# Supplementary material for: Genome-Wide Double-Stranded RNA Sequencing Reveals the Functional Significance of Base-Paired RNAs in Arabidopsis
Source: PLoS Genet. 2010 Sep 30;6(9):e1001141. doi: 10.1371/journal.pgen.1001141 (PMC2947979; doi:10.1371/journal.pgen.1001141)
Supplement: Table S1 — Arabidopsis RDR6 substrates determined using the combination of dsRNA- and smRNA-seq. (0.06 MB XLS) [file pgen.1001141.s010.xls]

## Sheet: Table S1 Predicted RDR6 subs.
id	chrom	start	end	Col0_dsRNA_read	rdr6_dsRNA_read	lods_dsRNA	p_value_dsRNA	Col0_smRNA_read	rdr6_smRNA_read	lods_smRNA	p_value_smRNA	class
chr1_bin309	chr1	309001	310000	1083	50	4.43696	6.62078e-294	1962	825	1.24986	7.36623e-128	gene,tRNA,TE
chr1_bin604	chr1	604001	605000	1079	50	4.43162	1.25675e-292	1957	827	1.24268	1.55688e-126	gene,protein-coding,tRNA,TE
chr1_bin937	chr1	937001	938000	6680	1992	1.74563	0	115	48	1.26053	2.68965e-09	gene,protein-coding,snoRNA
chr1_bin1325	chr1	1325001	1326000	76	5	3.926	1.03098e-20	26	8	1.70044	0.00040083	gene,protein-coding
chr1_bin1817	chr1	1817001	1818000	3914	798	2.29418	0	2835	1267	1.16193	4.91691e-166	gene,protein-coding,tRNA
chr1_bin2588	chr1	2588001	2589000	456211	212147	1.10464	0	189500	79785	1.24801	0	gene,protein-coding,tRNA,TE
chr1_bin3914	chr1	3914001	3915000	479	101	2.24567	4.07812e-75	461	156	1.56322	3.52569e-42	gene,protein-coding,tRNA
chr1_bin4185	chr1	4185001	4186000	14	2	2.80735	0.000362736	90	3	4.90689	1.63005e-25	gene,protein-coding
chr1_bin4285	chr1	4285001	4286000	456085	212128	1.10437	0	188016	77788	1.27324	0	gene,protein-coding,tRNA
chr1_bin4295	chr1	4295001	4296000	28	8	1.80735	5.35375e-05	145	4	5.17991	3.39915e-41	gene,protein-coding
chr1_bin4355	chr1	4355001	4356000	31	3	3.36923	1.57767e-08	160	3	5.73697	3.71321e-47	gene,protein-coding
chr1_bin4369	chr1	4369001	4370000	48	14	1.77761	2.20424e-07	262	8	5.03342	3.30724e-72	gene,protein-coding
chr1_bin5170	chr1	5170001	5171000	1385	508	1.44699	3.63378e-129	945	368	1.36061	2.87283e-70	gene,protein-coding
chr1_bin5309	chr1	5309001	5310000	483	101	2.25767	3.82961e-76	460	150	1.61667	6.58373e-44	gene,protein-coding,tRNA
chr1_bin5518	chr1	5518001	5519000	1082	51	4.40706	1.66706e-292	1957	826	1.24443	8.86909e-127	gene,protein-coding,tRNA,TE
chr1_bin5619	chr1	5619001	5620000	377	40	3.23649	1.9525e-83	148	68	1.12199	5.21858e-10	gene,protein-coding,tRNA
chr1_bin6697	chr1	6697001	6698000	3172	985	1.6872	0	191	95	1.00757	6.72531e-11	gene,snoRNA
chr1_bin7016	chr1	7016001	7017000	1128	70	4.01027	1.04719e-287	1973	833	1.244	9.77405e-128	gene,protein-coding,tRNA,TE
chr1_bin7051	chr1	7051001	7052000	56	27	1.05247	3.71443e-05	344	163	1.07754	7.11014e-20	gene,protein-coding
chr1_bin7242	chr1	7242001	7243000	479	97	2.30397	4.07012e-77	457	151	1.59765	5.42225e-43	gene,protein-coding,tRNA
chr1_bin8756	chr1	8756001	8757000	2013	472	2.09249	3.19325e-286	164	78	1.07215	2.4775e-10	intergenic
chr1_bin10144	chr1	10144001	10145000	52	18	1.53051	7.37548e-07	456	197	1.21084	5.11902e-30	TE
chr1_bin10227	chr1	10227001	10228000	20	1	4.32193	9.33414e-07	132	64	1.04439	2.19532e-08	gene,miRNA
chr1_bin10309	chr1	10309001	10310000	1832	770	1.25049	2.6432e-142	85	40	1.08746	3.15341e-06	gene,protein-coding
chr1_bin10502	chr1	10502001	10503000	47	18	1.38466	8.37909e-06	22	6	1.87447	0.000542554	intergenic
chr1_bin10880	chr1	10880001	10881000	55	2	4.78136	5.0724e-17	1176	289	2.02475	4.08035e-144	gene,protein-coding
chr1_bin11592	chr1	11592001	11593000	21	1	4.39232	4.46172e-07	65	26	1.32193	3.04622e-06	gene,protein-coding
chr1_bin11797	chr1	11797001	11798000	219	68	1.68732	3.38019e-26	30	11	1.44746	0.00058264	gene,protein-coding,tRNA
chr1_bin11985	chr1	11985001	11986000	36	6	2.58496	5.01261e-08	300	138	1.12029	1.833e-18	gene,protein-coding
chr1_bin12519	chr1	12519001	12520000	12	0	Inf	3.89653e-05	49	22	1.15528	0.000179145	intergenic
chr1_bin13041	chr1	13041001	13042000	16	3	2.41504	0.000359031	21	6	1.80735	0.000908313	gene,protein-coding
chr1_bin17731	chr1	17731001	17732000	1077	49	4.45809	4.47282e-293	1957	825	1.24618	5.04815e-127	gene,protein-coding,tRNA,TE
chr1_bin18549	chr1	18549001	18550000	305	8	5.25267	2.65558e-91	3447	45	6.25927	0	gene,protein-coding,ncRNA
chr1_bin20791	chr1	20791001	20792000	1262	76	4.05357	4.94065645841247e-324	47	21	1.16227	0.000224604	gene,protein-coding,tRNA,TE
chr1_bin21052	chr1	21052001	21053000	1166	538	1.11589	1.90156e-79	69	23	1.58496	6.89663e-08	intergenic
chr1_bin22866	chr1	22866001	22867000	484	115	2.07337	8.94021e-70	460	151	1.60709	1.39379e-43	gene,protein-coding,tRNA
chr1_bin23178	chr1	23178001	23179000	484	41	3.56131	9.2639e-115	5721	2815	1.02313	9.31886e-278	gene,protein-coding
chr1_bin23205	chr1	23205001	23206000	257	29	3.14764	3.29775e-56	2783	17	7.35496	0	gene,protein-coding
chr1_bin23276	chr1	23276001	23277000	69	13	2.40808	3.93665e-13	344	93	1.88711	3.57638e-40	pseudogene
chr1_bin23299	chr1	23299001	23300000	335	12	4.80305	3.91728e-96	3452	19	7.50529	0	gene,protein-coding
chr1_bin23300	chr1	23300001	23301000	200	28	2.8365	1.88687e-40	1885	7	8.07299	0	gene,protein-coding
chr1_bin23302	chr1	23302001	23303000	466	12	5.27922	6.99665e-139	4940	30	7.3634	0	gene,protein-coding
chr1_bin23307	chr1	23307001	23308000	428	21	4.34915	5.35434e-116	4950	28	7.46586	0	gene,protein-coding
chr1_bin23308	chr1	23308001	23309000	117	18	2.70044	2.16146e-23	1490	11	7.08166	0	gene,protein-coding
chr1_bin23345	chr1	23345001	23346000	16	1	4	1.75063e-05	63	29	1.1193	3.69808e-05	gene,miRNA
chr1_bin23385	chr1	23385001	23386000	52	16	1.70044	1.48405e-07	377	0	Inf	1.63372e-121	gene,protein-coding
chr1_bin23386	chr1	23386001	23387000	271	15	4.17526	2.31545e-72	3006	17	7.46617	0	gene,protein-coding
chr1_bin23389	chr1	23389001	23390000	196	23	3.09115	1.13529e-42	1886	14	7.07376	0	gene,protein-coding
chr1_bin23390	chr1	23390001	23391000	201	7	4.8437	1.3535e-58	2324	13	7.48195	0	gene,protein-coding
chr1_bin23413	chr1	23413001	23414000	388	28	3.79256	1.30826e-96	4177	25	7.3844	0	gene,protein-coding
chr1_bin23414	chr1	23414001	23415000	104	30	1.79355	3.13661e-14	791	4	7.62753	1.02784e-244	gene,protein-coding
chr1_bin23420	chr1	23420001	23421000	370	9	5.36146	2.49374e-111	3485	21	7.37463	0	gene,protein-coding
chr1_bin23451	chr1	23451001	23452000	24	2	3.58496	3.64829e-07	158	1	7.30378	1.30671e-49	gene,protein-coding
chr1_bin23489	chr1	23489001	23490000	185	21	3.13906	6.94587e-41	2232	45	5.63227	0	gene,protein-coding
chr1_bin23490	chr1	23490001	23491000	500	36	3.79586	5.14452e-124	5806	2815	1.04441	3.03217e-290	gene,protein-coding
chr1_bin23508	chr1	23508001	23509000	678	58	3.54716	1.76111e-159	7291	2802	1.37966	0	gene,protein-coding
chr1_bin23587	chr1	23587001	23588000	30	5	2.58496	6.18564e-07	120	1	6.90689	1.38606e-37	gene,protein-coding
chr1_bin23623	chr1	23623001	23624000	1772	742	1.25589	1.8831e-138	3087	801	1.94633	0	TE
chr1_bin23667	chr1	23667001	23668000	3949	898	2.1367	0	2803	1258	1.15584	5.5041e-163	gene,protein-coding,tRNA
chr1_bin23802	chr1	23802001	23803000	2106	197	3.41824	0	126	54	1.22239	1.11875e-09	gene,protein-coding,tRNA
chr1_bin25490	chr1	25490001	25491000	101	35	1.52893	8.75823e-12	25	6	2.05889	0.000110621	gene,protein-coding
chr1_bin25595	chr1	25595001	25596000	14	2	2.80735	0.000362736	316	153	1.04639	1.00379e-17	TE
chr1_bin25881	chr1	25881001	25882000	10	0	Inf	0.000185796	123	30	2.03562	7.48019e-17	gene,protein-coding
chr1_bin25989	chr1	25989001	25990000	207	43	2.26722	6.96174e-34	116	51	1.18556	9.88064e-09	gene,tRNA
chr1_bin26185	chr1	26185001	26186000	10	0	Inf	0.000185796	162	1	7.33985	7.05789e-51	intergenic
chr1_bin26395	chr1	26395001	26396000	8	0	Inf	0.000885916	125	0	Inf	5.46671e-41	gene,protein-coding
chr1_bin28212	chr1	28212001	28213000	4015	1497	1.42333	0	237	113	1.06856	4.18443e-14	gene,snoRNA
chr1_bin29443	chr1	29443001	29444000	215	59	1.86555	1.04616e-28	29	11	1.39855	0.000909271	gene,tRNA
chr1_bin29804	chr1	29804001	29805000	377	45	3.06657	8.34323e-80	145	69	1.07138	2.53818e-09	gene,tRNA,pseudogene
chr1_bin29833	chr1	29833001	29834000	626	68	3.20256	4.78254e-136	1431	608	1.23488	2.55147e-92	gene,protein-coding,tRNA
chr1_bin30083	chr1	30083001	30084000	268	57	2.2332	1.17675e-42	456	203	1.16755	1.29703e-28	gene,protein-coding,tRNA
chr1_bin30174	chr1	30174001	30175000	488	100	2.28688	6.22441e-78	462	155	1.57562	1.08861e-42	gene,protein-coding,tRNA
chr2_bin5	chr2	5001	6000	3579378	1257288	1.50939	0	223902	104120	1.10462	0	gene,rRNA
chr2_bin2184	chr2	2184001	2185000	10088	4065	1.31131	0	4208	1513	1.47572	0	gene,snoRNA
chr2_bin2201	chr2	2201001	2202000	36	6	2.58496	5.01261e-08	530	157	1.75523	1.05809e-55	gene,protein-coding
chr2_bin3255	chr2	3255001	3256000	105742	14471	2.86931	0	91719	41286	1.15157	0	gene,protein-coding,tRNA
chr2_bin3303	chr2	3303001	3304000	14222	3201	2.15153	0	1511	676	1.16041	2.24693e-89	gene,protein-coding,tRNA,TE
chr2_bin3494	chr2	3494001	3495000	10712	2911	1.87964	0	1107	429	1.36761	1.63066e-82	gene,tRNA
chr2_bin8931	chr2	8931001	8932000	4403	1445	1.60742	0	130	58	1.16439	2.17946e-09	gene,snoRNA
chr2_bin9502	chr2	9502001	9503000	209	44	2.24793	6.6553e-34	113	50	1.17632	1.79267e-08	gene,protein-coding,tRNA
chr2_bin10373	chr2	10373001	10374000	226	79	1.5164	5.77194e-24	167	83	1.00866	9.37452e-10	gene,protein-coding,tRNA
chr2_bin11721	chr2	11721001	11722000	1311	12	6.77149	0	12970	279	5.53877	0	gene,ncRNA,pseudogene
chr2_bin11722	chr2	11722001	11723000	348	3	6.85798	4.89433e-113	3333	99	5.07325	0	gene,ncRNA
chr2_bin11774	chr2	11774001	11775000	310	32	3.27612	1.27326e-69	718	310	1.21172	3.55189e-46	gene,protein-coding,tRNA,TE
chr2_bin11864	chr2	11864001	11865000	456113	212159	1.10425	0	188019	77792	1.27318	0	gene,protein-coding,tRNA
chr2_bin12333	chr2	12333001	12334000	15114	4454	1.76271	0	17872	4270	2.06539	0	intergenic
chr2_bin12335	chr2	12335001	12336000	9760	3130	1.64072	0	10004	2872	1.80045	0	intergenic
chr2_bin12471	chr2	12471001	12472000	456080	212131	1.10433	0	188025	77801	1.27306	0	gene,protein-coding,tRNA
chr2_bin13235	chr2	13235001	13236000	9	0	Inf	0.000405708	97	5	4.27798	1.70289e-25	intergenic
chr2_bin14047	chr2	14047001	14048000	233	75	1.63537	8.21654e-27	30	11	1.44746	0.00058264	gene,protein-coding,tRNA
chr2_bin14325	chr2	14325001	14326000	33	9	1.87447	8.46735e-06	134	2	6.06609	1.86382e-40	gene,protein-coding
chr2_bin14653	chr2	14653001	14654000	24	0	Inf	3.31539e-09	286	37	2.95042	4.87369e-54	TE
chr2_bin14894	chr2	14894001	14895000	6002	2124	1.49866	0	553	234	1.24077	3.58031e-37	gene,snoRNA
chr2_bin15029	chr2	15029001	15030000	26132	6771	1.94838	0	1117	519	1.10582	2.32971e-62	gene,protein-coding,snoRNA
chr2_bin15346	chr2	15346001	15347000	775	148	2.3886	4.1095e-128	465	222	1.06667	7.40019e-26	gene,tRNA
chr2_bin16537	chr2	16537001	16538000	1990	37	5.7491	0	15021	87	7.43175	0	gene,protein-coding,ncRNA
chr2_bin16539	chr2	16539001	16540000	1373	46	4.89955	0	12432	76	7.35384	0	gene,ncRNA
chr2_bin17224	chr2	17224001	17225000	5535	2436	1.18407	0	465	175	1.40988	2.80478e-37	gene,protein-coding
chr2_bin17301	chr2	17301001	17302000	30	6	2.32193	2.12943e-06	192	89	1.10923	2.63937e-12	gene,protein-coding,TE
chr2_bin17845	chr2	17845001	17846000	23	5	2.20163	4.79992e-05	394	191	1.04462	1.34471e-21	gene,protein-coding
chr2_bin17923	chr2	17923001	17924000	447	193	1.21167	5.73555e-35	122	57	1.09785	2.47557e-08	gene,protein-coding,snoRNA
chr2_bin17995	chr2	17995001	17996000	3878	799	2.27905	0	2733	1221	1.16242	3.0776e-160	gene,protein-coding,tRNA
chr2_bin18973	chr2	18973001	18974000	4474	2156	1.05321	1.77711e-277	279	130	1.10175	6.1892e-17	gene,ncRNA
chr3_bin616	chr3	616001	617000	1069	490	1.12541	8.78519e-74	26	8	1.70044	0.00040083	gene,protein-coding
chr3_bin982	chr3	982001	983000	477	95	2.32799	1.28489e-77	459	150	1.61353	1.0377e-43	gene,protein-coding,tRNA
chr3_bin984	chr3	984001	985000	481	96	2.32493	3.79703e-78	458	151	1.6008	3.44945e-43	gene,tRNA
chr3_bin2285	chr3	2285001	2286000	284	34	3.06228	1.59904e-60	708	305	1.21494	1.00603e-45	gene,protein-coding,tRNA
chr3_bin2945	chr3	2945001	2946000	1191	68	4.13049	0	35	14	1.32193	0.000476942	gene,protein-coding,tRNA
chr3_bin3096	chr3	3096001	3097000	732	151	2.2773	2.36203e-115	531	265	1.00272	6.21817e-27	gene,protein-coding,tRNA,TE
chr3_bin3942	chr3	3942001	3943000	345	50	2.7866	2.51581e-67	717	307	1.22373	9.93022e-47	gene,protein-coding,tRNA
chr3_bin5632	chr3	5632001	5633000	1059	50	4.40463	3.06646e-286	1905	807	1.23915	9.46869e-123	gene,protein-coding,tRNA,TE
chr3_bin5862	chr3	5862001	5863000	1504	7	7.74723	0	16338	75	7.76713	0	gene,ncRNA
chr3_bin6915	chr3	6915001	6916000	16	0	Inf	1.71381e-06	115	5	4.52356	6.7989e-31	gene,protein-coding
chr3_bin8979	chr3	8979001	8980000	1049	512	1.0348	2.43274e-65	132	59	1.16175	1.75569e-09	gene,snoRNA
chr3_bin9372	chr3	9372001	9373000	208	43	2.27417	3.8403e-34	113	50	1.17632	1.79267e-08	gene,tRNA
chr3_bin10741	chr3	10741001	10742000	16	0	Inf	1.71381e-06	260	7	5.21501	7.72006e-73	TE
chr3_bin11509	chr3	11509001	11510000	198	20	3.30743	1.80546e-45	2902	1002	1.53417	4.21373e-248	TE
chr3_bin11959	chr3	11959001	11960000	1128	50	4.4957	2.63418e-308	2142	1038	1.04515	1.19699e-108	gene,protein-coding,tRNA,TE
chr3_bin14199	chr3	14199001	14200000	3578466	1241915	1.52677	0	223648	103890	1.10617	0	gene,rRNA
chr3_bin16427	chr3	16427001	16428000	456087	212135	1.10433	0	188023	77799	1.27309	0	gene,protein-coding,tRNA
chr3_bin17149	chr3	17149001	17150000	456089	212136	1.10433	0	188013	77796	1.27306	0	gene,protein-coding,tRNA,TE
chr3_bin17445	chr3	17445001	17446000	17083	3387	2.33448	0	521	250	1.05936	1.77309e-28	gene,snoRNA
chr3_bin17894	chr3	17894001	17895000	3919	842	2.21859	0	2804	1259	1.15521	6.42458e-163	gene,tRNA
chr3_bin18254	chr3	18254001	18255000	19	3	2.66297	5.24749e-05	307	84	1.86978	1.13763e-35	gene,protein-coding
chr3_bin19659	chr3	19659001	19660000	30	6	2.32193	2.12943e-06	244	107	1.18927	1.51022e-16	gene,miRNA
chr3_bin19924	chr3	19924001	19925000	326	42	2.95641	3.81488e-67	717	306	1.22844	5.69825e-47	gene,protein-coding,tRNA,TE
chr3_bin20642	chr3	20642001	20643000	1896	350	2.43753	1.16033001689669e-316	46	20	1.20163	0.000190133	gene,protein-coding
chr3_bin20725	chr3	20725001	20726000	1937	406	2.25427	2.19028e-298	41	18	1.18763	0.000443064	gene,protein-coding
chr3_bin20813	chr3	20813001	20814000	1077	50	4.42895	5.47407e-292	1958	824	1.24866	1.9535e-127	gene,protein-coding,tRNA,TE
chr3_bin21547	chr3	21547001	21548000	15	3	2.32193	0.00067208	140	60	1.22239	1.44381e-10	intergenic
chr3_bin22470	chr3	22470001	22471000	1079	50	4.43162	1.25675e-292	1958	825	1.24691	3.43626e-127	gene,protein-coding,tRNA,TE
chr3_bin22665	chr3	22665001	22666000	24	3	3	1.90927e-06	501	2	7.96867	1.34275e-156	gene,protein-coding
chr4_bin33	chr4	33001	34000	1079	48	4.49052	8.20093e-295	1958	824	1.24866	1.9535e-127	gene,protein-coding,tRNA,TE
chr4_bin57	chr4	57001	58000	13	2	2.70044	0.000703764	53	7	2.92057	2.84773e-11	gene,protein-coding
chr4_bin1122	chr4	1122001	1123000	1608	513	1.64824	9.53028e-175	182	67	1.44171	3.83598e-16	gene,protein-coding,snoRNA
chr4_bin1442	chr4	1442001	1443000	3923	802	2.29028	0	2836	1266	1.16358	2.01836e-166	gene,protein-coding,tRNA
chr4_bin6647	chr4	6647001	6648000	43	16	1.42626	1.396e-05	676	337	1.00427	7.90469e-34	TE
chr4_bin6837	chr4	6837001	6838000	2493	320	2.96174	0	216	82	1.39734	4.05169e-18	gene,protein-coding,tRNA
chr4_bin7256	chr4	7256001	7257000	1079	51	4.40305	1.51192e-291	1958	827	1.24342	1.06052e-126	gene,protein-coding,tRNA,TE
chr4_bin7721	chr4	7721001	7722000	21	2	3.39232	3.01222e-06	200	97	1.04394	7.8239e-12	gene,protein-coding,TE
chr4_bin7764	chr4	7764001	7765000	16	0	Inf	1.71381e-06	268	2	7.06609	1.10396e-82	TE
chr4_bin7843	chr4	7843001	7844000	21	6	1.80735	0.000417268	241	90	1.42104	1.9954e-20	gene,ncRNA,TE
chr4_bin8979	chr4	8979001	8980000	1123	55	4.35178	2.67611e-301	1972	834	1.24154	2.51763e-127	gene,protein-coding,tRNA,TE
chr4_bin9715	chr4	9715001	9716000	3908	1297	1.59125	0	60	22	1.44746	1.91303e-06	gene,protein-coding
chr4_bin9815	chr4	9815001	9816000	489	101	2.27548	1.09042e-77	463	155	1.57874	6.95172e-43	gene,tRNA
chr4_bin9873	chr4	9873001	9874000	486	100	2.28096	2.04673e-77	462	152	1.60382	1.18769e-43	gene,protein-coding,tRNA
chr4_bin10156	chr4	10156001	10157000	23	1	4.52356	1.0142e-07	413	72	2.52007	4.31338e-66	intergenic
chr4_bin10325	chr4	10325001	10326000	121697	39101	1.63802	0	25959	10005	1.37551	0	gene,protein-coding,tRNA
chr4_bin10326	chr4	10326001	10327000	455296	212023	1.10258	0	186894	77344	1.27286	0	gene,tRNA
chr4_bin10708	chr4	10708001	10709000	22	3	2.87447	7.28554e-06	117	1	6.87036	1.22935e-36	gene,protein-coding
chr4_bin11389	chr4	11389001	11390000	47	10	2.23266	7.20106e-09	403	69	2.54611	3.15309e-65	gene,protein-coding
chr4_bin11954	chr4	11954001	11955000	1081	48	4.49319	1.87583e-295	1958	824	1.24866	1.9535e-127	gene,protein-coding,tRNA,TE
chr4_bin12320	chr4	12320001	12321000	763	248	1.62134	1.76679e-82	129	59	1.12858	5.3472e-09	gene,protein-coding,tRNA
chr4_bin13006	chr4	13006001	13007000	961	42	4.51608	1.26902e-263	1768	744	1.24874	2.69161e-115	gene,protein-coding,tRNA,TE
chr4_bin13076	chr4	13076001	13077000	1951	293	2.73524	0	133	52	1.35484	2.0717e-11	gene,protein-coding,tRNA
chr4_bin13341	chr4	13341001	13342000	212	43	2.30166	3.52775e-35	118	51	1.21022	4.59337e-09	gene,protein-coding,tRNA
chr4_bin14032	chr4	14032001	14033000	301	31	3.27942	1.04042e-67	671	294	1.1905	2.84637e-42	gene,protein-coding,tRNA
chr4_bin14469	chr4	14469001	14470000	1433	696	1.04188	3.17944e-89	161	69	1.22239	6.75045e-12	gene,protein-coding
chr4_bin15345	chr4	15345001	15346000	211	65	1.69873	1.70307e-25	31	11	1.49476	0.000370608	gene,protein-coding,tRNA
chr4_bin18395	chr4	18395001	18396000	489	115	2.0882	5.17427e-71	462	156	1.56635	2.2563e-42	gene,protein-coding,tRNA
chr5_bin146	chr5	146001	147000	9671	2927	1.72424	0	407	167	1.28518	3.5732e-29	gene,protein-coding
chr5_bin503	chr5	503001	504000	100	6	4.05889	2.66767e-27	483	23	4.39232	2.68185e-122	gene,protein-coding
chr5_bin508	chr5	508001	509000	1078	51	4.40172	3.15272e-291	1958	825	1.24691	3.43626e-127	gene,protein-coding,tRNA,TE
chr5_bin642	chr5	642001	643000	1191	67	4.15187	1.83628999999999e-310	34	14	1.28011	0.000726041	gene,protein-coding,tRNA
chr5_bin856	chr5	856001	857000	8	0	Inf	0.000885916	145	9	4.00998	7.46221e-36	gene,protein-coding
chr5_bin998	chr5	998001	999000	278	64	2.11894	7.39763e-42	102	51	1	1.57214e-06	gene,tRNA
chr5_bin1867	chr5	1867001	1868000	8160	2919	1.48309	0	414	152	1.44556	1.73041e-34	intergenic
chr5_bin2656	chr5	2656001	2657000	149	0	Inf	1.32804e-51	3374	3	10.1353	0	intergenic
chr5_bin3015	chr5	3015001	3016000	4187	1749	1.25939	0	66	28	1.23704	6.70738e-06	gene,protein-coding
chr5_bin3212	chr5	3212001	3213000	313	85	1.88063	2.76871e-41	186	90	1.04731	3.61568e-11	gene,protein-coding,tRNA
chr5_bin3578	chr5	3578001	3579000	456075	212126	1.10435	0	188019	77791	1.2732	0	gene,tRNA
chr5_bin3617	chr5	3617001	3618000	456087	212138	1.10431	0	188017	77796	1.2731	0	gene,protein-coding,tRNA
chr5_bin4471	chr5	4471001	4472000	338	46	2.87732	6.46933e-68	718	304	1.23991	1.26927e-47	gene,protein-coding,tRNA,TE
chr5_bin4690	chr5	4690001	4691000	1593	338	2.23665	8.76796e-244	100	47	1.08927	4.63268e-07	intergenic
chr5_bin4989	chr5	4989001	4990000	17	1	4.08746	8.44247e-06	160	22	2.8625	3.39892e-30	gene,protein-coding
chr5_bin5157	chr5	5157001	5158000	209	45	2.21551	2.05413e-33	115	51	1.17306	1.44382e-08	gene,protein-coding,tRNA
chr5_bin5674	chr5	5674001	5675000	4787	1512	1.66266	0	613	283	1.11509	1.56093e-35	intergenic
chr5_bin5962	chr5	5962001	5963000	491	103	2.25308	3.29561e-77	461	152	1.6007	1.86788e-43	gene,protein-coding,tRNA
chr5_bin5965	chr5	5965001	5966000	467	68	2.77982	3.13144e-90	458	151	1.6008	3.44945e-43	gene,tRNA
chr5_bin5966	chr5	5966001	5967000	406	67	2.59925	6.12122e-74	462	153	1.59436	2.4977e-43	gene,protein-coding,tRNA
chr5_bin5984	chr5	5984001	5985000	433	80	2.4363	6.2441e-74	436	140	1.6389	1.95101e-42	gene,protein-coding,tRNA
chr5_bin7462	chr5	7462001	7463000	106	6	4.14296	3.43034e-29	219	76	1.52686	1.93821e-20	intergenic
chr5_bin8906	chr5	8906001	8907000	764	251	1.60589	1.1466e-81	128	62	1.0458	3.41453e-08	gene,protein-coding,tRNA
chr5_bin9114	chr5	9114001	9115000	159	78	1.02748	2.16007e-11	2239	1078	1.0545	6.73343e-115	intergenic
chr5_bin9852	chr5	9852001	9853000	29	1	4.85798	1.1527e-09	35	11	1.66985	5.67487e-05	gene,miRNA
chr5_bin13361	chr5	13361001	13362000	17	0	Inf	7.84847e-07	104	22	2.24101	5.02333e-16	gene,protein-coding,TE
chr5_bin15757	chr5	15757001	15758000	201	5	5.32912	4.41301e-61	820	2	8.67948	4.16675e-258	gene,protein-coding
chr5_bin15758	chr5	15758001	15759000	21	5	2.07039	0.000158091	218	58	1.9102	1.62341e-26	gene,protein-coding
chr5_bin16638	chr5	16638001	16639000	1874	272	2.78444	0	143	61	1.22913	7.93297e-11	gene,protein-coding,tRNA,ncRNA
chr5_bin16639	chr5	16639001	16640000	28	6	2.22239	7.17188e-06	116	1	6.85798	2.54438e-36	gene,protein-coding,ncRNA
chr5_bin16640	chr5	16640001	16641000	42	2	4.39232	7.86495e-13	483	2	7.91588	7.04994e-151	gene,protein-coding
chr5_bin17582	chr5	17582001	17583000	43	5	3.10434	1.17084e-10	829	324	1.35538	1.38884e-61	gene,protein-coding
chr5_bin17583	chr5	17583001	17584000	96	22	2.12553	1.12422e-15	1215	461	1.39812	4.65963e-93	gene,protein-coding
chr5_bin17839	chr5	17839001	17840000	317	36	3.13841	1.00777e-68	717	307	1.22373	9.93022e-47	gene,protein-coding,tRNA
chr5_bin18558	chr5	18558001	18559000	456075	212120	1.10439	0	188021	77805	1.27296	0	gene,protein-coding,tRNA
chr5_bin19641	chr5	19641001	19642000	284	33	3.10535	3.13396e-61	684	296	1.2084	6.35569e-44	gene,protein-coding,tRNA,TE
chr5_bin19744	chr5	19744001	19745000	314	40	2.97269	4.73056e-65	715	305	1.22913	7.00973e-47	gene,protein-coding,tRNA,TE
chr5_bin20134	chr5	20134001	20135000	159	6	4.72792	3.74189e-46	1447	6	7.91389	0	gene,ncRNA
chr5_bin21212	chr5	21212001	21213000	12	0	Inf	3.89653e-05	57	0	Inf	2.92801e-19	TE
chr5_bin21295	chr5	21295001	21296000	1030	240	2.10154	2.98679e-148	98	35	1.48543	8.53526e-10	gene,protein-coding,snoRNA
chr5_bin21300	chr5	21300001	21301000	760	245	1.63322	7.28275e-83	127	60	1.08179	1.83445e-08	gene,protein-coding,tRNA
chr5_bin21401	chr5	21401001	21402000	321	41	2.96888	2.19335e-66	719	310	1.21372	2.43238e-46	gene,protein-coding,tRNA
chr5_bin23394	chr5	23394001	23395000	25	5	2.32193	1.42092e-05	253	12	4.39803	5.82248e-65	gene,protein-coding,ncRNA
chr5_bin23683	chr5	23683001	23684000	1415	667	1.08504	1.12222e-92	141	53	1.41163	1.38606e-12	gene,protein-coding
chr5_bin23953	chr5	23953001	23954000	456082	212132	1.10433	0	188020	77792	1.27319	0	gene,protein-coding,tRNA
chr5_bin23954	chr5	23954001	23955000	866	105	3.04398	1.55495e-179	1139	453	1.33018	9.69968e-82	gene,protein-coding,tRNA
chr5_bin23957	chr5	23957001	23958000	456090	212141	1.1043	0	188020	77801	1.27303	0	gene,protein-coding,tRNA
chr5_bin24309	chr5	24309001	24310000	33	10	1.72247	2.07981e-05	288	1	8.16993	6.80614e-91	gene,protein-coding
chr5_bin24667	chr5	24667001	24668000	313	32	3.29002	1.63613e-70	719	305	1.23718	1.51583e-47	gene,protein-coding,tRNA
chr5_bin24962	chr5	24962001	24963000	15	0	Inf	3.74233e-06	66	29	1.18641	1.18054e-05	gene,miRNA
chr5_bin25330	chr5	25330001	25331000	4075	904	2.17241	0	2860	1295	1.14306	1.09014e-163	gene,protein-coding,tRNA
chr5_bin25925	chr5	25925001	25926000	2692	263	3.35554	0	31	11	1.49476	0.000370608	gene,protein-coding,tRNA,TE
chrC_bin29	chrC	29001	30000	107754	17136	2.65264	0	94471	42246	1.16106	0	gene,tRNA
chrC_bin130	chrC	130001	131000	406123	200109	1.02113	0	10480	4866	1.10683	0	gene,rRNA,tRNA
chrM_bin103	chrM	103001	104000	10262	2756	1.89666	0	813	250	1.70133	4.07722e-81	gene,tRNA
chrM_bin227	chrM	227001	228000	14219	3193	2.15484	0	1496	655	1.19154	8.4473e-92	gene,protein-coding,tRNA
chrM_bin275	chrM	275001	276000	105740	14463	2.87008	0	91723	41285	1.15167	0	gene,protein-coding,tRNA
chrM_bin361	chrM	361001	362000	49930	23272	1.10131	0	2171	793	1.45297	3.04984e-173	gene,protein-coding,rRNA
