# Supplementary material for: Genome-Wide Double-Stranded RNA Sequencing Reveals the Functional Significance of Base-Paired RNAs in Arabidopsis
Source: PLoS Genet. 2010 Sep 30;6(9):e1001141. doi: 10.1371/journal.pgen.1001141 (PMC2947979; doi:10.1371/journal.pgen.1001141)
Supplement: Table S2 — RDR6 substrates that produce phased siRNAs. (0.03 MB XLS) [file pgen.1001141.s011.xls]

## Sheet: Table S2 Phased RDR6 substrates
Locus	Name	Cluster Start	Cluster End	Ref.
At1g08230/At1g08240	IGR	2588073	2588314	TS
At1g12775	PPR	4355046	4355341	7
At1g12820	AFB3	4368844	4369117	4, 6, 7
*At1g20370	PUS	7051780	7052001	TS
At1g29050/At1g29060	IGR	10144832	10145020	TS
At1g50055	TAS1b	18549233	18549802	1, 3
At1g62590	PPR	23178187	23178649	4, 5, 7
At1g62670	PPR	23204998, 23205455, 23205837	23205417, 23205813, 23206085	4, 5, 7
At1g62910	PPR	23299562, 23302063	23300896, 23303062	4, 5, 6, 7
At1g62930	PPR	23307111	23308349	4, 5, 6, 7
At1g63070	PPR	23385751, 23386022, 23386374	23385968, 23386200, 23386660	4, 6, 7
At1g63080	PPR	23389126	23390251	4, 5, 6, 7
At1g63130	PPR	23413379	23414727	4, 5, 6, 7
At1g63150	PPR	23419940	23420984	4, 5, 6, 7
At1g63320	PPR	23489126	23489630	7
At1g63330	PPR	23490164	23490626	4, 5, 7
At1g63400	PPR	23507869	23508933	4, 5, 6, 7
At1g68285/At1g68290	IGR	25595583	25595880	TS
At2g01010	18S rRNA	2969	10514	TS
At2g01020	5S rRNA	2969	10514	TS
At2g01021	Unknown	2969	10514	TS
At2g01022	Gypsy-like TE	2969	10514	TS
At2g01023	Unknown	2969	10514	TS
At2g07743	TRNA-ASP	3255756	3256091	TS
At2g07754	TRNA-SER	3303556	3303905	TS
At2g07759	TRNA-SER	3494345	3494648	TS
At2g07774	Unknown	3303556	3303905	TS
At2g07779	Unknown	3254756	3255287	TS
*At2g27400	TAS1a	11721626	11722105	1, 2, 3
At2g39675	TAS1c	16537540	16537914	1, 3
At2g39681	TAS2	16539563	16540012	1
*At2g41480/At2g41490	IGR	17301023	17301352	TS
At3g17185	TAS3a	5862019	5862379	1
At3g29647	Pseudogene	11508992	11509444	TS
At3g41761	Unknown	14194366	14204744	TS
At3g41768	18S rRNA	14194366	14204744	TS
At3g41979	5S rRNA	14194366	14204744	TS
At3g49230	Unknown	18254810	18255036	TS
At4g10815/At4g10820	IGR	6647320	6647466	TS
At4g18375/At4g18380	IGR	10156747	10157136	TS
*At5g02370	Unknown	503089	503328	TS
At5g26090/At5g26100	IGR	9113688, 9114725	9114151, 9115175	TS
*At5g39370	SLG	15757646	15758201	4, 6, 7
*At5g41610	ATCHX18	16640204	16640869	4, 7
At5g43755	Unknown	17582955	17583144	TS
At5g49615	TAS3b	20134375	20134683	4, 7
*At5g60450	ARF4	24309555	24309738	5, 7
AtCg01150	TRNA-ARG	130139	130422	TS
AtMg01070/AtMg01080	IGR	275721	276011	TS
AtMg01380	rRNA	361331	362042	TS
AtMg01390	rRNA	361331	362042	TS
1 = Allen, E., Xie, Z., Gustafson, A.M., and Carrington, J.C. (2005). microRNA-directed phasing during trans-acting siRNA biogenesis in plants. Cell 121, 207-221.
2 = Vazquez, F., Vaucheret, H., Rajagopalan, R., Lepers, C., Gasciolli, V., Mallory, A.C., Hilbert, J.L., Bartel, D.P., and Crete, P. (2004). Endogenous trans-acting siRNAs regulate the accumulation of Arabidopsis mRNAs. Mol Cell 16, 69-79.
3 = Peragine, A., Yoshikawa, M., Wu, G., Albrecht, H.L., and Poethig, R.S. (2004). SGS3 and SGS2/SDE1/RDR6 are required for juvenile development and the production of trans-acting siRNAs in Arabidopsis. Genes Dev 18, 2368-2379.
4 = Lu, C., Kulkarni, K., Souret, F.F., MuthuValliappan, R., Tej, S.S., Poethig, R.S., Henderson, I.R., Jacobsen, S.E., Wang, W., Green, P.J., et al. (2006). MicroRNAs and other small RNAs enriched in the Arabidopsis RNA-dependent RNA polymerase-2 mutant. Genome Res 16, 1276-1288.
5 = Axtell, M.J., Jan, C., Rajagopalan, R., and Bartel, D.P. (2006). A two-hit trigger for siRNA biogenesis in plants. Cell 127, 565-577.
6 = Chen, H.M., Li, Y.H., and Wu, S.H. (2007). Bioinformatic prediction and experimental validation of a microRNA-directed tandem trans-acting siRNA cascade in Arabidopsis. Proc Natl Acad Sci U S A 104, 3318-3323.
7 = Howell, M.D., Fahlgren, N., Chapman, E.J., Cumbie, J.S., Sullivan, C.M., Givan, S.A., Kasschau, K.D., and Carrington, J.C. (2007). Genome-wide analysis of the RNA-DEPENDENT RNA POLYMERASE6/DICER-LIKE4 pathway in Arabidopsis reveals dependency on miRNA- and tasiRNA-directed targeting. Plant Cell 19, 926-942.
* denotes validated RDR6 substrate (Figure 3E)
