# Supplementary material for: Genome-Wide Double-Stranded RNA Sequencing Reveals the Functional Significance of Base-Paired RNAs in Arabidopsis
Source: PLoS Genet. 2010 Sep 30;6(9):e1001141. doi: 10.1371/journal.pgen.1001141 (PMC2947979; doi:10.1371/journal.pgen.1001141)
Supplement: Table S3 — Normal (1X Ribominus) dsRNA-seq dsRNA ‘hotspots’. (2.82 MB XLS) [file pgen.1001141.s012.xls]

## Sheet: Table S3 1X Ribominus hotspots
hotspotID	chrom	start	end	length	class	known_TAS	overlap	overlap_detail
chr1_h1	chr1	18037	18286	250	TE	NULL	AT1TE00025 // ATREP20	ID=AT1TE00025; type=TE; loc=Chr1:+|17024-18924; // repName:ATREP20; type=RMSK-TE; repClass=RC; repFamily=Helitron; loc=Chr1:+|17255-18642;
chr1_h2	chr1	18312	18493	182	TE	NULL	AT1TE00025 // AT1TE00030 // ATREP20	ID=AT1TE00025; type=TE; loc=Chr1:+|17024-18924; // ID=AT1TE00030; type=TE; loc=Chr1:-|18331-18642; // repName:ATREP20; type=RMSK-TE; repClass=RC; repFamily=Helitron; loc=Chr1:+|17255-18642;
chr1_h3	chr1	50115	50330	216	gene,protein-coding	NULL	AT1G01100 // AT1G01100 // AT1G01100 // AT1G01100	ID=AT1G01100; type=protein-coding; loc=Chr1:-|50075-51199; // ID=AT1G01100; type=protein-coding; loc=Chr1:-|50090-51108; // ID=AT1G01100; type=protein-coding; loc=Chr1:-|50090-51197; // ID=AT1G01100; type=protein-coding; loc=Chr1:-|50090-51187;
chr1_h4	chr1	56399	56576	178	TE	NULL	AT1TE00150 // SIMPLEHAT1	ID=AT1TE00150; type=TE; loc=Chr1:+|55676-56576; // repName:SIMPLEHAT1; type=RMSK-TE; repClass=DNA; repFamily=hAT; loc=Chr1:+|55675-56576;
chr1_h5	chr1	73937	74235	299	gene,protein-coding	NULL	AT1G01160 // AT1G01160 // AT1G01170 // AT1G01170	ID=AT1G01160; type=protein-coding; loc=Chr1:+|72339-74096; // ID=AT1G01160; type=protein-coding; loc=Chr1:+|72357-74096; // ID=AT1G01170; type=protein-coding; loc=Chr1:-|73931-74731; // ID=AT1G01170; type=protein-coding; loc=Chr1:-|73931-74737;
chr1_h6	chr1	122290	122716	427	gene,protein-coding	NULL	AT1G01320	ID=AT1G01320; type=protein-coding; loc=Chr1:-|121124-130570;
chr1_h7	chr1	127051	127222	172	gene,protein-coding	NULL	AT1G01320	ID=AT1G01320; type=protein-coding; loc=Chr1:-|121124-130570;
chr1_h8	chr1	225808	226001	194	gene,protein-coding	NULL	AT1G01620 // AT1G01620	ID=AT1G01620; type=protein-coding; loc=Chr1:-|225665-227302; // ID=AT1G01620; type=protein-coding; loc=Chr1:-|225665-227302;
chr1_h9	chr1	227063	227234	172	gene,protein-coding	NULL	AT1G01620 // AT1G01620	ID=AT1G01620; type=protein-coding; loc=Chr1:-|225665-227302; // ID=AT1G01620; type=protein-coding; loc=Chr1:-|225665-227302;
chr1_h10	chr1	258095	258322	228	TE	NULL	AT1TE00840 // AT9NMU1	ID=AT1TE00840; type=TE; loc=Chr1:-|257710-258629; // repName:AT9NMU1; type=RMSK-TE; repClass=DNA; repFamily=MuDR; loc=Chr1:-|257709-258629;
chr1_h11	chr1	292114	292658	545	intergenic	NULL	NULL	NULL
chr1_h12	chr1	298787	299043	257	gene,protein-coding	NULL	AT1G01830 // AT1G01830 // AT1G01830	ID=AT1G01830; type=protein-coding; loc=Chr1:-|298535-300729; // ID=AT1G01830; type=protein-coding; loc=Chr1:-|298535-300846; // ID=AT1G01830; type=protein-coding; loc=Chr1:-|298535-302315;
chr1_h13	chr1	359210	359597	388	gene,protein-coding	NULL	AT1G02050	ID=AT1G02050; type=protein-coding; loc=Chr1:-|359117-360518;
chr1_h14	chr1	359661	359898	238	gene,protein-coding	NULL	AT1G02050	ID=AT1G02050; type=protein-coding; loc=Chr1:-|359117-360518;
chr1_h15	chr1	359953	360139	187	gene,protein-coding	NULL	AT1G02050	ID=AT1G02050; type=protein-coding; loc=Chr1:-|359117-360518;
chr1_h16	chr1	403781	403961	181	gene,protein-coding	NULL	AT1G02140	ID=AT1G02140; type=protein-coding; loc=Chr1:-|403190-404456;
chr1_h17	chr1	404186	404389	204	gene,protein-coding	NULL	AT1G02140	ID=AT1G02140; type=protein-coding; loc=Chr1:-|403190-404456;
chr1_h18	chr1	410343	410525	183	gene,protein-coding	NULL	AT1G02150	ID=AT1G02150; type=protein-coding; loc=Chr1:+|408622-410611;
chr1_h19	chr1	421127	421340	214	gene,protein-coding	NULL	AT1G02205 // AT1G02205	ID=AT1G02205; type=protein-coding; loc=Chr1:+|418767-422437; // ID=AT1G02205; type=protein-coding; loc=Chr1:+|418767-422438;
chr1_h20	chr1	433037	433540	504	TE	NULL	AT1G02228 // AT1G02228 // AT1TE01405 // ATLINE1A	ID=AT1G02228; type=TE; loc=Chr1:-|433031-433819; // ID=AT1G02228; type=protein-coding; loc=Chr1:-|433031-433819; // ID=AT1TE01405; type=TE; loc=Chr1:-|432995-433837; // repName:ATLINE1A; type=RMSK-TE; repClass=LINE; repFamily=L1; loc=Chr1:-|432995-433827;
chr1_h21	chr1	447138	447381	244	intergenic	NULL	AT_rich	repName:AT_rich; type=RMSK-TR; repClass=Low_complexity; repFamily=Low_complexity; loc=Chr1:+|447073-447141;
chr1_h22	chr1	500326	500494	169	TE	NULL	AT1TE01615 // ATREP3	ID=AT1TE01615; type=TE; loc=Chr1:-|499135-501371; // repName:ATREP3; type=RMSK-TE; repClass=RC; repFamily=Helitron; loc=Chr1:-|499373-501371;
chr1_h23	chr1	500548	500730	183	TE	NULL	AT1TE01615 // ATREP3	ID=AT1TE01615; type=TE; loc=Chr1:-|499135-501371; // repName:ATREP3; type=RMSK-TE; repClass=RC; repFamily=Helitron; loc=Chr1:-|499373-501371;
chr1_h24	chr1	512692	512928	237	gene,protein-coding,TE	NULL	AT1G02470 // AT1G02470 // AT1TE01660 // AT1TE01665 // ATMU3N1	ID=AT1G02470; type=protein-coding; loc=Chr1:-|511765-513624; // ID=AT1G02470; type=protein-coding; loc=Chr1:-|511765-513611; // ID=AT1TE01660; type=TE; loc=Chr1:+|512671-512692; // ID=AT1TE01665; type=TE; loc=Chr1:-|512693-513136; // repName:ATMU3N1; type=RMSK-TE; repClass=DNA; repFamily=MuDR; loc=Chr1:-|512692-513136;
chr1_h25	chr1	512948	513127	180	gene,protein-coding,TE	NULL	AT1G02470 // AT1G02470 // AT1TE01665 // ATMU3N1	ID=AT1G02470; type=protein-coding; loc=Chr1:-|511765-513624; // ID=AT1G02470; type=protein-coding; loc=Chr1:-|511765-513611; // ID=AT1TE01665; type=TE; loc=Chr1:-|512693-513136; // repName:ATMU3N1; type=RMSK-TE; repClass=DNA; repFamily=MuDR; loc=Chr1:-|512692-513136;
chr1_h26	chr1	519079	519303	225	gene,protein-coding	NULL	AT1G02500 // AT1G02500	ID=AT1G02500; type=protein-coding; loc=Chr1:+|518251-520437; // ID=AT1G02500; type=protein-coding; loc=Chr1:+|518254-520437;
chr1_h27	chr1	519994	520170	177	gene,protein-coding	NULL	AT1G02500 // AT1G02500	ID=AT1G02500; type=protein-coding; loc=Chr1:+|518251-520437; // ID=AT1G02500; type=protein-coding; loc=Chr1:+|518254-520437;
chr1_h28	chr1	564447	564624	178	gene,protein-coding	NULL	AT1G02640	ID=AT1G02640; type=protein-coding; loc=Chr1:+|564205-567769;
chr1_h29	chr1	574280	574449	170	gene,protein-coding	NULL	AT1G02660 // CT-rich	ID=AT1G02660; type=protein-coding; loc=Chr1:-|571955-574981; // repName:CT-rich; type=RMSK-TR; repClass=Low_complexity; repFamily=Low_complexity; loc=Chr1:+|574336-574386;
chr1_h30	chr1	608401	608712	312	gene,protein-coding	NULL	AT1G02780	ID=AT1G02780; type=protein-coding; loc=Chr1:-|607808-609465;
chr1_h31	chr1	610718	610892	175	gene,protein-coding	NULL	AT1G02790	ID=AT1G02790; type=protein-coding; loc=Chr1:-|610391-612324;
chr1_h32	chr1	611045	611364	320	gene,protein-coding	NULL	AT1G02790	ID=AT1G02790; type=protein-coding; loc=Chr1:-|610391-612324;
chr1_h33	chr1	634244	634416	173	TE	NULL	AT1TE02060 // RP1_AT	ID=AT1TE02060; type=TE; loc=Chr1:+|634246-634464; // repName:RP1_AT; type=RMSK-TE; repClass=DNA; repFamily=DNA; loc=Chr1:+|634245-634369;
chr1_h34	chr1	670613	670983	371	TE	NULL	AT1TE02175	ID=AT1TE02175; type=TE; loc=Chr1:-|669867-670631;
chr1_h35	chr1	731950	732119	170	gene,protein-coding	NULL	AT1G03080	ID=AT1G03080; type=protein-coding; loc=Chr1:-|731704-737332;
chr1_h36	chr1	735627	735802	176	gene,protein-coding	NULL	AT1G03080	ID=AT1G03080; type=protein-coding; loc=Chr1:-|731704-737332;
chr1_h37	chr1	753727	753924	198	gene,protein-coding	NULL	AT1G03130	ID=AT1G03130; type=protein-coding; loc=Chr1:-|753307-754198;
chr1_h38	chr1	755594	755789	196	gene,protein-coding	NULL	AT1G03140	ID=AT1G03140; type=protein-coding; loc=Chr1:-|754371-756303;
chr1_h39	chr1	759903	760337	435	TE	NULL	AT1TE02465 // ATREP5	ID=AT1TE02465; type=TE; loc=Chr1:+|758535-760505; // repName:ATREP5; type=RMSK-TE; repClass=RC; repFamily=Helitron; loc=Chr1:+|758590-760509;
chr1_h40	chr1	810482	810665	184	gene,protein-coding	NULL	AT1G03290	ID=AT1G03290; type=protein-coding; loc=Chr1:+|807396-810690;
chr1_h41	chr1	822862	823063	202	gene,protein-coding	NULL	AT1G03350	ID=AT1G03350; type=protein-coding; loc=Chr1:-|822638-824393;
chr1_h42	chr1	1119971	1120159	189	gene,protein-coding	NULL	AT1G04220	ID=AT1G04220; type=protein-coding; loc=Chr1:-|1119699-1122526;
chr1_h43	chr1	1141871	1142082	212	gene,protein-coding	NULL	AT1G04270 // AT1G04270	ID=AT1G04270; type=protein-coding; loc=Chr1:-|1141604-1143053; // ID=AT1G04270; type=protein-coding; loc=Chr1:-|1141604-1143051;
chr1_h44	chr1	1184672	1184903	232	intergenic	NULL	NULL	NULL
chr1_h45	chr1	1186012	1186199	188	gene,protein-coding	NULL	AT1G04400 // AT1G04400	ID=AT1G04400; type=protein-coding; loc=Chr1:-|1185550-1188517; // ID=AT1G04400; type=protein-coding; loc=Chr1:-|1185556-1188276;
chr1_h46	chr1	1187820	1187998	179	gene,protein-coding	NULL	AT1G04400 // AT1G04400	ID=AT1G04400; type=protein-coding; loc=Chr1:-|1185550-1188517; // ID=AT1G04400; type=protein-coding; loc=Chr1:-|1185556-1188276;
chr1_h47	chr1	1216345	1216519	175	gene,protein-coding	NULL	AT1G04480	ID=AT1G04480; type=protein-coding; loc=Chr1:+|1216095-1217467;
chr1_h48	chr1	1216920	1217104	185	gene,protein-coding	NULL	AT1G04480	ID=AT1G04480; type=protein-coding; loc=Chr1:+|1216095-1217467;
chr1_h49	chr1	1356380	1356591	212	gene,protein-coding	NULL	AT1G04820	ID=AT1G04820; type=protein-coding; loc=Chr1:-|1356191-1358386;
chr1_h50	chr1	1357453	1357659	207	gene,protein-coding	NULL	AT1G04820	ID=AT1G04820; type=protein-coding; loc=Chr1:-|1356191-1358386;
chr1_h51	chr1	1430265	1430433	169	TE	NULL	AT1TE04660 // TAG2	ID=AT1TE04660; type=TE; loc=Chr1:-|1430272-1430424; // repName:TAG2; type=RMSK-TE; repClass=DNA; repFamily=hAT-Ac; loc=Chr1:-|1430271-1430424;
chr1_h52	chr1	1430791	1431018	228	TE	NULL	AT1TE04665 // AT1TE04670 // AT1TE04675 // SIMPLEGUY1 // TAG2	ID=AT1TE04665; type=TE; loc=Chr1:+|1430437-1430836; // ID=AT1TE04670; type=TE; loc=Chr1:+|1430837-1430859; // ID=AT1TE04675; type=TE; loc=Chr1:-|1430869-1431028; // repName:SIMPLEGUY1; type=RMSK-TE; repClass=DNA; repFamily=Harbinger; loc=Chr1:+|1430477-1430835; // repName:TAG2; type=RMSK-TE; repClass=DNA; repFamily=hAT-Ac; loc=Chr1:-|1430868-1431028;
chr1_h53	chr1	1502511	1502868	358	gene,protein-coding	NULL	AT1G05190	ID=AT1G05190; type=protein-coding; loc=Chr1:-|1502344-1503830;
chr1_h54	chr1	1503026	1503191	166	gene,protein-coding	NULL	AT1G05190	ID=AT1G05190; type=protein-coding; loc=Chr1:-|1502344-1503830;
chr1_h55	chr1	1601387	1601549	163	gene,protein-coding	NULL	AT1G05460	ID=AT1G05460; type=protein-coding; loc=Chr1:-|1601148-1605027;
chr1_h56	chr1	1767936	1768109	174	gene,protein-coding	NULL	AT1G05850	ID=AT1G05850; type=protein-coding; loc=Chr1:-|1766503-1768695;
chr1_h57	chr1	1791697	1791921	225	gene,protein-coding,TE	NULL	AT1TE05870 // AT1G05910 // (ATG)n	ID=AT1TE05870; type=TE; loc=Chr1:+|1791742-1791914; // ID=AT1G05910; type=protein-coding; loc=Chr1:+|1790224-1796647; // repName:(ATG)n; type=RMSK-TR; repClass=Simple_repeat; repFamily=Simple_repeat; loc=Chr1:+|1791739-1791861;
chr1_h58	chr1	1908405	1908610	206	gene,protein-coding	NULL	AT1G06230 // AT1G06230	ID=AT1G06230; type=protein-coding; loc=Chr1:+|1907089-1910848; // ID=AT1G06230; type=protein-coding; loc=Chr1:+|1907248-1910848;
chr1_h59	chr1	1916580	1916894	315	gene,protein-coding,ncRNA	NULL	AT1G06260 // AT1G06265	ID=AT1G06260; type=protein-coding; loc=Chr1:+|1916430-1917585; // ID=AT1G06265; type=ncRNA; loc=Chr1:-|1914943-1917661;
chr1_h60	chr1	1917358	1917550	193	gene,protein-coding,ncRNA	NULL	AT1G06260 // AT1G06265	ID=AT1G06260; type=protein-coding; loc=Chr1:+|1916430-1917585; // ID=AT1G06265; type=ncRNA; loc=Chr1:-|1914943-1917661;
chr1_h61	chr1	1935469	1935688	220	gene,protein-coding	NULL	AT1G06350	ID=AT1G06350; type=protein-coding; loc=Chr1:-|1935293-1936819;
chr1_h62	chr1	1959117	1959301	185	gene,protein-coding	NULL	AT1G06420	ID=AT1G06420; type=protein-coding; loc=Chr1:+|1958987-1959652;
chr1_h63	chr1	1975404	1975592	189	TE	NULL	AT1TE06470 // ATREP20	ID=AT1TE06470; type=TE; loc=Chr1:+|1975442-1976072; // repName:ATREP20; type=RMSK-TE; repClass=RC; repFamily=Helitron; loc=Chr1:-|1975091-1977165;
chr1_h64	chr1	1975844	1976028	185	TE	NULL	AT1TE06470 // ATREP20	ID=AT1TE06470; type=TE; loc=Chr1:+|1975442-1976072; // repName:ATREP20; type=RMSK-TE; repClass=RC; repFamily=Helitron; loc=Chr1:-|1975091-1977165;
chr1_h65	chr1	2002250	2002467	218	gene,protein-coding	NULL	AT1G06530	ID=AT1G06530; type=protein-coding; loc=Chr1:+|2001594-2002596;
chr1_h66	chr1	2048981	2049319	339	gene,protein-coding	NULL	AT1G06680 // AT1G06680	ID=AT1G06680; type=protein-coding; loc=Chr1:+|2047886-2049405; // ID=AT1G06680; type=protein-coding; loc=Chr1:+|2047825-2049418;
chr1_h67	chr1	2061545	2061720	176	gene,protein-coding	NULL	AT1G06720	ID=AT1G06720; type=protein-coding; loc=Chr1:-|2060444-2067323;
chr1_h68	chr1	2077416	2077634	219	gene,protein-coding	NULL	AT1G06760	ID=AT1G06760; type=protein-coding; loc=Chr1:-|2076504-2077698;
chr1_h69	chr1	2111042	2111219	178	gene,tRNA	NULL	AT1G06880 // AT_rich	ID=AT1G06880; type=tRNA; loc=Chr1:-|2111148-2111218; // repName:AT_rich; type=RMSK-TR; repClass=Low_complexity; repFamily=Low_complexity; loc=Chr1:+|2111035-2111063;
chr1_h70	chr1	2120319	2120498	180	gene,protein-coding	NULL	AT1G06900 // ATHAT1	ID=AT1G06900; type=protein-coding; loc=Chr1:-|2114927-2120745; // repName:ATHAT1; type=RMSK-TE; repClass=DNA; repFamily=hAT-Ac; loc=Chr1:-|2120390-2120477;
chr1_h71	chr1	2153782	2153955	174	gene,protein-coding	NULL	AT1G07010 // AT1G07010 // AT1G07010	ID=AT1G07010; type=protein-coding; loc=Chr1:+|2152852-2155269; // ID=AT1G07010; type=protein-coding; loc=Chr1:+|2152880-2155238; // ID=AT1G07010; type=protein-coding; loc=Chr1:+|2152887-2155269;
chr1_h72	chr1	2157121	2157284	164	TE	NULL	AT1TE07050 // ATCopia58LTR	ID=AT1TE07050; type=TE; loc=Chr1:+|2157095-2157660; // repName:ATCopia58LTR; type=RMSK-TE; repClass=LTR; repFamily=Copia; loc=Chr1:+|2157109-2157660;
chr1_h73	chr1	2192431	2192610	180	gene,protein-coding	NULL	AT1G07140	ID=AT1G07140; type=protein-coding; loc=Chr1:-|2191723-2193793;
chr1_h74	chr1	2193535	2193733	199	gene,protein-coding	NULL	AT1G07140	ID=AT1G07140; type=protein-coding; loc=Chr1:-|2191723-2193793;
chr1_h75	chr1	2234068	2234267	200	TE	NULL	AT1TE07290 // ATREP20	ID=AT1TE07290; type=TE; loc=Chr1:+|2234188-2234361; // repName:ATREP20; type=RMSK-TE; repClass=RC; repFamily=Helitron; loc=Chr1:-|2233821-2234396;
chr1_h76	chr1	2234417	2234594	178	TE	NULL	AT1TE07300 // ATREP20	ID=AT1TE07300; type=TE; loc=Chr1:-|2234389-2235176; // repName:ATREP20; type=RMSK-TE; repClass=RC; repFamily=Helitron; loc=Chr1:-|2234391-2235166;
chr1_h77	chr1	2249622	2250022	401	gene,protein-coding	NULL	AT1G07320 // AT1G07320 // AT1G07320 // AT1G07320	ID=AT1G07320; type=protein-coding; loc=Chr1:+|2249133-2250529; // ID=AT1G07320; type=protein-coding; loc=Chr1:+|2249133-2250527; // ID=AT1G07320; type=protein-coding; loc=Chr1:+|2249134-2250164; // ID=AT1G07320; type=protein-coding; loc=Chr1:+|2249134-2250491;
chr1_h78	chr1	2313856	2314018	163	gene,protein-coding	NULL	AT1G07530	ID=AT1G07530; type=protein-coding; loc=Chr1:-|2313582-2316469;
chr1_h79	chr1	2331624	2331806	183	gene,protein-coding	NULL	AT1G07570 // AT1G07570	ID=AT1G07570; type=protein-coding; loc=Chr1:-|2331170-2333395; // ID=AT1G07570; type=protein-coding; loc=Chr1:-|2331226-2333633;
chr1_h80	chr1	2338791	2338979	189	gene,protein-coding	NULL	AT1G07590 // AT1G07600	ID=AT1G07590; type=protein-coding; loc=Chr1:-|2336523-2339391; // ID=AT1G07600; type=protein-coding; loc=Chr1:-|2338904-2339321;
chr1_h81	chr1	2369171	2369364	194	gene,protein-coding	NULL	AT1G07660 // AT1G07660	ID=AT1G07660; type=protein-coding; loc=Chr1:+|2368837-2369734; // ID=AT1G07660; type=protein-coding; loc=Chr1:+|2368837-2369734;
chr1_h82	chr1	2371481	2371708	228	gene,protein-coding	NULL	AT1G07670	ID=AT1G07670; type=protein-coding; loc=Chr1:-|2370052-2374545;
chr1_h83	chr1	2413176	2413368	193	gene,protein-coding	NULL	AT1G07790	ID=AT1G07790; type=protein-coding; loc=Chr1:+|2412980-2413708;
chr1_h84	chr1	2415649	2415847	199	TE	NULL	AT1TE07880 // AT1G07800 // AT1G07800 // ATLINE1_1	ID=AT1TE07880; type=TE; loc=Chr1:+|2415020-2416036; // ID=AT1G07800; type=TE; loc=Chr1:+|2415041-2415970; // ID=AT1G07800; type=protein-coding; loc=Chr1:+|2415041-2415970; // repName:ATLINE1_1; type=RMSK-TE; repClass=LINE; repFamily=L1; loc=Chr1:+|2415019-2416036;
chr1_h85	chr1	2419159	2419388	230	gene,protein-coding	NULL	AT1G07810	ID=AT1G07810; type=protein-coding; loc=Chr1:+|2416265-2420757;
chr1_h86	chr1	2421594	2421779	186	gene,protein-coding	NULL	AT1G07820 // AT1G07820	ID=AT1G07820; type=protein-coding; loc=Chr1:-|2421216-2421947; // ID=AT1G07820; type=protein-coding; loc=Chr1:-|2421218-2421943;
chr1_h87	chr1	2455558	2456020	463	gene,protein-coding	NULL	AT1G07920	ID=AT1G07920; type=protein-coding; loc=Chr1:+|2454846-2457321;
chr1_h88	chr1	2456278	2456604	327	gene,protein-coding	NULL	AT1G07920	ID=AT1G07920; type=protein-coding; loc=Chr1:+|2454846-2457321;
chr1_h89	chr1	2456614	2456993	380	gene,protein-coding	NULL	AT1G07920	ID=AT1G07920; type=protein-coding; loc=Chr1:+|2454846-2457321;
chr1_h90	chr1	2458989	2459475	487	gene,protein-coding	NULL	AT1G07930 // AT1G07930	ID=AT1G07930; type=protein-coding; loc=Chr1:+|2458244-2460790; // ID=AT1G07930; type=protein-coding; loc=Chr1:+|2458244-2460790;
chr1_h91	chr1	2459735	2460061	327	gene,protein-coding	NULL	AT1G07930 // AT1G07930	ID=AT1G07930; type=protein-coding; loc=Chr1:+|2458244-2460790; // ID=AT1G07930; type=protein-coding; loc=Chr1:+|2458244-2460790;
chr1_h92	chr1	2460174	2460498	325	gene,protein-coding	NULL	AT1G07930 // AT1G07930	ID=AT1G07930; type=protein-coding; loc=Chr1:+|2458244-2460790; // ID=AT1G07930; type=protein-coding; loc=Chr1:+|2458244-2460790;
chr1_h93	chr1	2463312	2463737	426	gene,protein-coding	NULL	AT1G07940 // AT1G07940	ID=AT1G07940; type=protein-coding; loc=Chr1:-|2462953-2465467; // ID=AT1G07940; type=protein-coding; loc=Chr1:-|2462953-2465504;
chr1_h94	chr1	2463747	2464073	327	gene,protein-coding	NULL	AT1G07940 // AT1G07940	ID=AT1G07940; type=protein-coding; loc=Chr1:-|2462953-2465467; // ID=AT1G07940; type=protein-coding; loc=Chr1:-|2462953-2465504;
chr1_h95	chr1	2464331	2464793	463	gene,protein-coding	NULL	AT1G07940 // AT1G07940	ID=AT1G07940; type=protein-coding; loc=Chr1:-|2462953-2465467; // ID=AT1G07940; type=protein-coding; loc=Chr1:-|2462953-2465504;
chr1_h96	chr1	2474552	2474714	163	gene,protein-coding	NULL	AT1G07980	ID=AT1G07980; type=protein-coding; loc=Chr1:-|2473165-2474927;
chr1_h97	chr1	2482649	2482865	217	gene,protein-coding	NULL	AT1G07990	ID=AT1G07990; type=protein-coding; loc=Chr1:+|2477157-2483138;
chr1_h98	chr1	2534456	2534618	163	TE	NULL	AT1TE08240 // AT1G08105 // AT1G08105 // TAG2 // TAG2	ID=AT1TE08240; type=TE; loc=Chr1:-|2531451-2534781; // ID=AT1G08105; type=TE; loc=Chr1:-|2531695-2534786; // ID=AT1G08105; type=protein-coding; loc=Chr1:-|2531695-2534786; // repName:TAG2; type=RMSK-TE; repClass=DNA; repFamily=hAT; loc=Chr1:-|2534455-2534486; // repName:TAG2; type=RMSK-TE; repClass=DNA; repFamily=hAT; loc=Chr1:-|2534484-2534781;
chr1_h99	chr1	2538074	2538238	165	gene,snRNA	NULL	AT1G08115	ID=AT1G08115; type=snRNA; loc=Chr1:-|2538076-2538237;
chr1_h100	chr1	2640951	2641116	166	gene,protein-coding	NULL	AT1G08380	ID=AT1G08380; type=protein-coding; loc=Chr1:-|2640813-2641828;
chr1_h101	chr1	2706444	2706655	212	gene,protein-coding	NULL	AT1G08540	ID=AT1G08540; type=protein-coding; loc=Chr1:+|2703336-2706845;
chr1_h102	chr1	2710172	2710352	181	gene,protein-coding	NULL	AT1G08560	ID=AT1G08560; type=protein-coding; loc=Chr1:-|2709632-2710912;
chr1_h103	chr1	2724569	2724769	201	gene,protein-coding	NULL	AT1G08600	ID=AT1G08600; type=protein-coding; loc=Chr1:+|2724562-2733613;
chr1_h104	chr1	2788433	2788612	180	gene,protein-coding,TE	NULL	AT1G08730 // AT1TE09080 // Vandal14	ID=AT1G08730; type=protein-coding; loc=Chr1:+|2779963-2788447; // ID=AT1TE09080; type=TE; loc=Chr1:+|2788430-2800701; // repName:Vandal14; type=RMSK-TE; repClass=DNA; repFamily=MuDR; loc=Chr1:+|2788426-2800694;
chr1_h105	chr1	2790873	2791050	178	TE	NULL	AT1G08735 // AT1G08735 // AT1TE09080 // Vandal14	ID=AT1G08735; type=TE; loc=Chr1:+|2790290-2793641; // ID=AT1G08735; type=protein-coding; loc=Chr1:+|2790290-2793641; // ID=AT1TE09080; type=TE; loc=Chr1:+|2788430-2800701; // repName:Vandal14; type=RMSK-TE; repClass=DNA; repFamily=MuDR; loc=Chr1:+|2788426-2800694;
chr1_h106	chr1	2795542	2795750	209	TE	NULL	AT1G08740 // AT1G08740 // AT1TE09080 // Vandal14	ID=AT1G08740; type=TE; loc=Chr1:-|2795643-2800081; // ID=AT1G08740; type=protein-coding; loc=Chr1:-|2795643-2800081; // ID=AT1TE09080; type=TE; loc=Chr1:+|2788430-2800701; // repName:Vandal14; type=RMSK-TE; repClass=DNA; repFamily=MuDR; loc=Chr1:+|2788426-2800694;
chr1_h107	chr1	2799886	2800069	184	TE	NULL	AT1TE09080 // AT1G08740 // AT1G08740 // Vandal14	ID=AT1TE09080; type=TE; loc=Chr1:+|2788430-2800701; // ID=AT1G08740; type=TE; loc=Chr1:-|2795643-2800081; // ID=AT1G08740; type=protein-coding; loc=Chr1:-|2795643-2800081; // repName:Vandal14; type=RMSK-TE; repClass=DNA; repFamily=MuDR; loc=Chr1:+|2788426-2800694;
chr1_h108	chr1	2847192	2847377	186	gene,protein-coding	NULL	AT1G08880	ID=AT1G08880; type=protein-coding; loc=Chr1:-|2846949-2847800;
chr1_h109	chr1	2927707	2927925	219	gene,protein-coding	NULL	AT1G09070	ID=AT1G09070; type=protein-coding; loc=Chr1:+|2927703-2928968;
chr1_h110	chr1	2928563	2928754	192	gene,protein-coding	NULL	AT1G09070	ID=AT1G09070; type=protein-coding; loc=Chr1:+|2927703-2928968;
chr1_h111	chr1	2971714	2971928	215	gene,protein-coding	NULL	AT1G09200	ID=AT1G09200; type=protein-coding; loc=Chr1:-|2971593-2972199;
chr1_h112	chr1	2971942	2972107	166	gene,protein-coding	NULL	AT1G09200	ID=AT1G09200; type=protein-coding; loc=Chr1:-|2971593-2972199;
chr1_h113	chr1	3009068	3009306	239	gene,protein-coding	NULL	AT1G09310	ID=AT1G09310; type=protein-coding; loc=Chr1:+|3009055-3009880;
chr1_h114	chr1	3023949	3024174	226	TE	NULL	AT1TE09820	ID=AT1TE09820; type=TE; loc=Chr1:-|3023386-3024890;
chr1_h115	chr1	3073459	3073641	183	TE	NULL	AT1TE09975 // AT1TE09970 // ATREP20	ID=AT1TE09975; type=TE; loc=Chr1:+|3073312-3073623; // ID=AT1TE09970; type=TE; loc=Chr1:-|3073227-3075036; // repName:ATREP20; type=RMSK-TE; repClass=RC; repFamily=Helitron; loc=Chr1:-|3073311-3074697;
chr1_h116	chr1	3073684	3073915	232	TE	NULL	AT1TE09970 // ATREP20	ID=AT1TE09970; type=TE; loc=Chr1:-|3073227-3075036; // repName:ATREP20; type=RMSK-TE; repClass=RC; repFamily=Helitron; loc=Chr1:-|3073311-3074697;
chr1_h117	chr1	3095514	3095689	176	gene,protein-coding	NULL	AT1G09570 // AT1G09570	ID=AT1G09570; type=protein-coding; loc=Chr1:-|3095256-3100357; // ID=AT1G09570; type=protein-coding; loc=Chr1:-|3095256-3100357;
chr1_h118	chr1	3096768	3096935	168	gene,protein-coding	NULL	AT1G09570 // AT1G09570	ID=AT1G09570; type=protein-coding; loc=Chr1:-|3095256-3100357; // ID=AT1G09570; type=protein-coding; loc=Chr1:-|3095256-3100357;
chr1_h119	chr1	3107346	3107687	342	gene,protein-coding	NULL	AT1G09590	ID=AT1G09590; type=protein-coding; loc=Chr1:+|3106502-3107772;
chr1_h120	chr1	3136403	3136666	264	gene,protein-coding	NULL	AT1G09690	ID=AT1G09690; type=protein-coding; loc=Chr1:-|3136188-3137475;
chr1_h121	chr1	3180538	3180734	197	intergenic	NULL	NULL	NULL
chr1_h122	chr1	3255063	3255244	182	gene,protein-coding	NULL	AT1G09970 // AT1G09970	ID=AT1G09970; type=protein-coding; loc=Chr1:+|3252240-3255693; // ID=AT1G09970; type=protein-coding; loc=Chr1:+|3252317-3255654;
chr1_h123	chr1	3360560	3360723	164	TE	NULL	AT1TE10930 // AT1G10260 // AT1G10260 // AT1TE10935 // ATCopia78LTR // ATCopia78_I-int	ID=AT1TE10930; type=TE; loc=Chr1:-|3360540-3360625; // ID=AT1G10260; type=TE; loc=Chr1:-|3360526-3361247; // ID=AT1G10260; type=protein-coding; loc=Chr1:-|3360526-3361247; // ID=AT1TE10935; type=TE; loc=Chr1:-|3360626-3361316; // repName:ATCopia78LTR; type=RMSK-TE; repClass=LTR; repFamily=Copia; loc=Chr1:-|3360539-3360660; // repName:ATCopia78_I-int; type=RMSK-TE; repClass=LTR; repFamily=Copia; l…
chr1_h124	chr1	3469624	3469846	223	gene,protein-coding	NULL	AT1G10522	ID=AT1G10522; type=protein-coding; loc=Chr1:+|3469636-3471488;
chr1_h125	chr1	3546814	3547035	222	TE	NULL	AT1TE11535	ID=AT1TE11535; type=TE; loc=Chr1:-|3547014-3547591;
chr1_h126	chr1	3547596	3547770	175	TE	NULL	AT1TE11540 // AT1TE11545 // AT_rich	ID=AT1TE11540; type=TE; loc=Chr1:-|3547592-3547613; // ID=AT1TE11545; type=TE; loc=Chr1:-|3547614-3547648; // repName:AT_rich; type=RMSK-TR; repClass=Low_complexity; repFamily=Low_complexity; loc=Chr1:+|3547527-3547600;
chr1_h127	chr1	3656004	3656190	187	gene,protein-coding	NULL	AT1G10940 // CT-rich	ID=AT1G10940; type=protein-coding; loc=Chr1:-|3655777-3658578; // repName:CT-rich; type=RMSK-TR; repClass=Low_complexity; repFamily=Low_complexity; loc=Chr1:+|3656107-3656152;
chr1_h128	chr1	3780821	3781184	364	gene,protein-coding,TE	NULL	AT1G11270 // AT1G11270 // AT1TE12295 // ATCopia78LTR	ID=AT1G11270; type=protein-coding; loc=Chr1:-|3780429-3786988; // ID=AT1G11270; type=protein-coding; loc=Chr1:-|3780446-3786988; // ID=AT1TE12295; type=TE; loc=Chr1:+|3780765-3785721; // repName:ATCopia78LTR; type=RMSK-TE; repClass=LTR; repFamily=Copia; loc=Chr1:+|3780764-3781204;
chr1_h129	chr1	3781411	3781582	172	gene,protein-coding,TE	NULL	AT1G11270 // AT1G11270 // AT1TE12295 // AT1G11265 // AT1G11265 // ATCopia78_I-int	ID=AT1G11270; type=protein-coding; loc=Chr1:-|3780429-3786988; // ID=AT1G11270; type=protein-coding; loc=Chr1:-|3780446-3786988; // ID=AT1TE12295; type=TE; loc=Chr1:+|3780765-3785721; // ID=AT1G11265; type=TE; loc=Chr1:+|3781235-3785293; // ID=AT1G11265; type=protein-coding; loc=Chr1:+|3781235-3785293; // repName:ATCopia78_I-int; type=RMSK-TE; repClass=LTR; repFamily=Copia; loc=Chr1:+|3781203-378…
chr1_h130	chr1	3783056	3783231	176	gene,protein-coding,TE	NULL	AT1G11270 // AT1G11270 // AT1TE12295 // AT1G11265 // AT1G11265 // ATCopia78_I-int	ID=AT1G11270; type=protein-coding; loc=Chr1:-|3780429-3786988; // ID=AT1G11270; type=protein-coding; loc=Chr1:-|3780446-3786988; // ID=AT1TE12295; type=TE; loc=Chr1:+|3780765-3785721; // ID=AT1G11265; type=TE; loc=Chr1:+|3781235-3785293; // ID=AT1G11265; type=protein-coding; loc=Chr1:+|3781235-3785293; // repName:ATCopia78_I-int; type=RMSK-TE; repClass=LTR; repFamily=Copia; loc=Chr1:+|3781203-378…
chr1_h131	chr1	3785337	3785700	364	gene,protein-coding,TE	NULL	AT1G11270 // AT1G11270 // AT1TE12295 // AT1G11270 // ATCopia78LTR	ID=AT1G11270; type=protein-coding; loc=Chr1:-|3780429-3786988; // ID=AT1G11270; type=protein-coding; loc=Chr1:-|3780446-3786988; // ID=AT1TE12295; type=TE; loc=Chr1:+|3780765-3785721; // ID=AT1G11270; type=protein-coding; loc=Chr1:-|3785507-3786990; // repName:ATCopia78LTR; type=RMSK-TE; repClass=LTR; repFamily=Copia; loc=Chr1:+|3785280-3785720;
chr1_h132	chr1	3996604	3996806	203	gene,protein-coding	NULL	AT1G11840 // AT1G11840 // AT1G11840 // AT1G11840 // AT1G11840	ID=AT1G11840; type=protein-coding; loc=Chr1:+|3995169-3997864; // ID=AT1G11840; type=protein-coding; loc=Chr1:+|3995169-3997853; // ID=AT1G11840; type=protein-coding; loc=Chr1:+|3995402-3997864; // ID=AT1G11840; type=protein-coding; loc=Chr1:+|3995415-3997853; // ID=AT1G11840; type=protein-coding; loc=Chr1:+|3995418-3997853;
chr1_h133	chr1	3997476	3997715	240	gene,protein-coding	NULL	AT1G11840 // AT1G11840 // AT1G11840 // AT1G11840 // AT1G11840	ID=AT1G11840; type=protein-coding; loc=Chr1:+|3995415-3997853; // ID=AT1G11840; type=protein-coding; loc=Chr1:+|3995418-3997853; // ID=AT1G11840; type=protein-coding; loc=Chr1:+|3995169-3997853; // ID=AT1G11840; type=protein-coding; loc=Chr1:+|3995402-3997864; // ID=AT1G11840; type=protein-coding; loc=Chr1:+|3995169-3997864;
chr1_h134	chr1	4002144	4002312	169	gene,protein-coding	NULL	AT1G11860 // AT1G11860	ID=AT1G11860; type=protein-coding; loc=Chr1:+|4001280-4003442; // ID=AT1G11860; type=protein-coding; loc=Chr1:+|4001295-4003442;
chr1_h135	chr1	4002703	4002956	254	gene,protein-coding	NULL	AT1G11860 // AT1G11860	ID=AT1G11860; type=protein-coding; loc=Chr1:+|4001280-4003442; // ID=AT1G11860; type=protein-coding; loc=Chr1:+|4001295-4003442;
chr1_h136	chr1	4002984	4003147	164	gene,protein-coding	NULL	AT1G11860 // AT1G11860	ID=AT1G11860; type=protein-coding; loc=Chr1:+|4001280-4003442; // ID=AT1G11860; type=protein-coding; loc=Chr1:+|4001295-4003442;
chr1_h137	chr1	4006829	4007021	193	intergenic	NULL	NULL	NULL
chr1_h138	chr1	4007235	4007397	163	intergenic	NULL	NULL	NULL
chr1_h139	chr1	4016993	4017199	207	gene,protein-coding	NULL	AT1G11910	ID=AT1G11910; type=protein-coding; loc=Chr1:-|4016784-4020983;
chr1_h140	chr1	4068785	4069080	296	intergenic	NULL	NULL	NULL
chr1_h141	chr1	4084465	4084916	452	gene,protein-coding	NULL	AT1G12080 // AT1G12080 // GA-rich	ID=AT1G12080; type=protein-coding; loc=Chr1:+|4084162-4085036; // ID=AT1G12080; type=protein-coding; loc=Chr1:+|4084162-4085045; // repName:GA-rich; type=RMSK-TR; repClass=Low_complexity; repFamily=Low_complexity; loc=Chr1:+|4084657-4084718;
chr1_h142	chr1	4093793	4094051	259	TE	NULL	AT1TE13310 // SIMPLEHAT2	ID=AT1TE13310; type=TE; loc=Chr1:-|4093294-4094494; // repName:SIMPLEHAT2; type=RMSK-TE; repClass=DNA; repFamily=hAT; loc=Chr1:-|4093408-4094377;
chr1_h143	chr1	4110411	4110638	228	TE	NULL	AT1TE13365 // AT9NMU1	ID=AT1TE13365; type=TE; loc=Chr1:+|4110104-4111021; // repName:AT9NMU1; type=RMSK-TE; repClass=DNA; repFamily=MuDR; loc=Chr1:+|4110103-4111021;
chr1_h144	chr1	4111109	4111278	170	TE	NULL	AT1TE13370 // AT1TE13375 // ArnoldY1	ID=AT1TE13370; type=TE; loc=Chr1:-|4111033-4111110; // ID=AT1TE13375; type=TE; loc=Chr1:+|4111111-4113062; // repName:ArnoldY1; type=RMSK-TE; repClass=DNA; repFamily=MuDR; loc=Chr1:+|4111110-4113062;
chr1_h145	chr1	4112131	4112296	166	TE	NULL	AT1TE13375 // ArnoldY1	ID=AT1TE13375; type=TE; loc=Chr1:+|4111111-4113062; // repName:ArnoldY1; type=RMSK-TE; repClass=DNA; repFamily=MuDR; loc=Chr1:+|4111110-4113062;
chr1_h146	chr1	4173122	4173287	166	gene,protein-coding	NULL	AT1G12270	ID=AT1G12270; type=protein-coding; loc=Chr1:+|4172075-4174775;
chr1_h147	chr1	4187508	4187787	280	gene,protein-coding	NULL	AT1G12310	ID=AT1G12310; type=protein-coding; loc=Chr1:-|4187165-4188056;
chr1_h148	chr1	4209431	4209598	168	TE	NULL	AT1TE13690 // ATMU3N1	ID=AT1TE13690; type=TE; loc=Chr1:-|4209164-4209607; // repName:ATMU3N1; type=RMSK-TE; repClass=DNA; repFamily=MuDR; loc=Chr1:-|4209163-4209607;
chr1_h149	chr1	4245659	4245821	163	gene,protein-coding	NULL	AT1G12450	ID=AT1G12450; type=protein-coding; loc=Chr1:+|4244308-4245993;
chr1_h150	chr1	4293066	4293335	270	TE	NULL	AT1TE13960 // AT1TE13965	ID=AT1TE13960; type=TE; loc=Chr1:-|4292790-4293327; // ID=AT1TE13965; type=TE; loc=Chr1:+|4293328-4294088;
chr1_h151	chr1	4329891	4330081	191	TE	NULL	AT1TE14085 // ATMU4	ID=AT1TE14085; type=TE; loc=Chr1:+|4329877-4334393; // repName:ATMU4; type=RMSK-TE; repClass=DNA; repFamily=MuDR; loc=Chr1:+|4329895-4334391;
chr1_h152	chr1	4364326	4364520	195	gene,protein-coding	NULL	AT1G12800	ID=AT1G12800; type=protein-coding; loc=Chr1:-|4361551-4365331;
chr1_h153	chr1	4368945	4369213	269	gene,protein-coding	NULL	AT1G12820	ID=AT1G12820; type=protein-coding; loc=Chr1:-|4368760-4371293;
chr1_h154	chr1	4374573	4374859	287	gene,protein-coding,TE	NULL	AT1TE14210 // AT1G12830 // (CAT)n // (TTC)n	ID=AT1TE14210; type=TE; loc=Chr1:-|4374596-4374826; // ID=AT1G12830; type=protein-coding; loc=Chr1:-|4374250-4375170; // repName:(CAT)n; type=RMSK-TR; repClass=Simple_repeat; repFamily=Simple_repeat; loc=Chr1:+|4374595-4374634; // repName:(TTC)n; type=RMSK-TR; repClass=Simple_repeat; repFamily=Simple_repeat; loc=Chr1:+|4374707-4374774;
chr1_h155	chr1	4396738	4397067	330	gene,protein-coding	NULL	AT1G12920	ID=AT1G12920; type=protein-coding; loc=Chr1:-|4396348-4398193;
chr1_h156	chr1	4406007	4406243	237	TE	NULL	AT1TE14315 // META1_LTR // META1_I-int	ID=AT1TE14315; type=TE; loc=Chr1:-|4405996-4411119; // repName:META1_LTR; type=RMSK-TE; repClass=LTR; repFamily=Copia; loc=Chr1:-|4406005-4406167; // repName:META1_I-int; type=RMSK-TE; repClass=LTR; repFamily=Copia; loc=Chr1:-|4406167-4410958;
chr1_h157	chr1	4406261	4406823	563	TE	NULL	AT1G12935 // AT1G12935 // AT1TE14315 // META1_I-int	ID=AT1G12935; type=TE; loc=Chr1:-|4406318-4406746; // ID=AT1G12935; type=protein-coding; loc=Chr1:-|4406318-4406746; // ID=AT1TE14315; type=TE; loc=Chr1:-|4405996-4411119; // repName:META1_I-int; type=RMSK-TE; repClass=LTR; repFamily=Copia; loc=Chr1:-|4406167-4410958;
chr1_h158	chr1	4407499	4407744	246	TE	NULL	AT1TE14315 // META1_I-int	ID=AT1TE14315; type=TE; loc=Chr1:-|4405996-4411119; // repName:META1_I-int; type=RMSK-TE; repClass=LTR; repFamily=Copia; loc=Chr1:-|4406167-4410958;
chr1_h159	chr1	4408146	4408425	280	TE	NULL	AT1TE14315 // META1_I-int	ID=AT1TE14315; type=TE; loc=Chr1:-|4405996-4411119; // repName:META1_I-int; type=RMSK-TE; repClass=LTR; repFamily=Copia; loc=Chr1:-|4406167-4410958;
chr1_h160	chr1	4410924	4411138	215	TE	NULL	AT1TE14315 // AT1TE14320 // META1_I-int // META1_LTR	ID=AT1TE14315; type=TE; loc=Chr1:-|4405996-4411119; // ID=AT1TE14320; type=TE; loc=Chr1:-|4411120-4411234; // repName:META1_I-int; type=RMSK-TE; repClass=LTR; repFamily=Copia; loc=Chr1:-|4406167-4410958; // repName:META1_LTR; type=RMSK-TE; repClass=LTR; repFamily=Copia; loc=Chr1:-|4410958-4411120;
chr1_h161	chr1	4493909	4494221	313	TE	NULL	AT1TE14600	ID=AT1TE14600; type=TE; loc=Chr1:+|4493275-4493928;
chr1_h162	chr1	4505903	4506227	325	intergenic	NULL	NULL	NULL
chr1_h163	chr1	4506546	4506724	179	intergenic	NULL	NULL	NULL
chr1_h164	chr1	4608380	4608599	220	gene,protein-coding	NULL	AT1G13440 // AT1G13440	ID=AT1G13440; type=protein-coding; loc=Chr1:-|4608196-4610647; // ID=AT1G13440; type=protein-coding; loc=Chr1:-|4608196-4610647;
chr1_h165	chr1	4619176	4619526	351	intergenic	NULL	NULL	NULL
chr1_h166	chr1	4620286	4620590	305	gene,protein-coding	NULL	AT1G13470	ID=AT1G13470; type=protein-coding; loc=Chr1:-|4620228-4621580;
chr1_h167	chr1	4620621	4620939	319	gene,protein-coding	NULL	AT1G13470	ID=AT1G13470; type=protein-coding; loc=Chr1:-|4620228-4621580;
chr1_h168	chr1	4708366	4708647	282	TE	NULL	AT1TE15245	ID=AT1TE15245; type=TE; loc=Chr1:+|4708277-4708466;
chr1_h169	chr1	4720171	4720472	302	gene,protein-coding	NULL	AT1G13760	ID=AT1G13760; type=protein-coding; loc=Chr1:-|4720243-4721342;
chr1_h170	chr1	4721100	4721358	259	gene,protein-coding	NULL	AT1G13760	ID=AT1G13760; type=protein-coding; loc=Chr1:-|4720243-4721342;
chr1_h171	chr1	4738832	4739062	231	intergenic	NULL	NULL	NULL
chr1_h172	chr1	4761060	4761408	349	gene,protein-coding	NULL	AT1G13930	ID=AT1G13930; type=protein-coding; loc=Chr1:+|4761042-4761725;
chr1_h173	chr1	4786423	4786603	181	TE	NULL	AT1TE15510 // ATREP3	ID=AT1TE15510; type=TE; loc=Chr1:+|4785274-4787837; // repName:ATREP3; type=RMSK-TE; repClass=RC; repFamily=Helitron; loc=Chr1:+|4785461-4787254;
chr1_h174	chr1	4842277	4842474	198	intergenic	NULL	NULL	NULL
chr1_h175	chr1	4878081	4878252	172	gene,protein-coding	NULL	AT1G14280	ID=AT1G14280; type=protein-coding; loc=Chr1:+|4877627-4879149;
chr1_h176	chr1	4888744	4889036	293	gene,protein-coding	NULL	AT1G14320 // AT1G14320	ID=AT1G14320; type=protein-coding; loc=Chr1:+|4888214-4889661; // ID=AT1G14320; type=protein-coding; loc=Chr1:+|4888214-4889661;
chr1_h177	chr1	4962215	4962387	173	gene,protein-coding	NULL	AT1G14510	ID=AT1G14510; type=protein-coding; loc=Chr1:-|4961886-4964428;
chr1_h178	chr1	4966992	4967158	167	gene,ncRNA,TE	NULL	AT1TE16080 // AT1G14518 // ATREP6	ID=AT1TE16080; type=TE; loc=Chr1:+|4966556-4967016; // ID=AT1G14518; type=ncRNA; loc=Chr1:-|4966810-4967493; // repName:ATREP6; type=RMSK-TE; repClass=RC; repFamily=Helitron; loc=Chr1:+|4966559-4967016;
chr1_h179	chr1	5052101	5052290	190	gene,protein-coding	NULL	AT1G14690 // AT1G14690	ID=AT1G14690; type=protein-coding; loc=Chr1:-|5051760-5055252; // ID=AT1G14690; type=protein-coding; loc=Chr1:-|5051760-5055204;
chr1_h180	chr1	5056172	5056355	184	intergenic	NULL	NULL	NULL
chr1_h181	chr1	5075458	5075620	163	gene,protein-coding	NULL	AT1G14740	ID=AT1G14740; type=protein-coding; loc=Chr1:-|5075213-5077791;
chr1_h182	chr1	5076136	5076384	249	gene,protein-coding	NULL	AT1G14740	ID=AT1G14740; type=protein-coding; loc=Chr1:-|5075213-5077791;
chr1_h183	chr1	5098833	5099130	298	TE	NULL	AT1TE16500 // Vandal6 // Vandal6	ID=AT1TE16500; type=TE; loc=Chr1:+|5098849-5099142; // repName:Vandal6; type=RMSK-TE; repClass=DNA; repFamily=MuDR; loc=Chr1:+|5098838-5098978; // repName:Vandal6; type=RMSK-TE; repClass=DNA; repFamily=MuDR; loc=Chr1:+|5098981-5099124;
chr1_h184	chr1	5100440	5100616	177	gene,protein-coding,TE	NULL	AT1G14800 // AT1TE16505 // Vandal6 // Vandal6 // Vandal6	ID=AT1G14800; type=protein-coding; loc=Chr1:+|5099572-5102558; // ID=AT1TE16505; type=TE; loc=Chr1:+|5100442-5100610; // repName:Vandal6; type=RMSK-TE; repClass=DNA; repFamily=MuDR; loc=Chr1:+|5100441-5100544; // repName:Vandal6; type=RMSK-TE; repClass=DNA; repFamily=MuDR; loc=Chr1:-|5100516-5100590; // repName:Vandal6; type=RMSK-TE; repClass=DNA; repFamily=MuDR; loc=Chr1:+|5100544-5100610;
chr1_h185	chr1	5165779	5165978	200	gene,protein-coding	NULL	AT1G14980	ID=AT1G14980; type=protein-coding; loc=Chr1:-|5165628-5166745;
chr1_h186	chr1	5170210	5170427	218	intergenic	NULL	NULL	NULL
chr1_h187	chr1	5228523	5228750	228	gene,protein-coding	NULL	AT1G15200 // CT-rich	ID=AT1G15200; type=protein-coding; loc=Chr1:-|5228336-5231061; // repName:CT-rich; type=RMSK-TR; repClass=Low_complexity; repFamily=Low_complexity; loc=Chr1:+|5228615-5228677;
chr1_h188	chr1	5252538	5252796	259	gene,protein-coding	NULL	AT1G15280 // AT1G15280 // (ATG)n	ID=AT1G15280; type=protein-coding; loc=Chr1:+|5252317-5256751; // ID=AT1G15280; type=protein-coding; loc=Chr1:+|5252315-5256753; // repName:(ATG)n; type=RMSK-TR; repClass=Simple_repeat; repFamily=Simple_repeat; loc=Chr1:+|5252617-5252802;
chr1_h189	chr1	5257357	5257525	169	gene,protein-coding	NULL	AT1G15290	ID=AT1G15290; type=protein-coding; loc=Chr1:-|5257046-5264942;
chr1_h190	chr1	5275962	5276758	797	gene,protein-coding,TE	NULL	AT1TE17050 // AT1G15340 // CT-rich	ID=AT1TE17050; type=TE; loc=Chr1:+|5275965-5276773; // ID=AT1G15340; type=protein-coding; loc=Chr1:-|5275677-5277689; // repName:CT-rich; type=RMSK-TR; repClass=Low_complexity; repFamily=Low_complexity; loc=Chr1:+|5276457-5276632;
chr1_h191	chr1	5297874	5298180	307	gene,ncRNA	NULL	AT1G15405	ID=AT1G15405; type=ncRNA; loc=Chr1:-|5297875-5298166;
chr1_h192	chr1	5395385	5395762	378	intergenic	NULL	NULL	NULL
chr1_h193	chr1	5399089	5399374	286	gene,protein-coding	NULL	AT1G15690 // AT1G15690	ID=AT1G15690; type=protein-coding; loc=Chr1:+|5398990-5402519; // ID=AT1G15690; type=protein-coding; loc=Chr1:+|5398990-5402733;
chr1_h194	chr1	5399944	5400120	177	gene,protein-coding	NULL	AT1G15690 // AT1G15690	ID=AT1G15690; type=protein-coding; loc=Chr1:+|5398990-5402519; // ID=AT1G15690; type=protein-coding; loc=Chr1:+|5398990-5402733;
chr1_h195	chr1	5446626	5447043	418	gene,protein-coding	NULL	AT1G15820	ID=AT1G15820; type=protein-coding; loc=Chr1:-|5446462-5447859;
chr1_h196	chr1	5447454	5447699	246	gene,protein-coding	NULL	AT1G15820	ID=AT1G15820; type=protein-coding; loc=Chr1:-|5446462-5447859;
chr1_h197	chr1	5477841	5478026	186	gene,protein-coding	NULL	AT1G15940	ID=AT1G15940; type=protein-coding; loc=Chr1:+|5473565-5478259;
chr1_h198	chr1	5514534	5514724	191	gene,protein-coding	NULL	AT1G16080	ID=AT1G16080; type=protein-coding; loc=Chr1:+|5514317-5516027;
chr1_h199	chr1	5591631	5591832	202	gene,protein-coding	NULL	AT1G16350	ID=AT1G16350; type=protein-coding; loc=Chr1:+|5590951-5593007;
chr1_h200	chr1	5681660	5681857	198	TE	NULL	AT1TE18380 // AT1TE18385 // TAG2	ID=AT1TE18380; type=TE; loc=Chr1:+|5681629-5681695; // ID=AT1TE18385; type=TE; loc=Chr1:+|5681696-5681873; // repName:TAG2; type=RMSK-TE; repClass=DNA; repFamily=hAT-Ac; loc=Chr1:+|5681714-5681873;
chr1_h201	chr1	5699961	5700143	183	intergenic	NULL	AT_rich	repName:AT_rich; type=RMSK-TR; repClass=Low_complexity; repFamily=Low_complexity; loc=Chr1:+|5700138-5700173;
chr1_h202	chr1	5700902	5701080	179	intergenic	NULL	ATREPX1	repName:ATREPX1; type=RMSK-TE; repClass=Other; repFamily=Composite; loc=Chr1:-|5700678-5701086;
chr1_h203	chr1	5701101	5701266	166	intergenic	NULL	ATREPX1	repName:ATREPX1; type=RMSK-TE; repClass=Other; repFamily=Composite; loc=Chr1:+|5701095-5701500;
chr1_h204	chr1	5701894	5702076	183	intergenic	NULL	AT_rich	repName:AT_rich; type=RMSK-TR; repClass=Low_complexity; repFamily=Low_complexity; loc=Chr1:+|5701860-5701898;
chr1_h205	chr1	5758388	5758583	196	gene,protein-coding	NULL	AT1G16820	ID=AT1G16820; type=protein-coding; loc=Chr1:-|5756835-5758464;
chr1_h206	chr1	5866916	5867095	180	gene,protein-coding	NULL	AT1G17150	ID=AT1G17150; type=protein-coding; loc=Chr1:+|5865707-5867495;
chr1_h207	chr1	5881218	5881497	280	gene,protein-coding	NULL	AT1G17210	ID=AT1G17210; type=protein-coding; loc=Chr1:-|5880130-5884756;
chr1_h208	chr1	5886717	5886905	189	gene,protein-coding	NULL	AT1G17220	ID=AT1G17220; type=protein-coding; loc=Chr1:+|5885083-5890470;
chr1_h209	chr1	5889673	5889859	187	gene,protein-coding	NULL	AT1G17220	ID=AT1G17220; type=protein-coding; loc=Chr1:+|5885083-5890470;
chr1_h210	chr1	5899179	5899361	183	TE	NULL	AT1TE19085 // AT1TE19090 // ATTIRX1C // ATREP2	ID=AT1TE19085; type=TE; loc=Chr1:+|5898934-5899206; // ID=AT1TE19090; type=TE; loc=Chr1:-|5899208-5899868; // repName:ATTIRX1C; type=RMSK-TE; repClass=DNA; repFamily=DNA; loc=Chr1:+|5898933-5899206; // repName:ATREP2; type=RMSK-TE; repClass=RC; repFamily=Helitron; loc=Chr1:-|5899206-5899754;
chr1_h211	chr1	5911736	5911905	170	TE	NULL	AT1TE19130 // ATMU3	ID=AT1TE19130; type=TE; loc=Chr1:+|5911725-5916535; // repName:ATMU3; type=RMSK-TE; repClass=DNA; repFamily=MuDR; loc=Chr1:+|5911724-5916535;
chr1_h212	chr1	5916345	5916524	180	TE	NULL	AT1TE19130 // ATMU3	ID=AT1TE19130; type=TE; loc=Chr1:+|5911725-5916535; // repName:ATMU3; type=RMSK-TE; repClass=DNA; repFamily=MuDR; loc=Chr1:+|5911724-5916535;
chr1_h213	chr1	5965757	5966065	309	TE	NULL	AT1TE19285 // SIMPLEHAT2	ID=AT1TE19285; type=TE; loc=Chr1:-|5965476-5967002; // repName:SIMPLEHAT2; type=RMSK-TE; repClass=DNA; repFamily=hAT; loc=Chr1:-|5965475-5966950;
chr1_h214	chr1	5966425	5966705	281	TE	NULL	AT1TE19285 // SIMPLEHAT2	ID=AT1TE19285; type=TE; loc=Chr1:-|5965476-5967002; // repName:SIMPLEHAT2; type=RMSK-TE; repClass=DNA; repFamily=hAT; loc=Chr1:-|5965475-5966950;
chr1_h215	chr1	5966787	5966987	201	TE	NULL	AT1TE19285 // SIMPLEHAT2 // (AGTTG)n // SIMPLEHAT2	ID=AT1TE19285; type=TE; loc=Chr1:-|5965476-5967002; // repName:SIMPLEHAT2; type=RMSK-TE; repClass=DNA; repFamily=hAT; loc=Chr1:-|5965475-5966950; // repName:(AGTTG)n; type=RMSK-TR; repClass=Simple_repeat; repFamily=Simple_repeat; loc=Chr1:+|5966950-5966973; // repName:SIMPLEHAT2; type=RMSK-TE; repClass=DNA; repFamily=hAT; loc=Chr1:-|5966973-5967009;
chr1_h216	chr1	5970772	5970992	221	intergenic	NULL	AT_rich // AtSB5	repName:AT_rich; type=RMSK-TR; repClass=Low_complexity; repFamily=Low_complexity; loc=Chr1:+|5970739-5970776; // repName:AtSB5; type=RMSK-TE; repClass=SINE; repFamily=SINE; loc=Chr1:-|5970776-5970993;
chr1_h217	chr1	5971525	5971741	217	intergenic	NULL	A-rich	repName:A-rich; type=RMSK-TR; repClass=Low_complexity; repFamily=Low_complexity; loc=Chr1:+|5971486-5971533;
chr1_h218	chr1	5971786	5972296	511	intergenic	NULL	AT_rich	repName:AT_rich; type=RMSK-TR; repClass=Low_complexity; repFamily=Low_complexity; loc=Chr1:+|5972287-5972308;
chr1_h219	chr1	5972490	5972710	221	intergenic	NULL	NULL	NULL
chr1_h220	chr1	5974892	5975089	198	intergenic	NULL	NULL	NULL
chr1_h221	chr1	5981130	5981357	228	gene,protein-coding	NULL	AT1G17420	ID=AT1G17420; type=protein-coding; loc=Chr1:+|5977411-5981480;
chr1_h222	chr1	6143481	6143709	229	gene,protein-coding	NULL	AT1G17840	ID=AT1G17840; type=protein-coding; loc=Chr1:+|6142564-6146521;
chr1_h223	chr1	6157309	6157962	654	TE	NULL	AT1G17900 // AT1G17900 // AT1TE19910 // Vandal2N1	ID=AT1G17900; type=TE; loc=Chr1:-|6157368-6158130; // ID=AT1G17900; type=protein-coding; loc=Chr1:-|6157368-6158130; // ID=AT1TE19910; type=TE; loc=Chr1:-|6156401-6158864; // repName:Vandal2N1; type=RMSK-TE; repClass=DNA; repFamily=MuDR; loc=Chr1:-|6157261-6158864;
chr1_h224	chr1	6158669	6158868	200	TE	NULL	AT1TE19910 // Vandal2N1	ID=AT1TE19910; type=TE; loc=Chr1:-|6156401-6158864; // repName:Vandal2N1; type=RMSK-TE; repClass=DNA; repFamily=MuDR; loc=Chr1:-|6157261-6158864;
chr1_h225	chr1	6197664	6198004	341	TE	NULL	AT1TE20040	ID=AT1TE20040; type=TE; loc=Chr1:-|6198003-6199615;
chr1_h226	chr1	6222589	6223010	422	gene,protein-coding	NULL	AT1G18080	ID=AT1G18080; type=protein-coding; loc=Chr1:+|6222201-6224151;
chr1_h227	chr1	6223022	6223195	174	gene,protein-coding	NULL	AT1G18080	ID=AT1G18080; type=protein-coding; loc=Chr1:+|6222201-6224151;
chr1_h228	chr1	6236030	6236213	184	gene,protein-coding,TE	NULL	AT1TE20185 // AT1G18130	ID=AT1TE20185; type=TE; loc=Chr1:+|6236163-6236229; // ID=AT1G18130; type=protein-coding; loc=Chr1:+|6235895-6238799;
chr1_h229	chr1	6236826	6237018	193	gene,protein-coding,TE	NULL	AT1TE20195 // AT1G18130 // HelitronY3	ID=AT1TE20195; type=TE; loc=Chr1:+|6236275-6237764; // ID=AT1G18130; type=protein-coding; loc=Chr1:+|6235895-6238799; // repName:HelitronY3; type=RMSK-TE; repClass=RC; repFamily=Helitron; loc=Chr1:+|6236550-6237828;
chr1_h230	chr1	6273539	6273736	198	TE	NULL	AT1TE20315 // TAG2	ID=AT1TE20315; type=TE; loc=Chr1:-|6273523-6276128; // repName:TAG2; type=RMSK-TE; repClass=DNA; repFamily=hAT; loc=Chr1:-|6273522-6273681;
chr1_h231	chr1	6279826	6280023	198	gene,protein-coding	NULL	AT1G18260	ID=AT1G18260; type=protein-coding; loc=Chr1:-|6278848-6282103;
chr1_h232	chr1	6302610	6302780	171	gene,protein-coding,TE	NULL	AT1TE20410 // AT1G18310 // ATCopia58LTR	ID=AT1TE20410; type=TE; loc=Chr1:+|6302582-6303156; // ID=AT1G18310; type=protein-coding; loc=Chr1:-|6301200-6303956; // repName:ATCopia58LTR; type=RMSK-TE; repClass=LTR; repFamily=Copia; loc=Chr1:+|6302606-6303156;
chr1_h233	chr1	6377705	6377889	185	gene,protein-coding	NULL	AT1G18540	ID=AT1G18540; type=protein-coding; loc=Chr1:-|6377321-6378580;
chr1_h234	chr1	6378354	6378535	182	gene,protein-coding	NULL	AT1G18540	ID=AT1G18540; type=protein-coding; loc=Chr1:-|6377321-6378580;
chr1_h235	chr1	6454677	6454935	259	TE	NULL	AT1TE20925 // SIMPLEHAT2	ID=AT1TE20925; type=TE; loc=Chr1:+|6454677-6456015; // repName:SIMPLEHAT2; type=RMSK-TE; repClass=DNA; repFamily=hAT; loc=Chr1:+|6454676-6456015;
chr1_h236	chr1	6455487	6455690	204	TE	NULL	AT1TE20925 // SIMPLEHAT2	ID=AT1TE20925; type=TE; loc=Chr1:+|6454677-6456015; // repName:SIMPLEHAT2; type=RMSK-TE; repClass=DNA; repFamily=hAT; loc=Chr1:+|6454676-6456015;
chr1_h237	chr1	6538412	6538615	204	TE	NULL	AT1TE21210 // META1_LTR // META1_I-int	ID=AT1TE21210; type=TE; loc=Chr1:+|6538419-6543539; // repName:META1_LTR; type=RMSK-TE; repClass=LTR; repFamily=Copia; loc=Chr1:+|6538417-6538580; // repName:META1_I-int; type=RMSK-TE; repClass=LTR; repFamily=Copia; loc=Chr1:+|6538580-6543373;
chr1_h238	chr1	6541112	6541391	280	TE	NULL	AT1TE21210 // META1_I-int	ID=AT1TE21210; type=TE; loc=Chr1:+|6538419-6543539; // repName:META1_I-int; type=RMSK-TE; repClass=LTR; repFamily=Copia; loc=Chr1:+|6538580-6543373;
chr1_h239	chr1	6541743	6542036	294	TE	NULL	AT1TE21210 // META1_I-int	ID=AT1TE21210; type=TE; loc=Chr1:+|6538419-6543539; // repName:META1_I-int; type=RMSK-TE; repClass=LTR; repFamily=Copia; loc=Chr1:+|6538580-6543373;
chr1_h240	chr1	6542864	6543280	417	TE	NULL	AT1G18930 // AT1G18930 // AT1TE21210 // META1_I-int	ID=AT1G18930; type=TE; loc=Chr1:+|6542872-6543247; // ID=AT1G18930; type=protein-coding; loc=Chr1:+|6542872-6543247; // ID=AT1TE21210; type=TE; loc=Chr1:+|6538419-6543539; // repName:META1_I-int; type=RMSK-TE; repClass=LTR; repFamily=Copia; loc=Chr1:+|6538580-6543373;
chr1_h241	chr1	6543340	6543536	197	TE	NULL	AT1TE21210 // META1_I-int // META1_LTR	ID=AT1TE21210; type=TE; loc=Chr1:+|6538419-6543539; // repName:META1_I-int; type=RMSK-TE; repClass=LTR; repFamily=Copia; loc=Chr1:+|6538580-6543373; // repName:META1_LTR; type=RMSK-TE; repClass=LTR; repFamily=Copia; loc=Chr1:+|6543373-6543536;
chr1_h242	chr1	6609099	6609275	177	gene,protein-coding	NULL	AT1G19120	ID=AT1G19120; type=protein-coding; loc=Chr1:+|6608115-6609369;
chr1_h243	chr1	6657318	6657536	219	gene,protein-coding	NULL	AT1G19260	ID=AT1G19260; type=protein-coding; loc=Chr1:-|6657260-6659569;
chr1_h244	chr1	6704193	6704449	257	TE	NULL	AT1TE21710 // META1_LTR // META1_I-int	ID=AT1TE21710; type=TE; loc=Chr1:+|6704197-6709404; // repName:META1_LTR; type=RMSK-TE; repClass=LTR; repFamily=Copia; loc=Chr1:+|6704195-6704356; // repName:META1_I-int; type=RMSK-TE; repClass=LTR; repFamily=Copia; loc=Chr1:+|6704356-6709162;
chr1_h245	chr1	6706911	6707190	280	TE	NULL	AT1TE21710 // META1_I-int	ID=AT1TE21710; type=TE; loc=Chr1:+|6704197-6709404; // repName:META1_I-int; type=RMSK-TE; repClass=LTR; repFamily=Copia; loc=Chr1:+|6704356-6709162;
chr1_h246	chr1	6707543	6707836	294	TE	NULL	AT1TE21710 // META1_I-int	ID=AT1TE21710; type=TE; loc=Chr1:+|6704197-6709404; // repName:META1_I-int; type=RMSK-TE; repClass=LTR; repFamily=Copia; loc=Chr1:+|6704356-6709162;
chr1_h247	chr1	6708695	6709068	374	TE	NULL	AT1G19392 // AT1G19392 // AT1TE21710 // META1_I-int	ID=AT1G19392; type=TE; loc=Chr1:+|6708557-6709175; // ID=AT1G19392; type=protein-coding; loc=Chr1:+|6708557-6709175; // ID=AT1TE21710; type=TE; loc=Chr1:+|6704197-6709404; // repName:META1_I-int; type=RMSK-TE; repClass=LTR; repFamily=Copia; loc=Chr1:+|6704356-6709162;
chr1_h248	chr1	6709128	6709324	197	TE	NULL	AT1G19392 // AT1G19392 // AT1TE21710 // META1_I-int // META1_LTR	ID=AT1G19392; type=TE; loc=Chr1:+|6708557-6709175; // ID=AT1G19392; type=protein-coding; loc=Chr1:+|6708557-6709175; // ID=AT1TE21710; type=TE; loc=Chr1:+|6704197-6709404; // repName:META1_I-int; type=RMSK-TE; repClass=LTR; repFamily=Copia; loc=Chr1:+|6704356-6709162; // repName:META1_LTR; type=RMSK-TE; repClass=LTR; repFamily=Copia; loc=Chr1:+|6709162-6709324;
chr1_h249	chr1	6713183	6713357	175	gene,protein-coding	NULL	AT1G19400 // AT1G19400	ID=AT1G19400; type=protein-coding; loc=Chr1:-|6712038-6714247; // ID=AT1G19400; type=protein-coding; loc=Chr1:-|6712038-6714252;
chr1_h250	chr1	6715370	6715555	186	gene,protein-coding,TE	NULL	AT1TE21725 // AT1G19410 // RP1_AT	ID=AT1TE21725; type=TE; loc=Chr1:-|6715364-6715546; // ID=AT1G19410; type=protein-coding; loc=Chr1:-|6714492-6716439; // repName:RP1_AT; type=RMSK-TE; repClass=DNA; repFamily=DNA; loc=Chr1:-|6715363-6715546;
chr1_h251	chr1	6722931	6723246	316	pseudogene	NULL	AT1G19420	ID=AT1G19420; type=pseudogene; loc=Chr1:+|6721435-6723930;
chr1_h252	chr1	6726909	6727073	165	gene,protein-coding	NULL	AT1G19430	ID=AT1G19430; type=protein-coding; loc=Chr1:-|6724573-6728040;
chr1_h253	chr1	6736673	6736928	256	TE	NULL	AT1TE21790 // ATREP20	ID=AT1TE21790; type=TE; loc=Chr1:+|6735679-6737670; // repName:ATREP20; type=RMSK-TE; repClass=RC; repFamily=Helitron; loc=Chr1:+|6735864-6737277;
chr1_h254	chr1	6736948	6737130	183	TE	NULL	AT1TE21790 // ATREP20	ID=AT1TE21790; type=TE; loc=Chr1:+|6735679-6737670; // repName:ATREP20; type=RMSK-TE; repClass=RC; repFamily=Helitron; loc=Chr1:+|6735864-6737277;
chr1_h255	chr1	6743676	6743843	168	TE	NULL	AT1TE21805 // SIMPLEHAT1	ID=AT1TE21805; type=TE; loc=Chr1:+|6742979-6744224; // repName:SIMPLEHAT1; type=RMSK-TE; repClass=DNA; repFamily=hAT; loc=Chr1:+|6742978-6744224;
chr1_h256	chr1	6760547	6760798	252	gene,protein-coding	NULL	AT1G19520 // GA-rich	ID=AT1G19520; type=protein-coding; loc=Chr1:+|6759965-6762778; // repName:GA-rich; type=RMSK-TR; repClass=Low_complexity; repFamily=Low_complexity; loc=Chr1:+|6760552-6760592;
chr1_h257	chr1	6773334	6773554	221	gene,protein-coding	NULL	AT1G19570 // AT1G19570	ID=AT1G19570; type=protein-coding; loc=Chr1:-|6773302-6774528; // ID=AT1G19570; type=protein-coding; loc=Chr1:-|6773311-6774528;
chr1_h258	chr1	6803883	6804092	210	gene,protein-coding	NULL	AT1G19670	ID=AT1G19670; type=protein-coding; loc=Chr1:-|6803611-6805044;
chr1_h259	chr1	6896622	6896874	253	gene,protein-coding	NULL	AT1G19870	ID=AT1G19870; type=protein-coding; loc=Chr1:-|6895015-6898725;
chr1_h260	chr1	6906280	6906467	188	intergenic	NULL	NULL	NULL
chr1_h261	chr1	6938032	6938231	200	gene,protein-coding	NULL	AT1G20010	ID=AT1G20010; type=protein-coding; loc=Chr1:-|6937795-6940582;
chr1_h262	chr1	6990143	6990323	181	gene,protein-coding	NULL	AT1G20150	ID=AT1G20150; type=protein-coding; loc=Chr1:-|6987332-6990361;
chr1_h263	chr1	7026303	7026529	227	gene,protein-coding	NULL	AT1G20290	ID=AT1G20290; type=protein-coding; loc=Chr1:-|7025548-7029698;
chr1_h264	chr1	7026556	7026720	165	gene,protein-coding	NULL	AT1G20290	ID=AT1G20290; type=protein-coding; loc=Chr1:-|7025548-7029698;
chr1_h265	chr1	7036099	7036277	179	TE	NULL	AT1TE22750 // ATREP3	ID=AT1TE22750; type=TE; loc=Chr1:+|7035031-7037376; // repName:ATREP3; type=RMSK-TE; repClass=RC; repFamily=Helitron; loc=Chr1:+|7035191-7037297;
chr1_h266	chr1	7039193	7039370	178	gene,protein-coding	NULL	AT1G20330	ID=AT1G20330; type=protein-coding; loc=Chr1:-|7038688-7040159;
chr1_h267	chr1	7042608	7043163	556	gene,protein-coding	NULL	AT1G20340	ID=AT1G20340; type=protein-coding; loc=Chr1:-|7042429-7043363;
chr1_h268	chr1	7043183	7043358	176	gene,protein-coding	NULL	AT1G20340	ID=AT1G20340; type=protein-coding; loc=Chr1:-|7042429-7043363;
chr1_h269	chr1	7065423	7065869	447	TE	NULL	AT1G20390 // AT1G20390	ID=AT1G20390; type=TE; loc=Chr1:+|7065494-7071561; // ID=AT1G20390; type=protein-coding; loc=Chr1:+|7065494-7071561;
chr1_h270	chr1	7075384	7075740	357	gene,protein-coding	NULL	AT1G20400	ID=AT1G20400; type=protein-coding; loc=Chr1:-|7072192-7075838;
chr1_h271	chr1	7077844	7078039	196	intergenic	NULL	NULL	NULL
chr1_h272	chr1	7084664	7084851	188	gene,protein-coding	NULL	AT1G20440	ID=AT1G20440; type=protein-coding; loc=Chr1:-|7084409-7085772;
chr1_h273	chr1	7085368	7085698	331	gene,protein-coding	NULL	AT1G20440	ID=AT1G20440; type=protein-coding; loc=Chr1:-|7084409-7085772;
chr1_h274	chr1	7088211	7088500	290	gene,protein-coding	NULL	AT1G20450 // AT1G20450	ID=AT1G20450; type=protein-coding; loc=Chr1:-|7088003-7089606; // ID=AT1G20450; type=protein-coding; loc=Chr1:-|7088003-7089606;
chr1_h275	chr1	7088544	7088720	177	gene,protein-coding	NULL	AT1G20450 // AT1G20450 // (TTC)n	ID=AT1G20450; type=protein-coding; loc=Chr1:-|7088003-7089606; // ID=AT1G20450; type=protein-coding; loc=Chr1:-|7088003-7089606; // repName:(TTC)n; type=RMSK-TR; repClass=Simple_repeat; repFamily=Simple_repeat; loc=Chr1:+|7088629-7088659;
chr1_h276	chr1	7252798	7253008	211	gene,protein-coding	NULL	AT1G20850	ID=AT1G20850; type=protein-coding; loc=Chr1:+|7252174-7253731;
chr1_h277	chr1	7255154	7255499	346	gene,protein-coding,TE	NULL	AT1TE23420 // AT1G20860 // Vandal1N1	ID=AT1TE23420; type=TE; loc=Chr1:-|7254947-7257226; // ID=AT1G20860; type=protein-coding; loc=Chr1:-|7254007-7258677; // repName:Vandal1N1; type=RMSK-TE; repClass=DNA; repFamily=MuDR; loc=Chr1:-|7254957-7257227;
chr1_h278	chr1	7256965	7257228	264	gene,protein-coding,TE	NULL	AT1TE23420 // AT1G20860 // Vandal1N1	ID=AT1TE23420; type=TE; loc=Chr1:-|7254947-7257226; // ID=AT1G20860; type=protein-coding; loc=Chr1:-|7254007-7258677; // repName:Vandal1N1; type=RMSK-TE; repClass=DNA; repFamily=MuDR; loc=Chr1:-|7254957-7257227;
chr1_h279	chr1	7282152	7282346	195	TE	NULL	AT1TE23505 // ATREP5	ID=AT1TE23505; type=TE; loc=Chr1:+|7281534-7284779; // repName:ATREP5; type=RMSK-TE; repClass=RC; repFamily=Helitron; loc=Chr1:+|7281722-7284081;
chr1_h280	chr1	7283450	7283884	435	TE	NULL	AT1TE23505 // ATREP5	ID=AT1TE23505; type=TE; loc=Chr1:+|7281534-7284779; // repName:ATREP5; type=RMSK-TE; repClass=RC; repFamily=Helitron; loc=Chr1:+|7281722-7284081;
chr1_h281	chr1	7285497	7285746	250	gene,protein-coding,TE	NULL	AT1G20920 // AT1G20920 // AT1TE23520 // GA-rich // GA-rich	ID=AT1G20920; type=protein-coding; loc=Chr1:+|7285059-7289778; // ID=AT1G20920; type=protein-coding; loc=Chr1:+|7285114-7289778; // ID=AT1TE23520; type=TE; loc=Chr1:-|7285421-7286126; // repName:GA-rich; type=RMSK-TR; repClass=Low_complexity; repFamily=Low_complexity; loc=Chr1:+|7285546-7285702; // repName:GA-rich; type=RMSK-TR; repClass=Low_complexity; repFamily=Low_complexity; loc=Chr1:+|728571…
chr1_h282	chr1	7285859	7286061	203	gene,protein-coding,TE	NULL	AT1G20920 // AT1G20920 // AT1TE23520 // GA-rich // G-rich	ID=AT1G20920; type=protein-coding; loc=Chr1:+|7285059-7289778; // ID=AT1G20920; type=protein-coding; loc=Chr1:+|7285114-7289778; // ID=AT1TE23520; type=TE; loc=Chr1:-|7285421-7286126; // repName:GA-rich; type=RMSK-TR; repClass=Low_complexity; repFamily=Low_complexity; loc=Chr1:+|7285719-7285862; // repName:G-rich; type=RMSK-TR; repClass=Low_complexity; repFamily=Low_complexity; loc=Chr1:+|7285871…
chr1_h283	chr1	7286092	7286257	166	gene,protein-coding,TE	NULL	AT1G20920 // AT1G20920 // AT1TE23520 // AT1TE23525 // GA-rich	ID=AT1G20920; type=protein-coding; loc=Chr1:+|7285059-7289778; // ID=AT1G20920; type=protein-coding; loc=Chr1:+|7285114-7289778; // ID=AT1TE23520; type=TE; loc=Chr1:-|7285421-7286126; // ID=AT1TE23525; type=TE; loc=Chr1:-|7286127-7286289; // repName:GA-rich; type=RMSK-TR; repClass=Low_complexity; repFamily=Low_complexity; loc=Chr1:+|7286108-7286234;
chr1_h284	chr1	7308031	7308201	171	gene,protein-coding	NULL	AT1G20960	ID=AT1G20960; type=protein-coding; loc=Chr1:-|7301748-7310213;
chr1_h285	chr1	7308595	7308761	167	gene,protein-coding	NULL	AT1G20960	ID=AT1G20960; type=protein-coding; loc=Chr1:-|7301748-7310213;
chr1_h286	chr1	7309136	7309361	226	gene,protein-coding	NULL	AT1G20960 // (CAT)n	ID=AT1G20960; type=protein-coding; loc=Chr1:-|7301748-7310213; // repName:(CAT)n; type=RMSK-TR; repClass=Simple_repeat; repFamily=Simple_repeat; loc=Chr1:+|7309189-7309341;
chr1_h287	chr1	7314311	7314479	169	gene,protein-coding	NULL	AT1G20970	ID=AT1G20970; type=protein-coding; loc=Chr1:+|7313946-7319574;
chr1_h288	chr1	7314682	7314881	200	gene,protein-coding	NULL	AT1G20970	ID=AT1G20970; type=protein-coding; loc=Chr1:+|7313946-7319574;
chr1_h289	chr1	7318585	7318750	166	gene,protein-coding	NULL	AT1G20970 // GA-rich	ID=AT1G20970; type=protein-coding; loc=Chr1:+|7313946-7319574; // repName:GA-rich; type=RMSK-TR; repClass=Low_complexity; repFamily=Low_complexity; loc=Chr1:+|7318553-7318695;
chr1_h290	chr1	7325159	7325398	240	gene,protein-coding	NULL	AT1G20980	ID=AT1G20980; type=protein-coding; loc=Chr1:+|7324588-7329385;
chr1_h291	chr1	7353555	7353738	184	TE	NULL	AT1TE23740 // AT1G21020 // AT1G21020 // Vandal14	ID=AT1TE23740; type=TE; loc=Chr1:-|7352930-7365197; // ID=AT1G21020; type=TE; loc=Chr1:+|7353540-7357981; // ID=AT1G21020; type=protein-coding; loc=Chr1:+|7353540-7357981; // repName:Vandal14; type=RMSK-TE; repClass=DNA; repFamily=MuDR; loc=Chr1:-|7352929-7365197;
chr1_h292	chr1	7362574	7362751	178	TE	NULL	AT1TE23740 // AT1G21040 // AT1G21040 // Vandal14	ID=AT1TE23740; type=TE; loc=Chr1:-|7352930-7365197; // ID=AT1G21040; type=TE; loc=Chr1:-|7359983-7363334; // ID=AT1G21040; type=protein-coding; loc=Chr1:-|7359983-7363334; // repName:Vandal14; type=RMSK-TE; repClass=DNA; repFamily=MuDR; loc=Chr1:-|7352929-7365197;
chr1_h293	chr1	7365012	7365191	180	TE	NULL	AT1TE23740 // Vandal14	ID=AT1TE23740; type=TE; loc=Chr1:-|7352930-7365197; // repName:Vandal14; type=RMSK-TE; repClass=DNA; repFamily=MuDR; loc=Chr1:-|7352929-7365197;
chr1_h294	chr1	7505161	7505398	238	TE	NULL	AT1TE24165	ID=AT1TE24165; type=TE; loc=Chr1:-|7505041-7505756;
chr1_h295	chr1	7511997	7512186	190	gene,protein-coding	NULL	AT1G21460	ID=AT1G21460; type=protein-coding; loc=Chr1:-|7511850-7513361;
chr1_h296	chr1	7521991	7522224	234	intergenic	NULL	NULL	NULL
chr1_h297	chr1	7549212	7549387	176	gene,protein-coding	NULL	AT1G21540	ID=AT1G21540; type=protein-coding; loc=Chr1:-|7548614-7550565;
chr1_h298	chr1	7564529	7564705	177	gene,protein-coding	NULL	AT1G21580	ID=AT1G21580; type=protein-coding; loc=Chr1:-|7560565-7565803;
chr1_h299	chr1	7573499	7573689	191	gene,protein-coding	NULL	AT1G21600 // AT1G21600	ID=AT1G21600; type=protein-coding; loc=Chr1:-|7570886-7573846; // ID=AT1G21600; type=protein-coding; loc=Chr1:-|7571185-7573846;
chr1_h300	chr1	7648366	7648710	345	gene,protein-coding	NULL	AT1G21750 // AT1G21750 // (GA)n	ID=AT1G21750; type=protein-coding; loc=Chr1:+|7645701-7648699; // ID=AT1G21750; type=protein-coding; loc=Chr1:+|7645700-7648841; // repName:(GA)n; type=RMSK-TR; repClass=Simple_repeat; repFamily=Simple_repeat; loc=Chr1:+|7648604-7648643;
chr1_h301	chr1	7714762	7715032	271	TE	NULL	AT1TE24850 // ATCopia78LTR	ID=AT1TE24850; type=TE; loc=Chr1:+|7714708-7722547; // repName:ATCopia78LTR; type=RMSK-TE; repClass=LTR; repFamily=Copia; loc=Chr1:+|7714706-7715145;
chr1_h302	chr1	7717412	7717692	281	TE	NULL	AT1TE24850 // ATCopia78LTR	ID=AT1TE24850; type=TE; loc=Chr1:+|7714708-7722547; // repName:ATCopia78LTR; type=RMSK-TE; repClass=LTR; repFamily=Copia; loc=Chr1:+|7717355-7717795;
chr1_h303	chr1	7718002	7718173	172	TE	NULL	AT1TE24850 // AT1G21945 // AT1G21945 // ATCopia78_I-int	ID=AT1TE24850; type=TE; loc=Chr1:+|7714708-7722547; // ID=AT1G21945; type=TE; loc=Chr1:+|7717826-7722120; // ID=AT1G21945; type=protein-coding; loc=Chr1:+|7717826-7722120; // repName:ATCopia78_I-int; type=RMSK-TE; repClass=LTR; repFamily=Copia; loc=Chr1:+|7717794-7719479;
chr1_h304	chr1	7719883	7720058	176	TE	NULL	AT1TE24850 // AT1G21945 // AT1G21945 // ATCopia78_I-int	ID=AT1TE24850; type=TE; loc=Chr1:+|7714708-7722547; // ID=AT1G21945; type=TE; loc=Chr1:+|7717826-7722120; // ID=AT1G21945; type=protein-coding; loc=Chr1:+|7717826-7722120; // repName:ATCopia78_I-int; type=RMSK-TE; repClass=LTR; repFamily=Copia; loc=Chr1:+|7719712-7722107;
chr1_h305	chr1	7725319	7725523	205	TE	NULL	AT1TE24855 // SIMPLEHAT2 // (CAACT)n // SIMPLEHAT2	ID=AT1TE24855; type=TE; loc=Chr1:+|7725248-7725868; // repName:SIMPLEHAT2; type=RMSK-TE; repClass=DNA; repFamily=hAT; loc=Chr1:+|7725324-7725356; // repName:(CAACT)n; type=RMSK-TR; repClass=Simple_repeat; repFamily=Simple_repeat; loc=Chr1:+|7725356-7725379; // repName:SIMPLEHAT2; type=RMSK-TE; repClass=DNA; repFamily=hAT; loc=Chr1:+|7725379-7725853;
chr1_h306	chr1	7735489	7735656	168	gene,protein-coding	NULL	AT1G21980	ID=AT1G21980; type=protein-coding; loc=Chr1:+|7734739-7738661;
chr1_h307	chr1	7747815	7747997	183	intergenic	NULL	NULL	NULL
chr1_h308	chr1	7748022	7748206	185	intergenic	NULL	NULL	NULL
chr1_h309	chr1	7751186	7751375	190	gene,protein-coding	NULL	AT1G22015	ID=AT1G22015; type=protein-coding; loc=Chr1:-|7751002-7753519;
chr1_h310	chr1	7761577	7761804	228	TE	NULL	AT1TE24955 // AT9NMU1	ID=AT1TE24955; type=TE; loc=Chr1:-|7761201-7762110; // repName:AT9NMU1; type=RMSK-TE; repClass=DNA; repFamily=MuDR; loc=Chr1:-|7761200-7762110;
chr1_h311	chr1	7778557	7778729	173	gene,protein-coding	NULL	AT1G22060	ID=AT1G22060; type=protein-coding; loc=Chr1:-|7773063-7780586;
chr1_h312	chr1	7787301	7787653	353	gene,protein-coding,TE	NULL	AT1TE25030 // AT1G22067 // AT1TE25035 // AT1TE25040	ID=AT1TE25030; type=TE; loc=Chr1:-|7786504-7787318; // ID=AT1G22067; type=protein-coding; loc=Chr1:+|7787391-7787525; // ID=AT1TE25035; type=TE; loc=Chr1:+|7787596-7787625; // ID=AT1TE25040; type=TE; loc=Chr1:+|7787626-7788203;
chr1_h313	chr1	7823606	7823835	230	gene,protein-coding	NULL	AT1G22160	ID=AT1G22160; type=protein-coding; loc=Chr1:+|7823149-7823971;
chr1_h314	chr1	7912307	7912524	218	gene,protein-coding	NULL	AT1G22410	ID=AT1G22410; type=protein-coding; loc=Chr1:+|7912046-7915003;
chr1_h315	chr1	7960744	7961076	333	TE	NULL	AT1TE25615 // ATDNA2T9C	ID=AT1TE25615; type=TE; loc=Chr1:-|7960124-7961263; // repName:ATDNA2T9C; type=RMSK-TE; repClass=DNA; repFamily=MuDR; loc=Chr1:-|7960245-7961258;
chr1_h316	chr1	7985129	7985316	188	TE	NULL	AT1TE25685 // SIMPLEHAT2 // (CAACT)n // SIMPLEHAT2	ID=AT1TE25685; type=TE; loc=Chr1:+|7985126-7986420; // repName:SIMPLEHAT2; type=RMSK-TE; repClass=DNA; repFamily=hAT; loc=Chr1:+|7985125-7985157; // repName:(CAACT)n; type=RMSK-TR; repClass=Simple_repeat; repFamily=Simple_repeat; loc=Chr1:+|7985157-7985180; // repName:SIMPLEHAT2; type=RMSK-TE; repClass=DNA; repFamily=hAT; loc=Chr1:+|7985180-7986420;
chr1_h317	chr1	7985453	7985824	372	TE	NULL	AT1TE25685 // SIMPLEHAT2	ID=AT1TE25685; type=TE; loc=Chr1:+|7985126-7986420; // repName:SIMPLEHAT2; type=RMSK-TE; repClass=DNA; repFamily=hAT; loc=Chr1:+|7985180-7986420;
chr1_h318	chr1	8006451	8006627	177	gene,protein-coding	NULL	AT1G22640	ID=AT1G22640; type=protein-coding; loc=Chr1:+|8006195-8007428;
chr1_h319	chr1	8048422	8048637	216	gene,protein-coding	NULL	AT1G22730	ID=AT1G22730; type=protein-coding; loc=Chr1:+|8046149-8049039;
chr1_h320	chr1	8053219	8053482	264	TE	NULL	AT1TE25910 // ATCopia59_I-int	ID=AT1TE25910; type=TE; loc=Chr1:-|8053168-8053294; // repName:ATCopia59_I-int; type=RMSK-TE; repClass=LTR; repFamily=Copia; loc=Chr1:-|8053167-8053294;
chr1_h321	chr1	8053669	8053920	252	TE	NULL	AT1TE25915	ID=AT1TE25915; type=TE; loc=Chr1:-|8053890-8054291;
chr1_h322	chr1	8056800	8056968	169	gene,protein-coding	NULL	AT1G22760	ID=AT1G22760; type=protein-coding; loc=Chr1:+|8055325-8059015;
chr1_h323	chr1	8068605	8068790	186	gene,protein-coding	NULL	AT1G22780	ID=AT1G22780; type=protein-coding; loc=Chr1:+|8067864-8069342;
chr1_h324	chr1	8105761	8105977	217	gene,protein-coding	NULL	AT1G22910 // AT1G22910 // AT1G22910	ID=AT1G22910; type=protein-coding; loc=Chr1:+|8105589-8108164; // ID=AT1G22910; type=protein-coding; loc=Chr1:+|8105589-8108164; // ID=AT1G22910; type=protein-coding; loc=Chr1:+|8105808-8108162;
chr1_h325	chr1	8115424	8115606	183	TE	NULL	AT1TE26120 // ATREP3	ID=AT1TE26120; type=TE; loc=Chr1:+|8114685-8116894; // repName:ATREP3; type=RMSK-TE; repClass=RC; repFamily=Helitron; loc=Chr1:+|8114770-8116831;
chr1_h326	chr1	8115663	8115828	166	TE	NULL	AT1TE26120 // ATREP3	ID=AT1TE26120; type=TE; loc=Chr1:+|8114685-8116894; // repName:ATREP3; type=RMSK-TE; repClass=RC; repFamily=Helitron; loc=Chr1:+|8114770-8116831;
chr1_h327	chr1	8116010	8116195	186	TE	NULL	AT1TE26120 // ATREP3	ID=AT1TE26120; type=TE; loc=Chr1:+|8114685-8116894; // repName:ATREP3; type=RMSK-TE; repClass=RC; repFamily=Helitron; loc=Chr1:+|8114770-8116831;
chr1_h328	chr1	8118022	8118277	256	gene,protein-coding	NULL	AT1G22930 // AT1G22930	ID=AT1G22930; type=protein-coding; loc=Chr1:+|8117339-8122127; // ID=AT1G22930; type=protein-coding; loc=Chr1:+|8117732-8122127;
chr1_h329	chr1	8121456	8121766	311	gene,protein-coding	NULL	AT1G22930 // AT1G22930	ID=AT1G22930; type=protein-coding; loc=Chr1:+|8117339-8122127; // ID=AT1G22930; type=protein-coding; loc=Chr1:+|8117732-8122127;
chr1_h330	chr1	8160727	8160967	241	TE	NULL	AT1TE26265	ID=AT1TE26265; type=TE; loc=Chr1:+|8160956-8161161;
chr1_h331	chr1	8169844	8170012	169	TE	NULL	AT1TE26305 // ATREP7	ID=AT1TE26305; type=TE; loc=Chr1:+|8169559-8170783; // repName:ATREP7; type=RMSK-TE; repClass=RC; repFamily=Helitron; loc=Chr1:+|8169454-8170350;
chr1_h332	chr1	8237839	8238046	208	TE	NULL	AT1TE26525	ID=AT1TE26525; type=TE; loc=Chr1:-|8237721-8237857;
chr1_h333	chr1	8254050	8254212	163	gene,protein-coding	NULL	AT1G23240 // AT1G23240 // AT1G23240	ID=AT1G23240; type=protein-coding; loc=Chr1:-|8252715-8254625; // ID=AT1G23240; type=protein-coding; loc=Chr1:-|8252715-8254302; // ID=AT1G23240; type=protein-coding; loc=Chr1:-|8252755-8254621;
chr1_h334	chr1	8262983	8263438	456	gene,protein-coding	NULL	AT1G23290	ID=AT1G23290; type=protein-coding; loc=Chr1:+|8262984-8263587;
chr1_h335	chr1	8271213	8271379	167	gene,protein-coding	NULL	AT1G23310 // AT1G23310	ID=AT1G23310; type=protein-coding; loc=Chr1:-|8268416-8271933; // ID=AT1G23310; type=protein-coding; loc=Chr1:-|8268404-8271933;
chr1_h336	chr1	8272458	8272689	232	intergenic	NULL	NULL	NULL
chr1_h337	chr1	8277256	8277457	202	TE	NULL	AT1TE26665 // SIMPLEHAT2 // (AGTTG)n // SIMPLEHAT2	ID=AT1TE26665; type=TE; loc=Chr1:-|8276495-8277489; // repName:SIMPLEHAT2; type=RMSK-TE; repClass=DNA; repFamily=hAT; loc=Chr1:-|8276540-8277401; // repName:(AGTTG)n; type=RMSK-TR; repClass=Simple_repeat; repFamily=Simple_repeat; loc=Chr1:+|8277401-8277424; // repName:SIMPLEHAT2; type=RMSK-TE; repClass=DNA; repFamily=hAT; loc=Chr1:-|8277424-8277456;
chr1_h338	chr1	8278259	8278424	166	TE	NULL	AT1TE26675 // SIMPLEGUY1 // SIMPLEHAT2 // SIMPLEGUY1	ID=AT1TE26675; type=TE; loc=Chr1:+|8277589-8279056; // repName:SIMPLEGUY1; type=RMSK-TE; repClass=DNA; repFamily=Harbinger; loc=Chr1:+|8277588-8278316; // repName:SIMPLEHAT2; type=RMSK-TE; repClass=DNA; repFamily=hAT; loc=Chr1:+|8278208-8278783; // repName:SIMPLEGUY1; type=RMSK-TE; repClass=DNA; repFamily=Harbinger; loc=Chr1:+|8278316-8279056;
chr1_h339	chr1	8282953	8283460	508	intergenic	NULL	NULL	NULL
chr1_h340	chr1	8290611	8290777	167	TE	NULL	AT1TE26735 // ATREP20	ID=AT1TE26735; type=TE; loc=Chr1:+|8290585-8292025; // repName:ATREP20; type=RMSK-TE; repClass=RC; repFamily=Helitron; loc=Chr1:-|8289505-8291570;
chr1_h341	chr1	8389189	8389367	179	gene,protein-coding	NULL	AT1G23720	ID=AT1G23720; type=protein-coding; loc=Chr1:+|8388655-8391540;
chr1_h342	chr1	8389377	8390006	630	gene,protein-coding	NULL	AT1G23720	ID=AT1G23720; type=protein-coding; loc=Chr1:+|8388655-8391540;
chr1_h343	chr1	8390026	8390261	236	gene,protein-coding	NULL	AT1G23720	ID=AT1G23720; type=protein-coding; loc=Chr1:+|8388655-8391540;
chr1_h344	chr1	8390345	8391121	777	gene,protein-coding	NULL	AT1G23720	ID=AT1G23720; type=protein-coding; loc=Chr1:+|8388655-8391540;
chr1_h345	chr1	8409090	8409367	278	intergenic	NULL	NULL	NULL
chr1_h346	chr1	8453400	8453588	189	TE	NULL	AT1TE27295 // Vandal6	ID=AT1TE27295; type=TE; loc=Chr1:+|8453486-8461797; // repName:Vandal6; type=RMSK-TE; repClass=DNA; repFamily=MuDR; loc=Chr1:+|8453485-8460893;
chr1_h347	chr1	8453626	8453823	198	TE	NULL	AT1TE27295 // Vandal6	ID=AT1TE27295; type=TE; loc=Chr1:+|8453486-8461797; // repName:Vandal6; type=RMSK-TE; repClass=DNA; repFamily=MuDR; loc=Chr1:+|8453485-8460893;
chr1_h348	chr1	8457200	8457469	270	TE	NULL	AT1TE27295 // Vandal6	ID=AT1TE27295; type=TE; loc=Chr1:+|8453486-8461797; // repName:Vandal6; type=RMSK-TE; repClass=DNA; repFamily=MuDR; loc=Chr1:+|8453485-8460893;
chr1_h349	chr1	8458361	8458812	452	TE	NULL	AT1TE27295 // Vandal6	ID=AT1TE27295; type=TE; loc=Chr1:+|8453486-8461797; // repName:Vandal6; type=RMSK-TE; repClass=DNA; repFamily=MuDR; loc=Chr1:+|8453485-8460893;
chr1_h350	chr1	8461237	8461413	177	TE	NULL	AT1TE27295 // AT1G23930 // AT1G23930 // Vandal6	ID=AT1TE27295; type=TE; loc=Chr1:+|8453486-8461797; // ID=AT1G23930; type=TE; loc=Chr1:-|8459082-8461460; // ID=AT1G23930; type=protein-coding; loc=Chr1:-|8459082-8461460; // repName:Vandal6; type=RMSK-TE; repClass=DNA; repFamily=MuDR; loc=Chr1:+|8460926-8461797;
chr1_h351	chr1	8461438	8461648	211	TE	NULL	AT1TE27295 // AT1G23930 // AT1G23930 // AT1TE27300 // Vandal6	ID=AT1TE27295; type=TE; loc=Chr1:+|8453486-8461797; // ID=AT1G23930; type=TE; loc=Chr1:-|8459082-8461460; // ID=AT1G23930; type=protein-coding; loc=Chr1:-|8459082-8461460; // ID=AT1TE27300; type=TE; loc=Chr1:+|8461419-8461481; // repName:Vandal6; type=RMSK-TE; repClass=DNA; repFamily=MuDR; loc=Chr1:+|8460926-8461797;
chr1_h352	chr1	8500611	8500812	202	gene,protein-coding	NULL	AT1G24020	ID=AT1G24020; type=protein-coding; loc=Chr1:-|8500451-8501520;
chr1_h353	chr1	8501304	8501492	189	gene,protein-coding	NULL	AT1G24020	ID=AT1G24020; type=protein-coding; loc=Chr1:-|8500451-8501520;
chr1_h354	chr1	8513312	8514020	709	intergenic	NULL	NULL	NULL
chr1_h355	chr1	8555191	8555478	288	gene,protein-coding	NULL	AT1G24160	ID=AT1G24160; type=protein-coding; loc=Chr1:-|8553420-8556290;
chr1_h356	chr1	8591201	8591375	175	intergenic	NULL	NULL	NULL
chr1_h357	chr1	8645246	8645516	271	TE	NULL	AT1G24370 // AT1G24370 // AT1TE27905 // ATIS112A	ID=AT1G24370; type=TE; loc=Chr1:-|8643761-8645626; // ID=AT1G24370; type=protein-coding; loc=Chr1:-|8643761-8645626; // ID=AT1TE27905; type=TE; loc=Chr1:-|8644568-8645833; // repName:ATIS112A; type=RMSK-TE; repClass=DNA; repFamily=Harbinger; loc=Chr1:-|8644985-8645797;
chr1_h358	chr1	8687467	8687686	220	gene,protein-coding	NULL	AT1G24510 // AT1G24510	ID=AT1G24510; type=protein-coding; loc=Chr1:-|8685271-8688227; // ID=AT1G24510; type=protein-coding; loc=Chr1:-|8685271-8688247;
chr1_h359	chr1	8723238	8723443	206	intergenic	NULL	ATREP21	repName:ATREP21; type=RMSK-TE; repClass=RC?; repFamily=Helitron?; loc=Chr1:-|8723116-8723512;
chr1_h360	chr1	8770118	8770332	215	gene,protein-coding	NULL	AT1G24800	ID=AT1G24800; type=protein-coding; loc=Chr1:+|8769660-8771251;
chr1_h361	chr1	8778172	8778429	258	gene,protein-coding,TE	NULL	AT1TE28320 // AT1G24851	ID=AT1TE28320; type=TE; loc=Chr1:+|8778395-8778654; // ID=AT1G24851; type=protein-coding; loc=Chr1:+|8778280-8779056;
chr1_h362	chr1	8778451	8778885	435	gene,protein-coding,TE	NULL	AT1TE28320 // AT1TE28325 // AT1G24851 // TAT1_ATH_I-int	ID=AT1TE28320; type=TE; loc=Chr1:+|8778395-8778654; // ID=AT1TE28325; type=TE; loc=Chr1:+|8778655-8778970; // ID=AT1G24851; type=protein-coding; loc=Chr1:+|8778280-8779056; // repName:TAT1_ATH_I-int; type=RMSK-TE; repClass=LTR; repFamily=Gypsy; loc=Chr1:+|8778550-8778654;
chr1_h363	chr1	8778921	8779137	217	gene,protein-coding,TE	NULL	AT1TE28325 // AT1G24851 // TAT1_ATH_I-int	ID=AT1TE28325; type=TE; loc=Chr1:+|8778655-8778970; // ID=AT1G24851; type=protein-coding; loc=Chr1:+|8778280-8779056; // repName:TAT1_ATH_I-int; type=RMSK-TE; repClass=LTR; repFamily=Gypsy; loc=Chr1:+|8778914-8778964;
chr1_h364	chr1	8784497	8784711	215	gene,protein-coding	NULL	AT1G24881	ID=AT1G24881; type=protein-coding; loc=Chr1:+|8784036-8785634;
chr1_h365	chr1	8791397	8791576	180	TE	NULL	AT1G24938 // AT1G24938 // AT1TE28370 // Vandal5	ID=AT1G24938; type=TE; loc=Chr1:-|8789376-8792080; // ID=AT1G24938; type=protein-coding; loc=Chr1:-|8789376-8792080; // ID=AT1TE28370; type=TE; loc=Chr1:-|8790241-8797988; // repName:Vandal5; type=RMSK-TE; repClass=DNA; repFamily=MuDR; loc=Chr1:-|8790241-8791406;
chr1_h366	chr1	8800700	8801413	714	gene,protein-coding,TE	NULL	AT1G25054 // AT1G25054 // AT1G25025 // AT1TE28395 // AT1TE28400 // TAT1_ATH_I-int	ID=AT1G25054; type=protein-coding; loc=Chr1:+|8798483-8806360; // ID=AT1G25054; type=protein-coding; loc=Chr1:+|8798492-8806356; // ID=AT1G25025; type=protein-coding; loc=Chr1:+|8800808-8801584; // ID=AT1TE28395; type=TE; loc=Chr1:+|8800897-8801182; // ID=AT1TE28400; type=TE; loc=Chr1:+|8801183-8801459; // repName:TAT1_ATH_I-int; type=RMSK-TE; repClass=LTR; repFamily=Gypsy; loc=Chr1:+|8801078-880…
chr1_h367	chr1	8801449	8801665	217	gene,protein-coding,TE	NULL	AT1G25054 // AT1G25054 // AT1G25025 // AT1TE28400 // TAT1_ATH_I-int	ID=AT1G25054; type=protein-coding; loc=Chr1:+|8798483-8806360; // ID=AT1G25054; type=protein-coding; loc=Chr1:+|8798492-8806356; // ID=AT1G25025; type=protein-coding; loc=Chr1:+|8800808-8801584; // ID=AT1TE28400; type=TE; loc=Chr1:+|8801183-8801459; // repName:TAT1_ATH_I-int; type=RMSK-TE; repClass=LTR; repFamily=Gypsy; loc=Chr1:+|8801442-8801492;
chr1_h368	chr1	8807026	8807240	215	gene,protein-coding	NULL	AT1G25055	ID=AT1G25055; type=protein-coding; loc=Chr1:+|8806607-8808156;
chr1_h369	chr1	8815078	8815791	714	gene,protein-coding,TE	NULL	AT1TE28450 // AT1TE28455 // AT1G25112 // TAT1_ATH_I-int	ID=AT1TE28450; type=TE; loc=Chr1:+|8815275-8815560; // ID=AT1TE28455; type=TE; loc=Chr1:+|8815561-8815837; // ID=AT1G25112; type=protein-coding; loc=Chr1:+|8815186-8815962; // repName:TAT1_ATH_I-int; type=RMSK-TE; repClass=LTR; repFamily=Gypsy; loc=Chr1:+|8815456-8815560;
chr1_h370	chr1	8815827	8816043	217	gene,protein-coding,TE	NULL	AT1TE28455 // AT1G25112 // TAT1_ATH_I-int	ID=AT1TE28455; type=TE; loc=Chr1:+|8815561-8815837; // ID=AT1G25112; type=protein-coding; loc=Chr1:+|8815186-8815962; // repName:TAT1_ATH_I-int; type=RMSK-TE; repClass=LTR; repFamily=Gypsy; loc=Chr1:+|8815820-8815870;
chr1_h371	chr1	8821404	8821618	215	gene,protein-coding	NULL	AT1G25141	ID=AT1G25141; type=protein-coding; loc=Chr1:+|8817678-8822533;
chr1_h372	chr1	8829456	8830169	714	gene,protein-coding,TE	NULL	AT1TE28500 // AT1TE28505 // AT1G25180 // TAT1_ATH_I-int	ID=AT1TE28500; type=TE; loc=Chr1:+|8829653-8829938; // ID=AT1TE28505; type=TE; loc=Chr1:+|8829939-8830254; // ID=AT1G25180; type=protein-coding; loc=Chr1:+|8829564-8830340; // repName:TAT1_ATH_I-int; type=RMSK-TE; repClass=LTR; repFamily=Gypsy; loc=Chr1:+|8829834-8829938;
chr1_h373	chr1	8830205	8830421	217	gene,protein-coding,TE	NULL	AT1G25180 // AT1TE28505 // TAT1_ATH_I-int	ID=AT1G25180; type=protein-coding; loc=Chr1:+|8829564-8830340; // ID=AT1TE28505; type=TE; loc=Chr1:+|8829939-8830254; // repName:TAT1_ATH_I-int; type=RMSK-TE; repClass=LTR; repFamily=Gypsy; loc=Chr1:+|8830198-8830248;
chr1_h374	chr1	8835782	8835996	215	gene,protein-coding	NULL	AT1G25211	ID=AT1G25211; type=protein-coding; loc=Chr1:+|8835386-8837007;
chr1_h375	chr1	8934351	8934818	468	gene,protein-coding	NULL	AT1G25440	ID=AT1G25440; type=protein-coding; loc=Chr1:-|8933716-8935460;
chr1_h376	chr1	9004834	9005102	269	TE	NULL	AT1TE29060 // Vandal2	ID=AT1TE29060; type=TE; loc=Chr1:+|9004836-9015724; // repName:Vandal2; type=RMSK-TE; repClass=DNA; repFamily=MuDR; loc=Chr1:+|9004835-9010358;
chr1_h377	chr1	9005861	9006065	205	TE	NULL	AT1TE29060 // AT1G25784 // AT1G25784 // Vandal2	ID=AT1TE29060; type=TE; loc=Chr1:+|9004836-9015724; // ID=AT1G25784; type=TE; loc=Chr1:+|9005557-9010027; // ID=AT1G25784; type=protein-coding; loc=Chr1:+|9005557-9010027; // repName:Vandal2; type=RMSK-TE; repClass=DNA; repFamily=MuDR; loc=Chr1:+|9004835-9010358;
chr1_h378	chr1	9006085	9006366	282	TE	NULL	AT1TE29060 // AT1G25784 // AT1G25784 // Vandal2	ID=AT1TE29060; type=TE; loc=Chr1:+|9004836-9015724; // ID=AT1G25784; type=TE; loc=Chr1:+|9005557-9010027; // ID=AT1G25784; type=protein-coding; loc=Chr1:+|9005557-9010027; // repName:Vandal2; type=RMSK-TE; repClass=DNA; repFamily=MuDR; loc=Chr1:+|9004835-9010358;
chr1_h379	chr1	9007036	9007198	163	TE	NULL	AT1TE29060 // AT1G25784 // AT1G25784 // Vandal2	ID=AT1TE29060; type=TE; loc=Chr1:+|9004836-9015724; // ID=AT1G25784; type=TE; loc=Chr1:+|9005557-9010027; // ID=AT1G25784; type=protein-coding; loc=Chr1:+|9005557-9010027; // repName:Vandal2; type=RMSK-TE; repClass=DNA; repFamily=MuDR; loc=Chr1:+|9004835-9010358;
chr1_h380	chr1	9013652	9013833	182	TE	NULL	AT1TE29060 // AT1G25886 // AT1G25886 // Vandal2	ID=AT1TE29060; type=TE; loc=Chr1:+|9004836-9015724; // ID=AT1G25886; type=TE; loc=Chr1:-|9010258-9015226; // ID=AT1G25886; type=protein-coding; loc=Chr1:-|9010258-9015226; // repName:Vandal2; type=RMSK-TE; repClass=DNA; repFamily=MuDR; loc=Chr1:+|9010341-9015724;
chr1_h381	chr1	9015097	9015479	383	TE	NULL	AT1TE29060 // AT1G25886 // AT1G25886 // Vandal2	ID=AT1TE29060; type=TE; loc=Chr1:+|9004836-9015724; // ID=AT1G25886; type=TE; loc=Chr1:-|9010258-9015226; // ID=AT1G25886; type=protein-coding; loc=Chr1:-|9010258-9015226; // repName:Vandal2; type=RMSK-TE; repClass=DNA; repFamily=MuDR; loc=Chr1:+|9010341-9015724;
chr1_h382	chr1	9015531	9015699	169	TE	NULL	AT1TE29060 // Vandal2	ID=AT1TE29060; type=TE; loc=Chr1:+|9004836-9015724; // repName:Vandal2; type=RMSK-TE; repClass=DNA; repFamily=MuDR; loc=Chr1:+|9010341-9015724;
chr1_h383	chr1	9018251	9018528	278	TE	NULL	AT1TE29065	ID=AT1TE29065; type=TE; loc=Chr1:-|9018456-9018550;
chr1_h384	chr1	9076427	9076605	179	gene,ncRNA	NULL	AT1G26235	ID=AT1G26235; type=ncRNA; loc=Chr1:-|9076447-9076572;
chr1_h385	chr1	9089698	9089867	170	gene,protein-coding	NULL	AT1G26270	ID=AT1G26270; type=protein-coding; loc=Chr1:-|9089524-9092457;
chr1_h386	chr1	9174291	9174578	288	intergenic	NULL	NULL	NULL
chr1_h387	chr1	9186806	9186988	183	gene,protein-coding	NULL	AT1G26580	ID=AT1G26580; type=protein-coding; loc=Chr1:+|9184606-9187505;
chr1_h388	chr1	9205173	9205460	288	intergenic	NULL	NULL	NULL
chr1_h389	chr1	9206991	9207169	179	gene,protein-coding	NULL	AT1G26630 // AT1G26630	ID=AT1G26630; type=protein-coding; loc=Chr1:+|9205836-9207383; // ID=AT1G26630; type=protein-coding; loc=Chr1:+|9205836-9207383;
chr1_h390	chr1	9236898	9237106	209	TE	NULL	AT1TE29770 // ArnoldY2	ID=AT1TE29770; type=TE; loc=Chr1:-|9235933-9237369; // repName:ArnoldY2; type=RMSK-TE; repClass=DNA; repFamily=MuDR; loc=Chr1:-|9235926-9237091;
chr1_h391	chr1	9296442	9296617	176	gene,protein-coding	NULL	AT1G26830	ID=AT1G26830; type=protein-coding; loc=Chr1:+|9295736-9298541;
chr1_h392	chr1	9304778	9305297	520	TE	NULL	AT1G26860 // AT1G26860 // AT1TE29990 // ATLINE1A	ID=AT1G26860; type=TE; loc=Chr1:-|9304982-9305800; // ID=AT1G26860; type=protein-coding; loc=Chr1:-|9304982-9305800; // ID=AT1TE29990; type=TE; loc=Chr1:-|9304765-9305904; // repName:ATLINE1A; type=RMSK-TE; repClass=LINE; repFamily=L1; loc=Chr1:-|9304765-9305837;
chr1_h393	chr1	9305519	9305771	253	TE	NULL	AT1G26860 // AT1G26860 // AT1TE29990 // ATLINE1A	ID=AT1G26860; type=TE; loc=Chr1:-|9304982-9305800; // ID=AT1G26860; type=protein-coding; loc=Chr1:-|9304982-9305800; // ID=AT1TE29990; type=TE; loc=Chr1:-|9304765-9305904; // repName:ATLINE1A; type=RMSK-TE; repClass=LINE; repFamily=L1; loc=Chr1:-|9304765-9305837;
chr1_h394	chr1	9404096	9404395	300	gene,protein-coding	NULL	AT1G27090	ID=AT1G27090; type=protein-coding; loc=Chr1:-|9403900-9406256;
chr1_h395	chr1	9418160	9418362	203	TE	NULL	AT1TE30365 // ATREP1	ID=AT1TE30365; type=TE; loc=Chr1:-|9418063-9419054; // repName:ATREP1; type=RMSK-TE; repClass=RC; repFamily=Helitron; loc=Chr1:-|9418063-9418945;
chr1_h396	chr1	9490063	9490273	211	gene,protein-coding	NULL	AT1G27320	ID=AT1G27320; type=protein-coding; loc=Chr1:+|9487780-9492572;
chr1_h397	chr1	9506387	9506559	173	gene,protein-coding	NULL	AT1G27370 // AT1G27370 // AT1G27370 // AT1G27370	ID=AT1G27370; type=protein-coding; loc=Chr1:-|9505201-9508280; // ID=AT1G27370; type=protein-coding; loc=Chr1:-|9505202-9508481; // ID=AT1G27370; type=protein-coding; loc=Chr1:-|9505202-9507328; // ID=AT1G27370; type=protein-coding; loc=Chr1:-|9505202-9508322;
chr1_h398	chr1	9564728	9565078	351	intergenic	NULL	NULL	NULL
chr1_h399	chr1	9643086	9643296	211	gene,protein-coding,TE	NULL	AT1G27710 // AT1G27710 // AT1TE31080	ID=AT1G27710; type=protein-coding; loc=Chr1:+|9642474-9643352; // ID=AT1G27710; type=protein-coding; loc=Chr1:+|9642474-9643352; // ID=AT1TE31080; type=TE; loc=Chr1:+|9642845-9643142;
chr1_h400	chr1	9676477	9676707	231	TE	NULL	AT1TE31190 // Vandal2	ID=AT1TE31190; type=TE; loc=Chr1:-|9676477-9691257; // repName:Vandal2; type=RMSK-TE; repClass=DNA; repFamily=MuDR; loc=Chr1:-|9676476-9676945;
chr1_h401	chr1	9676722	9677172	451	TE	NULL	AT1G27780 // AT1G27780 // AT1TE31190 // Vandal2 // Vandal2	ID=AT1G27780; type=TE; loc=Chr1:+|9677043-9682982; // ID=AT1G27780; type=protein-coding; loc=Chr1:+|9677043-9682982; // ID=AT1TE31190; type=TE; loc=Chr1:-|9676477-9691257; // repName:Vandal2; type=RMSK-TE; repClass=DNA; repFamily=MuDR; loc=Chr1:-|9676476-9676945; // repName:Vandal2; type=RMSK-TE; repClass=DNA; repFamily=MuDR; loc=Chr1:-|9676948-9683586;
chr1_h402	chr1	9678436	9678617	182	TE	NULL	AT1G27780 // AT1G27780 // AT1TE31190 // Vandal2	ID=AT1G27780; type=TE; loc=Chr1:+|9677043-9682982; // ID=AT1G27780; type=protein-coding; loc=Chr1:+|9677043-9682982; // ID=AT1TE31190; type=TE; loc=Chr1:-|9676477-9691257; // repName:Vandal2; type=RMSK-TE; repClass=DNA; repFamily=MuDR; loc=Chr1:-|9676948-9683586;
chr1_h403	chr1	9683385	9683728	344	TE	NULL	AT1G27790 // AT1G27790 // AT1TE31190 // Vandal2 // Vandal2 // Vandal2	ID=AT1G27790; type=TE; loc=Chr1:+|9683681-9684043; // ID=AT1G27790; type=protein-coding; loc=Chr1:+|9683681-9684043; // ID=AT1TE31190; type=TE; loc=Chr1:-|9676477-9691257; // repName:Vandal2; type=RMSK-TE; repClass=DNA; repFamily=MuDR; loc=Chr1:-|9676948-9683586; // repName:Vandal2; type=RMSK-TE; repClass=DNA; repFamily=MuDR; loc=Chr1:-|9683586-9683720; // repName:Vandal2; type=RMSK-TE; repClass=…
chr1_h404	chr1	9688896	9689109	214	TE	NULL	AT1G27815 // AT1G27815 // AT1TE31190 // Vandal2	ID=AT1G27815; type=TE; loc=Chr1:-|9687757-9690536; // ID=AT1G27815; type=protein-coding; loc=Chr1:-|9687757-9690536; // ID=AT1TE31190; type=TE; loc=Chr1:-|9676477-9691257; // repName:Vandal2; type=RMSK-TE; repClass=DNA; repFamily=MuDR; loc=Chr1:-|9683709-9691257;
chr1_h405	chr1	9689727	9690008	282	TE	NULL	AT1TE31190 // AT1G27815 // AT1G27815 // Vandal2	ID=AT1TE31190; type=TE; loc=Chr1:-|9676477-9691257; // ID=AT1G27815; type=TE; loc=Chr1:-|9687757-9690536; // ID=AT1G27815; type=protein-coding; loc=Chr1:-|9687757-9690536; // repName:Vandal2; type=RMSK-TE; repClass=DNA; repFamily=MuDR; loc=Chr1:-|9683709-9691257;
chr1_h406	chr1	9690028	9690232	205	TE	NULL	AT1TE31190 // AT1G27815 // AT1G27815 // Vandal2	ID=AT1TE31190; type=TE; loc=Chr1:-|9676477-9691257; // ID=AT1G27815; type=TE; loc=Chr1:-|9687757-9690536; // ID=AT1G27815; type=protein-coding; loc=Chr1:-|9687757-9690536; // repName:Vandal2; type=RMSK-TE; repClass=DNA; repFamily=MuDR; loc=Chr1:-|9683709-9691257;
chr1_h407	chr1	9690991	9691258	268	TE	NULL	AT1TE31190 // AT1TE31195 // Vandal2	ID=AT1TE31190; type=TE; loc=Chr1:-|9676477-9691257; // ID=AT1TE31195; type=TE; loc=Chr1:-|9691258-9691303; // repName:Vandal2; type=RMSK-TE; repClass=DNA; repFamily=MuDR; loc=Chr1:-|9683709-9691257;
chr1_h408	chr1	9707771	9707999	229	intergenic	NULL	(ATGGTG)n	repName:(ATGGTG)n; type=RMSK-TR; repClass=Simple_repeat; repFamily=Simple_repeat; loc=Chr1:+|9707865-9707959;
chr1_h409	chr1	9756709	9756871	163	gene,protein-coding,TE	NULL	AT1TE31410 // AT1G28000 // (CACCAT)n	ID=AT1TE31410; type=TE; loc=Chr1:+|9756656-9756816; // ID=AT1G28000; type=protein-coding; loc=Chr1:-|9756674-9757963; // repName:(CACCAT)n; type=RMSK-TR; repClass=Simple_repeat; repFamily=Simple_repeat; loc=Chr1:+|9756681-9756816;
chr1_h410	chr1	9759678	9759936	259	pseudogene	NULL	AT1G28002	ID=AT1G28002; type=pseudogene; loc=Chr1:+|9759212-9760165;
chr1_h411	chr1	9782128	9782305	178	gene,protein-coding	NULL	AT1G28060	ID=AT1G28060; type=protein-coding; loc=Chr1:+|9779138-9782700;
chr1_h412	chr1	9816865	9817047	183	TE	NULL	AT1TE31590 // ATREP3	ID=AT1TE31590; type=TE; loc=Chr1:+|9815822-9818677; // repName:ATREP3; type=RMSK-TE; repClass=RC; repFamily=Helitron; loc=Chr1:+|9816210-9818273;
chr1_h413	chr1	9817101	9817280	180	TE	NULL	AT1TE31590 // ATREP3	ID=AT1TE31590; type=TE; loc=Chr1:+|9815822-9818677; // repName:ATREP3; type=RMSK-TE; repClass=RC; repFamily=Helitron; loc=Chr1:+|9816210-9818273;
chr1_h414	chr1	9852712	9852875	164	intergenic	NULL	NULL	NULL
chr1_h415	chr1	9866341	9866511	171	TE	NULL	AT1TE31775 // ATREP3	ID=AT1TE31775; type=TE; loc=Chr1:+|9865643-9873666; // repName:ATREP3; type=RMSK-TE; repClass=RC; repFamily=Helitron; loc=Chr1:-|9865345-9867413;
chr1_h416	chr1	9981835	9981999	165	gene,protein-coding	NULL	AT1G28420	ID=AT1G28420; type=protein-coding; loc=Chr1:+|9979802-9987638;
chr1_h417	chr1	9994008	9994256	249	gene,protein-coding	NULL	AT1G28430	ID=AT1G28430; type=protein-coding; loc=Chr1:-|9992986-9994642;
chr1_h418	chr1	10023057	10023564	508	intergenic	NULL	NULL	NULL
chr1_h419	chr1	10152715	10153027	313	TE	NULL	AT1TE32750 // AT1TE32755 // AT_rich // Vandal1	ID=AT1TE32750; type=TE; loc=Chr1:+|10152743-10152772; // ID=AT1TE32755; type=TE; loc=Chr1:+|10152773-10154690; // repName:AT_rich; type=RMSK-TR; repClass=Low_complexity; repFamily=Low_complexity; loc=Chr1:+|10152676-10152720; // repName:Vandal1; type=RMSK-TE; repClass=DNA; repFamily=MuDR; loc=Chr1:+|10152772-10154454;
chr1_h420	chr1	10153504	10153689	186	TE	NULL	AT1TE32755 // AT1G29075 // AT1G29075 // Vandal1	ID=AT1TE32755; type=TE; loc=Chr1:+|10152773-10154690; // ID=AT1G29075; type=TE; loc=Chr1:+|10153543-10154701; // ID=AT1G29075; type=protein-coding; loc=Chr1:+|10153543-10154701; // repName:Vandal1; type=RMSK-TE; repClass=DNA; repFamily=MuDR; loc=Chr1:+|10152772-10154454;
chr1_h421	chr1	10156127	10156348	222	TE	NULL	AT1TE32765 // Vandal1N1	ID=AT1TE32765; type=TE; loc=Chr1:+|10155201-10156790; // repName:Vandal1N1; type=RMSK-TE; repClass=DNA; repFamily=MuDR; loc=Chr1:+|10155200-10156790;
chr1_h422	chr1	10196972	10197222	251	intergenic	NULL	NULL	NULL
chr1_h423	chr1	10239935	10240098	164	TE	NULL	AT1TE33075 // ATREP1	ID=AT1TE33075; type=TE; loc=Chr1:+|10239321-10240195; // repName:ATREP1; type=RMSK-TE; repClass=RC; repFamily=Helitron; loc=Chr1:+|10239320-10240195;
chr1_h424	chr1	10257933	10258116	184	gene,protein-coding	NULL	AT1G29320	ID=AT1G29320; type=protein-coding; loc=Chr1:+|10255321-10258343;
chr1_h425	chr1	10300355	10300571	217	intergenic	NULL	NULL	NULL
chr1_h426	chr1	10300878	10301048	171	gene,protein-coding	NULL	AT1G29418	ID=AT1G29418; type=protein-coding; loc=Chr1:+|10300878-10301302;
chr1_h427	chr1	10311381	10311560	180	gene,protein-coding	NULL	AT1G29470 // AT1G29470	ID=AT1G29470; type=protein-coding; loc=Chr1:-|10310245-10313755; // ID=AT1G29470; type=protein-coding; loc=Chr1:-|10310245-10314048;
chr1_h428	chr1	10312717	10313223	507	gene,protein-coding	NULL	AT1G29470 // AT1G29470	ID=AT1G29470; type=protein-coding; loc=Chr1:-|10310245-10313755; // ID=AT1G29470; type=protein-coding; loc=Chr1:-|10310245-10314048;
chr1_h429	chr1	10347214	10347419	206	gene,protein-coding,TE	NULL	AT1TE33450 // AT1TE33455 // AT1G29620 // Vandal5	ID=AT1TE33450; type=TE; loc=Chr1:+|10347111-10347383; // ID=AT1TE33455; type=TE; loc=Chr1:+|10347384-10348529; // ID=AT1G29620; type=protein-coding; loc=Chr1:+|10347363-10349017; // repName:Vandal5; type=RMSK-TE; repClass=DNA; repFamily=MuDR; loc=Chr1:+|10347110-10347610;
chr1_h430	chr1	10347562	10347741	180	gene,protein-coding,TE	NULL	AT1TE33455 // AT1G29620 // Vandal5 // Vandal5A	ID=AT1TE33455; type=TE; loc=Chr1:+|10347384-10348529; // ID=AT1G29620; type=protein-coding; loc=Chr1:+|10347363-10349017; // repName:Vandal5; type=RMSK-TE; repClass=DNA; repFamily=MuDR; loc=Chr1:+|10347110-10347610; // repName:Vandal5A; type=RMSK-TE; repClass=DNA; repFamily=MuDR; loc=Chr1:+|10347598-10348526;
chr1_h431	chr1	10383371	10383539	169	TE	NULL	AT1TE33550	ID=AT1TE33550; type=TE; loc=Chr1:-|10382584-10383371;
chr1_h432	chr1	10383860	10384038	179	TE	NULL	AT1TE33555 // ATREP10C	ID=AT1TE33555; type=TE; loc=Chr1:-|10383676-10383893; // repName:ATREP10C; type=RMSK-TE; repClass=RC; repFamily=Helitron; loc=Chr1:-|10383704-10383893;
chr1_h433	chr1	10468744	10468907	164	gene,protein-coding	NULL	AT1G29900	ID=AT1G29900; type=protein-coding; loc=Chr1:+|10468054-10472211;
chr1_h434	chr1	10472430	10472783	354	gene,protein-coding	NULL	AT1G29910	ID=AT1G29910; type=protein-coding; loc=Chr1:-|10472280-10473299;
chr1_h435	chr1	10472791	10473216	426	gene,protein-coding	NULL	AT1G29910	ID=AT1G29910; type=protein-coding; loc=Chr1:-|10472280-10473299;
chr1_h436	chr1	10475076	10475904	829	gene,protein-coding	NULL	AT1G29920	ID=AT1G29920; type=protein-coding; loc=Chr1:-|10474784-10475959;
chr1_h437	chr1	10478102	10478990	889	gene,protein-coding	NULL	AT1G29930	ID=AT1G29930; type=protein-coding; loc=Chr1:+|10478005-10479048;
chr1_h438	chr1	10526256	10526434	179	TE	NULL	AT1TE34015 // HelitronY3	ID=AT1TE34015; type=TE; loc=Chr1:+|10524718-10529695; // repName:HelitronY3; type=RMSK-TE; repClass=RC; repFamily=Helitron; loc=Chr1:+|10524991-10529668;
chr1_h439	chr1	10527058	10527220	163	TE	NULL	AT1TE34015 // HelitronY3	ID=AT1TE34015; type=TE; loc=Chr1:+|10524718-10529695; // repName:HelitronY3; type=RMSK-TE; repClass=RC; repFamily=Helitron; loc=Chr1:+|10524991-10529668;
chr1_h440	chr1	10527947	10528143	197	TE	NULL	AT1TE34015 // HelitronY3	ID=AT1TE34015; type=TE; loc=Chr1:+|10524718-10529695; // repName:HelitronY3; type=RMSK-TE; repClass=RC; repFamily=Helitron; loc=Chr1:+|10524991-10529668;
chr1_h441	chr1	10528614	10528787	174	TE	NULL	AT1TE34015 // HelitronY3	ID=AT1TE34015; type=TE; loc=Chr1:+|10524718-10529695; // repName:HelitronY3; type=RMSK-TE; repClass=RC; repFamily=Helitron; loc=Chr1:+|10524991-10529668;
chr1_h442	chr1	10584370	10584589	220	gene,protein-coding	NULL	AT1G30120	ID=AT1G30120; type=protein-coding; loc=Chr1:-|10584160-10586635;
chr1_h443	chr1	10660046	10660656	611	TE	NULL	AT1TE34465 // GA-rich // GA-rich	ID=AT1TE34465; type=TE; loc=Chr1:-|10660290-10660600; // repName:GA-rich; type=RMSK-TR; repClass=Low_complexity; repFamily=Low_complexity; loc=Chr1:+|10660311-10660433; // repName:GA-rich; type=RMSK-TR; repClass=Low_complexity; repFamily=Low_complexity; loc=Chr1:+|10660533-10660581;
chr1_h444	chr1	10722787	10723020	234	gene,protein-coding	NULL	AT1G30380	ID=AT1G30380; type=protein-coding; loc=Chr1:+|10722197-10723247;
chr1_h445	chr1	10734404	10734588	185	gene,protein-coding	NULL	AT1G30400 // AT1G30400	ID=AT1G30400; type=protein-coding; loc=Chr1:+|10727638-10737889; // ID=AT1G30400; type=protein-coding; loc=Chr1:+|10727962-10738055;
chr1_h446	chr1	10777202	10777455	254	intergenic	NULL	NULL	NULL
chr1_h447	chr1	10802807	10803020	214	TE	NULL	AT1TE34895 // AT9NMU1	ID=AT1TE34895; type=TE; loc=Chr1:-|10802426-10803341; // repName:AT9NMU1; type=RMSK-TE; repClass=DNA; repFamily=MuDR; loc=Chr1:-|10802425-10803341;
chr1_h448	chr1	10814260	10814503	244	intergenic	NULL	NULL	NULL
chr1_h449	chr1	10815924	10816288	365	gene,protein-coding	NULL	AT1G30530	ID=AT1G30530; type=protein-coding; loc=Chr1:+|10814659-10816583;
chr1_h450	chr1	10888613	10888873	261	gene,protein-coding	NULL	AT1G30690 // AT1G30690 // GA-rich	ID=AT1G30690; type=protein-coding; loc=Chr1:+|10887705-10890315; // ID=AT1G30690; type=protein-coding; loc=Chr1:+|10887607-10890332; // repName:GA-rich; type=RMSK-TR; repClass=Low_complexity; repFamily=Low_complexity; loc=Chr1:+|10888550-10888672;
chr1_h451	chr1	10915783	10915982	200	TE	NULL	AT1TE35250 // AT1TE35255 // SIMPLEHAT1 // ATCopia15LTR	ID=AT1TE35250; type=TE; loc=Chr1:+|10914999-10915973; // ID=AT1TE35255; type=TE; loc=Chr1:+|10915976-10916170; // repName:SIMPLEHAT1; type=RMSK-TE; repClass=DNA; repFamily=hAT; loc=Chr1:+|10914998-10915973; // repName:ATCopia15LTR; type=RMSK-TE; repClass=LTR; repFamily=Copia; loc=Chr1:+|10915975-10916156;
chr1_h452	chr1	10930765	10930951	187	TE	NULL	AT1TE35305	ID=AT1TE35305; type=TE; loc=Chr1:-|10929425-10931699;
chr1_h453	chr1	11020295	11020676	382	TE	NULL	AT1TE35595 // AT1TE35600 // Helitron1	ID=AT1TE35595; type=TE; loc=Chr1:+|11020247-11020315; // ID=AT1TE35600; type=TE; loc=Chr1:+|11020316-11020416; // repName:Helitron1; type=RMSK-TE; repClass=RC; repFamily=Helitron; loc=Chr1:+|11020298-11020383;
chr1_h454	chr1	11049814	11050389	576	TE	NULL	AT1G30980 // AT1G30980 // AT1TE35680 // Vandal2N1	ID=AT1G30980; type=TE; loc=Chr1:-|11049583-11050729; // ID=AT1G30980; type=protein-coding; loc=Chr1:-|11049583-11050729; // ID=AT1TE35680; type=TE; loc=Chr1:-|11048697-11051466; // repName:Vandal2N1; type=RMSK-TE; repClass=DNA; repFamily=MuDR; loc=Chr1:-|11048697-11051463;
chr1_h455	chr1	11051220	11051400	181	TE	NULL	AT1TE35680 // Vandal2N1	ID=AT1TE35680; type=TE; loc=Chr1:-|11048697-11051466; // repName:Vandal2N1; type=RMSK-TE; repClass=DNA; repFamily=MuDR; loc=Chr1:-|11048697-11051463;
chr1_h456	chr1	11117488	11117712	225	intergenic	NULL	NULL	NULL
chr1_h457	chr1	11126574	11126955	382	TE	NULL	AT1TE35965	ID=AT1TE35965; type=TE; loc=Chr1:+|11126450-11126578;
chr1_h458	chr1	11128970	11129281	312	intergenic	NULL	ATRAN // ATRAN	repName:ATRAN; type=RMSK-TE; repClass=DNA?; repFamily=DNA?; loc=Chr1:-|11129027-11129163; // repName:ATRAN; type=RMSK-TE; repClass=DNA?; repFamily=DNA?; loc=Chr1:+|11129163-11129229;
chr1_h459	chr1	11139712	11139960	249	intergenic	NULL	NULL	NULL
chr1_h460	chr1	11139969	11140225	257	intergenic	NULL	AT_rich	repName:AT_rich; type=RMSK-TR; repClass=Low_complexity; repFamily=Low_complexity; loc=Chr1:+|11140221-11140242;
chr1_h461	chr1	11148167	11148406	240	TE	NULL	AT1TE36030 // AT1G31210 // AT1G31210 // AT1TE36035 // ATCopia51_I-int	ID=AT1TE36030; type=TE; loc=Chr1:-|11148275-11148307; // ID=AT1G31210; type=TE; loc=Chr1:-|11148254-11152501; // ID=AT1G31210; type=protein-coding; loc=Chr1:-|11148254-11152501; // ID=AT1TE36035; type=TE; loc=Chr1:-|11148308-11152649; // repName:ATCopia51_I-int; type=RMSK-TE; repClass=LTR; repFamily=Copia; loc=Chr1:-|11148386-11150017;
chr1_h462	chr1	11152616	11152849	234	TE	NULL	AT1TE36035 // AT1TE36040 // AT1TE36045 // AT1TE36050	ID=AT1TE36035; type=TE; loc=Chr1:-|11148308-11152649; // ID=AT1TE36040; type=TE; loc=Chr1:-|11152650-11152684; // ID=AT1TE36045; type=TE; loc=Chr1:-|11152685-11152710; // ID=AT1TE36050; type=TE; loc=Chr1:-|11152797-11152909;
chr1_h463	chr1	11215147	11215314	168	gene,protein-coding	NULL	AT1G31330	ID=AT1G31330; type=protein-coding; loc=Chr1:-|11214824-11216037;
chr1_h464	chr1	11218681	11218949	269	gene,protein-coding	NULL	AT1G31340	ID=AT1G31340; type=protein-coding; loc=Chr1:-|11217845-11219458;
chr1_h465	chr1	11241616	11241793	178	TE	NULL	AT1TE36345 // AT1TE36350 // BRODYAGA2 // ATDNAI27T9A	ID=AT1TE36345; type=TE; loc=Chr1:-|11241567-11241774; // ID=AT1TE36350; type=TE; loc=Chr1:+|11241775-11242082; // repName:BRODYAGA2; type=RMSK-TE; repClass=DNA; repFamily=MuDR; loc=Chr1:-|11241615-11241766; // repName:ATDNAI27T9A; type=RMSK-TE; repClass=DNA; repFamily=MuDR; loc=Chr1:+|11241766-11241881;
chr1_h466	chr1	11259561	11259750	190	intergenic	NULL	AT_rich	repName:AT_rich; type=RMSK-TR; repClass=Low_complexity; repFamily=Low_complexity; loc=Chr1:+|11259547-11259569;
chr1_h467	chr1	11279863	11280216	354	TE	NULL	AT1TE36480	ID=AT1TE36480; type=TE; loc=Chr1:-|11280157-11280216;
chr1_h468	chr1	11287026	11287249	224	TE	NULL	AT1TE36510 // SIMPLEHAT2	ID=AT1TE36510; type=TE; loc=Chr1:-|11286625-11287694; // repName:SIMPLEHAT2; type=RMSK-TE; repClass=DNA; repFamily=hAT; loc=Chr1:-|11286653-11287614;
chr1_h469	chr1	11315057	11315254	198	gene,protein-coding,TE	NULL	AT1G31600 // AT1G31600 // AT1G31600 // AT1TE36605 // TAG2	ID=AT1G31600; type=protein-coding; loc=Chr1:-|11312961-11316435; // ID=AT1G31600; type=protein-coding; loc=Chr1:-|11312961-11316468; // ID=AT1G31600; type=protein-coding; loc=Chr1:-|11312961-11316473; // ID=AT1TE36605; type=TE; loc=Chr1:-|11315041-11316663; // repName:TAG2; type=RMSK-TE; repClass=DNA; repFamily=hAT-Ac; loc=Chr1:-|11315040-11315199;
chr1_h470	chr1	11408067	11408559	493	TE	NULL	AT1TE36890 // ATREP5	ID=AT1TE36890; type=TE; loc=Chr1:-|11406655-11410513; // repName:ATREP5; type=RMSK-TE; repClass=RC; repFamily=Helitron; loc=Chr1:-|11407759-11410299;
chr1_h471	chr1	11409683	11409877	195	TE	NULL	AT1TE36890 // ATREP5	ID=AT1TE36890; type=TE; loc=Chr1:-|11406655-11410513; // repName:ATREP5; type=RMSK-TE; repClass=RC; repFamily=Helitron; loc=Chr1:-|11407759-11410299;
chr1_h472	chr1	11423080	11423250	171	gene,protein-coding	NULL	AT1G31835	ID=AT1G31835; type=protein-coding; loc=Chr1:-|11423059-11423684;
chr1_h473	chr1	11423315	11423489	175	gene,protein-coding	NULL	AT1G31835	ID=AT1G31835; type=protein-coding; loc=Chr1:-|11423059-11423684;
chr1_h474	chr1	11427703	11427877	175	TE	NULL	AT1TE36960 // (CAACT)n // SIMPLEHAT2 // SIMPLEHAT2	ID=AT1TE36960; type=TE; loc=Chr1:-|11427691-11428401; // repName:(CAACT)n; type=RMSK-TR; repClass=Simple_repeat; repFamily=Simple_repeat; loc=Chr1:+|11427709-11427730; // repName:SIMPLEHAT2; type=RMSK-TE; repClass=DNA; repFamily=hAT; loc=Chr1:-|11427730-11427785; // repName:SIMPLEHAT2; type=RMSK-TE; repClass=DNA; repFamily=hAT; loc=Chr1:-|11427785-11428382;
chr1_h475	chr1	11427888	11428076	189	TE	NULL	AT1TE36960 // SIMPLEHAT2	ID=AT1TE36960; type=TE; loc=Chr1:-|11427691-11428401; // repName:SIMPLEHAT2; type=RMSK-TE; repClass=DNA; repFamily=hAT; loc=Chr1:-|11427785-11428382;
chr1_h476	chr1	11428121	11428379	259	TE	NULL	AT1TE36960 // SIMPLEHAT2	ID=AT1TE36960; type=TE; loc=Chr1:-|11427691-11428401; // repName:SIMPLEHAT2; type=RMSK-TE; repClass=DNA; repFamily=hAT; loc=Chr1:-|11427785-11428382;
chr1_h477	chr1	11435417	11435612	196	gene,protein-coding	NULL	AT1G31860	ID=AT1G31860; type=protein-coding; loc=Chr1:-|11434108-11436607;
chr1_h478	chr1	11436073	11436271	199	gene,protein-coding	NULL	AT1G31860	ID=AT1G31860; type=protein-coding; loc=Chr1:-|11434108-11436607;
chr1_h479	chr1	11440940	11441207	268	intergenic	NULL	NULL	NULL
chr1_h480	chr1	11454242	11454432	191	TE	NULL	AT1TE37060 // Atlantys3_I-int // Vandal6	ID=AT1TE37060; type=TE; loc=Chr1:-|11454384-11454469; // repName:Atlantys3_I-int; type=RMSK-TE; repClass=LTR; repFamily=Gypsy; loc=Chr1:-|11454383-11454469; // repName:Vandal6; type=RMSK-TE; repClass=DNA; repFamily=MuDR; loc=Chr1:+|11454430-11454474;
chr1_h481	chr1	11454584	11454773	190	TE	NULL	AT1TE37065 // TAT1_ATH_I-int // TAT1_ATH_I-int	ID=AT1TE37065; type=TE; loc=Chr1:-|11454666-11454888; // repName:TAT1_ATH_I-int; type=RMSK-TE; repClass=LTR; repFamily=Gypsy; loc=Chr1:-|11454665-11454744; // repName:TAT1_ATH_I-int; type=RMSK-TE; repClass=LTR; repFamily=Gypsy; loc=Chr1:-|11454712-11454874;
chr1_h482	chr1	11479528	11479704	177	gene,protein-coding,TE	NULL	AT1G31960 // AT1TE37140 // ATCOPIN_LTR	ID=AT1G31960; type=protein-coding; loc=Chr1:-|11479133-11479654; // ID=AT1TE37140; type=TE; loc=Chr1:+|11479601-11479728; // repName:ATCOPIN_LTR; type=RMSK-TE; repClass=LTR; repFamily=LTR; loc=Chr1:+|11479600-11479728;
chr1_h483	chr1	11480103	11480284	182	gene,protein-coding	NULL	AT1G31970 // GA-rich	ID=AT1G31970; type=protein-coding; loc=Chr1:+|11479866-11482890; // repName:GA-rich; type=RMSK-TR; repClass=Low_complexity; repFamily=Low_complexity; loc=Chr1:+|11479986-11480156;
chr1_h484	chr1	11508258	11508501	244	gene,protein-coding,TE	NULL	AT1G32000 // AT1TE37220	ID=AT1G32000; type=protein-coding; loc=Chr1:-|11508285-11508909; // ID=AT1TE37220; type=TE; loc=Chr1:-|11508353-11508500;
chr1_h485	chr1	11508594	11508816	223	gene,protein-coding	NULL	AT1G32000	ID=AT1G32000; type=protein-coding; loc=Chr1:-|11508285-11508909;
chr1_h486	chr1	11560616	11560782	167	gene,protein-coding	NULL	AT1G32130	ID=AT1G32130; type=protein-coding; loc=Chr1:-|11558881-11561865;
chr1_h487	chr1	11561083	11561529	447	gene,protein-coding	NULL	AT1G32130	ID=AT1G32130; type=protein-coding; loc=Chr1:-|11558881-11561865;
chr1_h488	chr1	11585753	11586045	293	intergenic	NULL	NULL	NULL
chr1_h489	chr1	11619160	11619493	334	intergenic	NULL	NULL	NULL
chr1_h490	chr1	11620621	11620816	196	intergenic	NULL	NULL	NULL
chr1_h491	chr1	11700351	11700533	183	TE	NULL	AT1TE37890 // ATREP3	ID=AT1TE37890; type=TE; loc=Chr1:+|11699258-11701926; // repName:ATREP3; type=RMSK-TE; repClass=RC; repFamily=Helitron; loc=Chr1:+|11699698-11701726;
chr1_h492	chr1	11706878	11707072	195	TE	NULL	AT1TE37925 // ATREP5	ID=AT1TE37925; type=TE; loc=Chr1:+|11706446-11708850; // repName:ATREP5; type=RMSK-TE; repClass=RC; repFamily=Helitron; loc=Chr1:+|11706450-11708831;
chr1_h493	chr1	11708350	11708634	285	TE	NULL	AT1TE37925 // ATREP5	ID=AT1TE37925; type=TE; loc=Chr1:+|11706446-11708850; // repName:ATREP5; type=RMSK-TE; repClass=RC; repFamily=Helitron; loc=Chr1:+|11706450-11708831;
chr1_h494	chr1	11733932	11734099	168	intergenic	NULL	NULL	NULL
chr1_h495	chr1	11734618	11734791	174	intergenic	NULL	NULL	NULL
chr1_h496	chr1	11736002	11736164	163	TE	NULL	AT1TE38035 // ATREP3	ID=AT1TE38035; type=TE; loc=Chr1:-|11735186-11737670; // repName:ATREP3; type=RMSK-TE; repClass=RC; repFamily=Helitron; loc=Chr1:-|11735581-11737392;
chr1_h497	chr1	11753304	11753536	233	TE	NULL	AT1TE38090 // AT1G32505 // AT1G32505 // Vandal2N1	ID=AT1TE38090; type=TE; loc=Chr1:+|11752261-11755077; // ID=AT1G32505; type=TE; loc=Chr1:+|11753254-11754123; // ID=AT1G32505; type=protein-coding; loc=Chr1:+|11753254-11754123; // repName:Vandal2N1; type=RMSK-TE; repClass=DNA; repFamily=MuDR; loc=Chr1:+|11752767-11755076;
chr1_h498	chr1	11753544	11753986	443	TE	NULL	AT1TE38090 // AT1G32505 // AT1G32505 // Vandal2N1	ID=AT1TE38090; type=TE; loc=Chr1:+|11752261-11755077; // ID=AT1G32505; type=TE; loc=Chr1:+|11753254-11754123; // ID=AT1G32505; type=protein-coding; loc=Chr1:+|11753254-11754123; // repName:Vandal2N1; type=RMSK-TE; repClass=DNA; repFamily=MuDR; loc=Chr1:+|11752767-11755076;
chr1_h499	chr1	11758485	11758652	168	gene,protein-coding	NULL	AT1G32520	ID=AT1G32520; type=protein-coding; loc=Chr1:-|11758211-11759280;
chr1_h500	chr1	11789526	11789698	173	TE	NULL	AT1TE38210 // ATCopia31_LTR	ID=AT1TE38210; type=TE; loc=Chr1:+|11789450-11794079; // repName:ATCopia31_LTR; type=RMSK-TE; repClass=LTR; repFamily=Copia; loc=Chr1:+|11789451-11789722;
chr1_h501	chr1	11793881	11794053	173	TE	NULL	AT1TE38210 // ATCopia31_LTR	ID=AT1TE38210; type=TE; loc=Chr1:+|11789450-11794079; // repName:ATCopia31_LTR; type=RMSK-TE; repClass=LTR; repFamily=Copia; loc=Chr1:+|11793806-11794077;
chr1_h502	chr1	11818364	11818549	186	TE	NULL	AT1TE38300 // SIMPLEHAT1	ID=AT1TE38300; type=TE; loc=Chr1:-|11817658-11818739; // repName:SIMPLEHAT1; type=RMSK-TE; repClass=DNA; repFamily=hAT; loc=Chr1:-|11817657-11818740;
chr1_h503	chr1	11829571	11829734	164	gene,protein-coding	NULL	AT1G32700 // AT1G32700	ID=AT1G32700; type=protein-coding; loc=Chr1:+|11827433-11829759; // ID=AT1G32700; type=protein-coding; loc=Chr1:+|11827467-11829759;
chr1_h504	chr1	11834753	11834958	206	gene,protein-coding,TE	NULL	AT1TE38345 // AT1G32720 // AT1TE38350 // Vandal5	ID=AT1TE38345; type=TE; loc=Chr1:+|11834650-11834922; // ID=AT1G32720; type=protein-coding; loc=Chr1:+|11834902-11836631; // ID=AT1TE38350; type=TE; loc=Chr1:+|11834923-11836068; // repName:Vandal5; type=RMSK-TE; repClass=DNA; repFamily=MuDR; loc=Chr1:+|11834649-11835153;
chr1_h505	chr1	11835101	11835338	238	gene,protein-coding,TE	NULL	AT1G32720 // AT1TE38350 // Vandal5 // Vandal5A	ID=AT1G32720; type=protein-coding; loc=Chr1:+|11834902-11836631; // ID=AT1TE38350; type=TE; loc=Chr1:+|11834923-11836068; // repName:Vandal5; type=RMSK-TE; repClass=DNA; repFamily=MuDR; loc=Chr1:+|11834649-11835153; // repName:Vandal5A; type=RMSK-TE; repClass=DNA; repFamily=MuDR; loc=Chr1:+|11835137-11836065;
chr1_h506	chr1	11880055	11880312	258	intergenic	NULL	NULL	NULL
chr1_h507	chr1	11887250	11887579	330	TE	NULL	AT1TE38530 // Arnold2	ID=AT1TE38530; type=TE; loc=Chr1:+|11887152-11901703; // repName:Arnold2; type=RMSK-TE; repClass=DNA; repFamily=MuDR; loc=Chr1:+|11887151-11901703;
chr1_h508	chr1	11887740	11887920	181	TE	NULL	AT1TE38530 // Arnold2	ID=AT1TE38530; type=TE; loc=Chr1:+|11887152-11901703; // repName:Arnold2; type=RMSK-TE; repClass=DNA; repFamily=MuDR; loc=Chr1:+|11887151-11901703;
chr1_h509	chr1	11891907	11892106	200	TE	NULL	AT1G32830 // AT1G32830 // AT1TE38530 // Arnold2	ID=AT1G32830; type=TE; loc=Chr1:-|11891181-11894820; // ID=AT1G32830; type=protein-coding; loc=Chr1:-|11891181-11894820; // ID=AT1TE38530; type=TE; loc=Chr1:+|11887152-11901703; // repName:Arnold2; type=RMSK-TE; repClass=DNA; repFamily=MuDR; loc=Chr1:+|11887151-11901703;
chr1_h510	chr1	11901240	11901550	311	TE	NULL	AT1TE38530 // Arnold2	ID=AT1TE38530; type=TE; loc=Chr1:+|11887152-11901703; // repName:Arnold2; type=RMSK-TE; repClass=DNA; repFamily=MuDR; loc=Chr1:+|11887151-11901703;
chr1_h511	chr1	11982793	11983079	287	gene,protein-coding,TE	NULL	AT1TE38780 // AT1TE38785 // AT1TE38790 // AT1G33070 // ArnoldY2	ID=AT1TE38780; type=TE; loc=Chr1:+|11982675-11983039; // ID=AT1TE38785; type=TE; loc=Chr1:+|11983040-11983078; // ID=AT1TE38790; type=TE; loc=Chr1:+|11983079-11983129; // ID=AT1G33070; type=protein-coding; loc=Chr1:+|11982889-11985299; // repName:ArnoldY2; type=RMSK-TE; repClass=DNA; repFamily=MuDR; loc=Chr1:+|11983049-11983424;
chr1_h512	chr1	12010098	12010368	271	TE	NULL	AT1TE38905	ID=AT1TE38905; type=TE; loc=Chr1:+|12010328-12010496;
chr1_h513	chr1	12011113	12011287	175	gene,protein-coding	NULL	AT1G33120	ID=AT1G33120; type=protein-coding; loc=Chr1:+|12010901-12012524;
chr1_h514	chr1	12022472	12022742	271	TE	NULL	AT1TE38955	ID=AT1TE38955; type=TE; loc=Chr1:+|12022702-12022870;
chr1_h515	chr1	12023487	12023661	175	gene,protein-coding	NULL	AT1G33140	ID=AT1G33140; type=protein-coding; loc=Chr1:+|12023275-12024783;
chr1_h516	chr1	12037362	12037528	167	intergenic	NULL	NULL	NULL
chr1_h517	chr1	12037590	12037777	188	intergenic	NULL	NULL	NULL
chr1_h518	chr1	12038326	12038555	230	TE	NULL	AT1TE39005	ID=AT1TE39005; type=TE; loc=Chr1:-|12038435-12039278;
chr1_h519	chr1	12083801	12084066	266	intergenic	NULL	NULL	NULL
chr1_h520	chr1	12097193	12097355	163	gene,tRNA,TE	NULL	AT1G33370 // AT1TE39215	ID=AT1G33370; type=tRNA; loc=Chr1:-|12097279-12097347; // ID=AT1TE39215; type=TE; loc=Chr1:+|12097188-12097457;
chr1_h521	chr1	12124313	12124513	201	gene,protein-coding,ncRNA	NULL	AT1G33430 // AT1G33415	ID=AT1G33430; type=protein-coding; loc=Chr1:-|12124363-12126469; // ID=AT1G33415; type=ncRNA; loc=Chr1:+|12118992-12126593;
chr1_h522	chr1	12124527	12124698	172	gene,protein-coding,ncRNA	NULL	AT1G33430 // AT1G33415	ID=AT1G33430; type=protein-coding; loc=Chr1:-|12124363-12126469; // ID=AT1G33415; type=ncRNA; loc=Chr1:+|12118992-12126593;
chr1_h523	chr1	12138829	12139126	298	TE	NULL	AT1TE39370 // ATMU12	ID=AT1TE39370; type=TE; loc=Chr1:-|12138862-12139089; // repName:ATMU12; type=RMSK-TE; repClass=DNA; repFamily=MuDR; loc=Chr1:-|12138864-12143211;
chr1_h524	chr1	12142488	12142772	285	TE	NULL	AT1G33460 // AT1G33460 // AT1TE39390 // ATMU12	ID=AT1G33460; type=TE; loc=Chr1:-|12140012-12142760; // ID=AT1G33460; type=protein-coding; loc=Chr1:-|12140012-12142760; // ID=AT1TE39390; type=TE; loc=Chr1:+|12142354-12142692; // repName:ATMU12; type=RMSK-TE; repClass=DNA; repFamily=MuDR; loc=Chr1:-|12138864-12143211;
chr1_h525	chr1	12142950	12143200	251	TE	NULL	AT1TE39395 // AT1TE39400 // AT1TE39405 // ATMU12	ID=AT1TE39395; type=TE; loc=Chr1:+|12142987-12143017; // ID=AT1TE39400; type=TE; loc=Chr1:-|12143018-12143178; // ID=AT1TE39405; type=TE; loc=Chr1:+|12143179-12144154; // repName:ATMU12; type=RMSK-TE; repClass=DNA; repFamily=MuDR; loc=Chr1:-|12138864-12143211;
chr1_h526	chr1	12166785	12166971	187	TE	NULL	AT1TE39495 // ATGP8LTR	ID=AT1TE39495; type=TE; loc=Chr1:+|12166868-12167019; // repName:ATGP8LTR; type=RMSK-TE; repClass=LTR; repFamily=Gypsy; loc=Chr1:+|12166867-12167019;
chr1_h527	chr1	12183648	12183847	200	TE	NULL	AT1TE39530 // AT1TE39535 // ATREP2A	ID=AT1TE39530; type=TE; loc=Chr1:-|12183387-12184077; // ID=AT1TE39535; type=TE; loc=Chr1:-|12183406-12184060; // repName:ATREP2A; type=RMSK-TE; repClass=RC; repFamily=Helitron; loc=Chr1:-|12183405-12183990;
chr1_h528	chr1	12240736	12240913	178	TE	NULL	AT1TE39755 // ATREP2 // HelitronY1D	ID=AT1TE39755; type=TE; loc=Chr1:+|12240470-12241280; // repName:ATREP2; type=RMSK-TE; repClass=RC; repFamily=Helitron; loc=Chr1:+|12240728-12240909; // repName:HelitronY1D; type=RMSK-TE; repClass=RC; repFamily=Helitron; loc=Chr1:-|12240881-12240930;
chr1_h529	chr1	12247630	12247805	176	TE	NULL	AT1TE39785 // AT_rich	ID=AT1TE39785; type=TE; loc=Chr1:+|12246436-12247641; // repName:AT_rich; type=RMSK-TR; repClass=Low_complexity; repFamily=Low_complexity; loc=Chr1:+|12247802-12247857;
chr1_h530	chr1	12263181	12263466	286	TE	NULL	AT1TE39830 // Harbinger	ID=AT1TE39830; type=TE; loc=Chr1:+|12263039-12263876; // repName:Harbinger; type=RMSK-TE; repClass=DNA; repFamily=Harbinger; loc=Chr1:+|12263038-12263300;
chr1_h531	chr1	12263616	12263831	216	TE	NULL	AT1TE39830 // Harbinger	ID=AT1TE39830; type=TE; loc=Chr1:+|12263039-12263876; // repName:Harbinger; type=RMSK-TE; repClass=DNA; repFamily=Harbinger; loc=Chr1:+|12263484-12263730;
chr1_h532	chr1	12264184	12264360	177	TE	NULL	AT1TE39835 // SIMPLEGUY1	ID=AT1TE39835; type=TE; loc=Chr1:+|12264054-12264315; // repName:SIMPLEGUY1; type=RMSK-TE; repClass=DNA; repFamily=Harbinger; loc=Chr1:+|12264065-12264315;
chr1_h533	chr1	12286930	12287138	209	TE	NULL	AT1TE39915 // Vandal18NA	ID=AT1TE39915; type=TE; loc=Chr1:+|12286564-12287597; // repName:Vandal18NA; type=RMSK-TE; repClass=DNA; repFamily=MuDR; loc=Chr1:+|12286572-12287290;
chr1_h534	chr1	12287414	12287583	170	TE	NULL	AT1TE39915 // Vandal18NA	ID=AT1TE39915; type=TE; loc=Chr1:+|12286564-12287597; // repName:Vandal18NA; type=RMSK-TE; repClass=DNA; repFamily=MuDR; loc=Chr1:+|12287274-12287597;
chr1_h535	chr1	12294142	12294309	168	intergenic	NULL	NULL	NULL
chr1_h536	chr1	12294435	12294626	192	gene,protein-coding	NULL	AT1G33860	ID=AT1G33860; type=protein-coding; loc=Chr1:+|12294394-12295305;
chr1_h537	chr1	12328984	12329160	177	TE	NULL	AT1TE40090 // ATREP3	ID=AT1TE40090; type=TE; loc=Chr1:-|12327780-12330357; // repName:ATREP3; type=RMSK-TE; repClass=RC; repFamily=Helitron; loc=Chr1:-|12327927-12330052;
chr1_h538	chr1	12329217	12329399	183	TE	NULL	AT1TE40090 // ATREP3	ID=AT1TE40090; type=TE; loc=Chr1:-|12327780-12330357; // repName:ATREP3; type=RMSK-TE; repClass=RC; repFamily=Helitron; loc=Chr1:-|12327927-12330052;
chr1_h539	chr1	12337014	12337199	186	gene,protein-coding,TE	NULL	AT1G33950 // AT1TE40120 // HelitronY3	ID=AT1G33950; type=protein-coding; loc=Chr1:-|12333046-12339182; // ID=AT1TE40120; type=TE; loc=Chr1:+|12333649-12338510; // repName:HelitronY3; type=RMSK-TE; repClass=RC; repFamily=Helitron; loc=Chr1:+|12333648-12338482;
chr1_h540	chr1	12362198	12362403	206	intergenic	NULL	NULL	NULL
chr1_h541	chr1	12363241	12363798	558	TE	NULL	AT1TE40235 // AT1TE40240	ID=AT1TE40235; type=TE; loc=Chr1:-|12363714-12363796; // ID=AT1TE40240; type=TE; loc=Chr1:-|12363797-12366841;
chr1_h542	chr1	12364805	12364973	169	TE	NULL	AT1TE40240 // ATREP3	ID=AT1TE40240; type=TE; loc=Chr1:-|12363797-12366841; // repName:ATREP3; type=RMSK-TE; repClass=RC; repFamily=Helitron; loc=Chr1:+|12364135-12365003;
chr1_h543	chr1	12365172	12365357	186	TE	NULL	AT1TE40240 // ATREP3	ID=AT1TE40240; type=TE; loc=Chr1:-|12363797-12366841; // repName:ATREP3; type=RMSK-TE; repClass=RC; repFamily=Helitron; loc=Chr1:+|12364973-12365991;
chr1_h544	chr1	12370230	12370393	164	gene,protein-coding	NULL	AT1G34030	ID=AT1G34030; type=protein-coding; loc=Chr1:-|12370065-12371553;
chr1_h545	chr1	12458021	12458193	173	TE	NULL	AT1TE40525 // ATREP2A	ID=AT1TE40525; type=TE; loc=Chr1:+|12457686-12458343; // repName:ATREP2A; type=RMSK-TE; repClass=RC; repFamily=Helitron; loc=Chr1:+|12457684-12458253;
chr1_h546	chr1	12467799	12468125	327	TE	NULL	AT1G34230 // AT1G34230 // AT1TE40560 // AT1TE40570 // ATLINE1_10A // ATCOPIN_LTR	ID=AT1G34230; type=TE; loc=Chr1:-|12466962-12467841; // ID=AT1G34230; type=protein-coding; loc=Chr1:-|12466962-12467841; // ID=AT1TE40560; type=TE; loc=Chr1:-|12466962-12467841; // ID=AT1TE40570; type=TE; loc=Chr1:+|12467835-12468306; // repName:ATLINE1_10A; type=RMSK-TE; repClass=LINE; repFamily=L1; loc=Chr1:-|12466937-12467807; // repName:ATCOPIN_LTR; type=RMSK-TE; repClass=LTR; repFamily=LTR; …
chr1_h547	chr1	12468193	12468412	220	TE	NULL	AT1TE40570 // ATCOPIN_I-int	ID=AT1TE40570; type=TE; loc=Chr1:+|12467835-12468306; // repName:ATCOPIN_I-int; type=RMSK-TE; repClass=LTR; repFamily=LTR; loc=Chr1:+|12468190-12468298;
chr1_h548	chr1	12470999	12471265	267	TE	NULL	AT1G34240 // AT1G34240 // AT1TE40605 // TAG2	ID=AT1G34240; type=TE; loc=Chr1:+|12470418-12471252; // ID=AT1G34240; type=protein-coding; loc=Chr1:+|12470418-12471252; // ID=AT1TE40605; type=TE; loc=Chr1:+|12470417-12471254; // repName:TAG2; type=RMSK-TE; repClass=DNA; repFamily=hAT-Ac; loc=Chr1:+|12470395-12471138;
chr1_h549	chr1	12525154	12525334	181	intergenic	NULL	AtSB3	repName:AtSB3; type=RMSK-TE; repClass=SINE; repFamily=SINE; loc=Chr1:-|12525118-12525400;
chr1_h550	chr1	12563243	12563440	198	TE	NULL	AT1TE40925 // ATREP3	ID=AT1TE40925; type=TE; loc=Chr1:-|12562100-12564283; // repName:ATREP3; type=RMSK-TE; repClass=RC; repFamily=Helitron; loc=Chr1:-|12563212-12564080;
chr1_h551	chr1	12566411	12566648	238	gene,protein-coding,TE	NULL	AT1G34400 // AT1TE40940 // ATGP2NLTR	ID=AT1G34400; type=protein-coding; loc=Chr1:-|12565992-12566615; // ID=AT1TE40940; type=TE; loc=Chr1:+|12566243-12568303; // repName:ATGP2NLTR; type=RMSK-TE; repClass=LTR; repFamily=Gypsy; loc=Chr1:+|12566242-12568277;
chr1_h552	chr1	12566818	12567136	319	TE	NULL	AT1TE40940 // ATGP2NLTR	ID=AT1TE40940; type=TE; loc=Chr1:+|12566243-12568303; // repName:ATGP2NLTR; type=RMSK-TE; repClass=LTR; repFamily=Gypsy; loc=Chr1:+|12566242-12568277;
chr1_h553	chr1	12567265	12567699	435	TE	NULL	AT1TE40940 // ATGP2NLTR	ID=AT1TE40940; type=TE; loc=Chr1:+|12566243-12568303; // repName:ATGP2NLTR; type=RMSK-TE; repClass=LTR; repFamily=Gypsy; loc=Chr1:+|12566242-12568277;
chr1_h554	chr1	12569958	12570181	224	TE	NULL	AT1TE40955 // ATGP2-LTR	ID=AT1TE40955; type=TE; loc=Chr1:-|12569584-12572711; // repName:ATGP2-LTR; type=RMSK-TE; repClass=LTR; repFamily=Gypsy; loc=Chr1:-|12569585-12570839;
chr1_h555	chr1	12570967	12571132	166	TE	NULL	AT1G34405 // AT1G34405 // AT1TE40955 // ATGP2-I-int	ID=AT1G34405; type=TE; loc=Chr1:-|12570841-12572126; // ID=AT1G34405; type=protein-coding; loc=Chr1:-|12570841-12572126; // ID=AT1TE40955; type=TE; loc=Chr1:-|12569584-12572711; // repName:ATGP2-I-int; type=RMSK-TE; repClass=LTR; repFamily=Gypsy; loc=Chr1:-|12570822-12572123;
chr1_h556	chr1	12571994	12572156	163	TE	NULL	AT1G34405 // AT1G34405 // AT1TE40955 // ATGP2-I-int // ATGP2-LTR	ID=AT1G34405; type=TE; loc=Chr1:-|12570841-12572126; // ID=AT1G34405; type=protein-coding; loc=Chr1:-|12570841-12572126; // ID=AT1TE40955; type=TE; loc=Chr1:-|12569584-12572711; // repName:ATGP2-I-int; type=RMSK-TE; repClass=LTR; repFamily=Gypsy; loc=Chr1:-|12570822-12572123; // repName:ATGP2-LTR; type=RMSK-TE; repClass=LTR; repFamily=Gypsy; loc=Chr1:-|12572119-12572712;
chr1_h557	chr1	12593213	12593385	173	TE	NULL	AT1TE41030 // AT1TE41035 // AT1TE41040 // LIMPET1 // (GA)n	ID=AT1TE41030; type=TE; loc=Chr1:-|12592985-12593289; // ID=AT1TE41035; type=TE; loc=Chr1:+|12593290-12593311; // ID=AT1TE41040; type=TE; loc=Chr1:-|12593312-12593599; // repName:LIMPET1; type=RMSK-TE; repClass=DNA; repFamily=MuDR; loc=Chr1:-|12592984-12593262; // repName:(GA)n; type=RMSK-TR; repClass=Simple_repeat; repFamily=Simple_repeat; loc=Chr1:+|12593354-12593385;
chr1_h558	chr1	12629586	12629794	209	TE	NULL	AT1G34530 // AT1G34530 // AT1TE41230 // ATENSPM1	ID=AT1G34530; type=TE; loc=Chr1:+|12627875-12630008; // ID=AT1G34530; type=protein-coding; loc=Chr1:+|12627875-12630008; // ID=AT1TE41230; type=TE; loc=Chr1:+|12626457-12630547; // repName:ATENSPM1; type=RMSK-TE; repClass=DNA; repFamily=En-Spm; loc=Chr1:+|12626456-12630547;
chr1_h559	chr1	12667096	12667286	191	TE	NULL	AT1TE41345 // AT1G34590 // AT1G34590 // Atlantys2_I-int	ID=AT1TE41345; type=TE; loc=Chr1:-|12664497-12673969; // ID=AT1G34590; type=TE; loc=Chr1:+|12665167-12667818; // ID=AT1G34590; type=protein-coding; loc=Chr1:+|12665167-12667818; // repName:Atlantys2_I-int; type=RMSK-TE; repClass=LTR; repFamily=Gypsy; loc=Chr1:-|12666649-12670115;
chr1_h560	chr1	12671372	12671539	168	TE	NULL	AT1TE41345 // AT1G34600 // AT1G34600 // Atlantys2_I-int	ID=AT1TE41345; type=TE; loc=Chr1:-|12664497-12673969; // ID=AT1G34600; type=TE; loc=Chr1:-|12668425-12673094; // ID=AT1G34600; type=protein-coding; loc=Chr1:-|12668425-12673094; // repName:Atlantys2_I-int; type=RMSK-TE; repClass=LTR; repFamily=Gypsy; loc=Chr1:-|12670115-12673167;
chr1_h561	chr1	12672704	12672877	174	TE	NULL	AT1TE41345 // AT1G34600 // AT1G34600 // Atlantys2_I-int	ID=AT1TE41345; type=TE; loc=Chr1:-|12664497-12673969; // ID=AT1G34600; type=TE; loc=Chr1:-|12668425-12673094; // ID=AT1G34600; type=protein-coding; loc=Chr1:-|12668425-12673094; // repName:Atlantys2_I-int; type=RMSK-TE; repClass=LTR; repFamily=Gypsy; loc=Chr1:-|12670115-12673167;
chr1_h562	chr1	12703835	12704011	177	intergenic	NULL	AT_rich	repName:AT_rich; type=RMSK-TR; repClass=Low_complexity; repFamily=Low_complexity; loc=Chr1:+|12704003-12704049;
chr1_h563	chr1	12713486	12713728	243	pseudogene,TE	NULL	AT1G34690 // AT1TE41460 // Vandal2	ID=AT1G34690; type=pseudogene; loc=Chr1:+|12713190-12713570; // ID=AT1TE41460; type=TE; loc=Chr1:+|12713488-12728545; // repName:Vandal2; type=RMSK-TE; repClass=DNA; repFamily=MuDR; loc=Chr1:+|12713487-12728541;
chr1_h564	chr1	12714513	12714717	205	TE	NULL	AT1G34700 // AT1G34700 // AT1TE41460 // Vandal2	ID=AT1G34700; type=TE; loc=Chr1:+|12714209-12717181; // ID=AT1G34700; type=protein-coding; loc=Chr1:+|12714209-12717181; // ID=AT1TE41460; type=TE; loc=Chr1:+|12713488-12728545; // repName:Vandal2; type=RMSK-TE; repClass=DNA; repFamily=MuDR; loc=Chr1:+|12713487-12728541;
chr1_h565	chr1	12714737	12715018	282	TE	NULL	AT1G34700 // AT1G34700 // AT1TE41460 // Vandal2	ID=AT1G34700; type=TE; loc=Chr1:+|12714209-12717181; // ID=AT1G34700; type=protein-coding; loc=Chr1:+|12714209-12717181; // ID=AT1TE41460; type=TE; loc=Chr1:+|12713488-12728545; // repName:Vandal2; type=RMSK-TE; repClass=DNA; repFamily=MuDR; loc=Chr1:+|12713487-12728541;
chr1_h566	chr1	12715637	12715850	214	TE	NULL	AT1G34700 // AT1G34700 // AT1TE41460 // Vandal2	ID=AT1G34700; type=TE; loc=Chr1:+|12714209-12717181; // ID=AT1G34700; type=protein-coding; loc=Chr1:+|12714209-12717181; // ID=AT1TE41460; type=TE; loc=Chr1:+|12713488-12728545; // repName:Vandal2; type=RMSK-TE; repClass=DNA; repFamily=MuDR; loc=Chr1:+|12713487-12728541;
chr1_h567	chr1	12721569	12721731	163	TE	NULL	AT1TE41460 // Vandal2	ID=AT1TE41460; type=TE; loc=Chr1:+|12713488-12728545; // repName:Vandal2; type=RMSK-TE; repClass=DNA; repFamily=MuDR; loc=Chr1:+|12713487-12728541;
chr1_h568	chr1	12726615	12726796	182	TE	NULL	AT1TE41460 // AT1G34740 // AT1G34740 // Vandal2	ID=AT1TE41460; type=TE; loc=Chr1:+|12713488-12728545; // ID=AT1G34740; type=TE; loc=Chr1:-|12722224-12728189; // ID=AT1G34740; type=protein-coding; loc=Chr1:-|12722224-12728189; // repName:Vandal2; type=RMSK-TE; repClass=DNA; repFamily=MuDR; loc=Chr1:+|12713487-12728541;
chr1_h569	chr1	12728060	12728481	422	TE	NULL	AT1TE41460 // AT1G34740 // AT1G34740 // Vandal2	ID=AT1TE41460; type=TE; loc=Chr1:+|12713488-12728545; // ID=AT1G34740; type=TE; loc=Chr1:-|12722224-12728189; // ID=AT1G34740; type=protein-coding; loc=Chr1:-|12722224-12728189; // repName:Vandal2; type=RMSK-TE; repClass=DNA; repFamily=MuDR; loc=Chr1:+|12713487-12728541;
chr1_h570	chr1	12728492	12728912	421	TE	NULL	AT1TE41460 // Vandal2	ID=AT1TE41460; type=TE; loc=Chr1:+|12713488-12728545; // repName:Vandal2; type=RMSK-TE; repClass=DNA; repFamily=MuDR; loc=Chr1:+|12713487-12728541;
chr1_h571	chr1	12729626	12729896	271	TE	NULL	AT1TE41465	ID=AT1TE41465; type=TE; loc=Chr1:+|12728938-12729681;
chr1_h572	chr1	12733767	12733952	186	TE	NULL	AT1TE41500 // LIMPET1	ID=AT1TE41500; type=TE; loc=Chr1:+|12733501-12734177; // repName:LIMPET1; type=RMSK-TE; repClass=DNA; repFamily=MuDR; loc=Chr1:+|12733500-12734177;
chr1_h573	chr1	12768477	12768703	227	intergenic	NULL	NULL	NULL
chr1_h574	chr1	12778716	12778942	227	pseudogene,TE	NULL	AT1G34808 // AT1TE41625	ID=AT1G34808; type=pseudogene; loc=Chr1:+|12778756-12779047; // ID=AT1TE41625; type=TE; loc=Chr1:-|12768947-12780004;
chr1_h575	chr1	12782131	12782357	227	pseudogene	NULL	AT1G34813	ID=AT1G34813; type=pseudogene; loc=Chr1:+|12782171-12782462;
chr1_h576	chr1	12792369	12792595	227	pseudogene	NULL	AT1G34828	ID=AT1G34828; type=pseudogene; loc=Chr1:+|12792409-12792700;
chr1_h577	chr1	12795784	12796010	227	pseudogene	NULL	AT1G34836	ID=AT1G34836; type=pseudogene; loc=Chr1:+|12795824-12796115;
chr1_h578	chr1	12799108	12799334	227	intergenic	NULL	NULL	NULL
chr1_h579	chr1	12833524	12833750	227	TE	NULL	AT1TE41745 // AT1G35110 // AT1G35110 // Vandal5	ID=AT1TE41745; type=TE; loc=Chr1:+|12818273-12839582; // ID=AT1G35110; type=TE; loc=Chr1:-|12833398-12840997; // ID=AT1G35110; type=protein-coding; loc=Chr1:-|12833398-12840997; // repName:Vandal5; type=RMSK-TE; repClass=DNA; repFamily=MuDR; loc=Chr1:+|12832135-12839582;
chr1_h580	chr1	12854223	12854456	234	TE	NULL	AT1TE41830 // AT1TE41835 // ATREP20	ID=AT1TE41830; type=TE; loc=Chr1:-|12853971-12854294; // ID=AT1TE41835; type=TE; loc=Chr1:+|12854295-12854914; // repName:ATREP20; type=RMSK-TE; repClass=RC; repFamily=Helitron; loc=Chr1:-|12853938-12855992;
chr1_h581	chr1	12854747	12854933	187	TE	NULL	AT1TE41835 // AT1TE41840 // ATREP20	ID=AT1TE41835; type=TE; loc=Chr1:+|12854295-12854914; // ID=AT1TE41840; type=TE; loc=Chr1:-|12854915-12854952; // repName:ATREP20; type=RMSK-TE; repClass=RC; repFamily=Helitron; loc=Chr1:-|12853938-12855992;
chr1_h582	chr1	12865618	12865815	198	gene,protein-coding	NULL	AT1G35150	ID=AT1G35150; type=protein-coding; loc=Chr1:-|12864158-12866238;
chr1_h583	chr1	12866003	12866235	233	gene,protein-coding,TE	NULL	AT1G35150 // AT1TE41870	ID=AT1G35150; type=protein-coding; loc=Chr1:-|12864158-12866238; // ID=AT1TE41870; type=TE; loc=Chr1:-|12866228-12866248;
chr1_h584	chr1	12867284	12867464	181	gene,protein-coding	NULL	AT1G35160	ID=AT1G35160; type=protein-coding; loc=Chr1:+|12867181-12868793;
chr1_h585	chr1	12876281	12876465	185	TE	NULL	AT1TE41905 // ATREP3	ID=AT1TE41905; type=TE; loc=Chr1:+|12872950-12876830; // repName:ATREP3; type=RMSK-TE; repClass=RC; repFamily=Helitron; loc=Chr1:-|12876013-12876777;
chr1_h586	chr1	12900046	12900319	274	TE	NULL	AT1TE42025 // AT1TE42030 // ATLINE1_5 // Atlantys2_LTR	ID=AT1TE42025; type=TE; loc=Chr1:-|12899877-12900120; // ID=AT1TE42030; type=TE; loc=Chr1:+|12900121-12900445; // repName:ATLINE1_5; type=RMSK-TE; repClass=LINE; repFamily=L1; loc=Chr1:-|12899876-12900124; // repName:Atlantys2_LTR; type=RMSK-TE; repClass=LTR; repFamily=Gypsy; loc=Chr1:+|12900120-12900444;
chr1_h587	chr1	12901734	12902076	343	intergenic	NULL	NULL	NULL
chr1_h588	chr1	12903091	12903298	208	intergenic	NULL	NULL	NULL
chr1_h589	chr1	12930253	12930422	170	gene,protein-coding,TE	NULL	AT1G35240 // AT1TE42155 // (GA)n	ID=AT1G35240; type=protein-coding; loc=Chr1:-|12927457-12930523; // ID=AT1TE42155; type=TE; loc=Chr1:+|12930132-12930287; // repName:(GA)n; type=RMSK-TR; repClass=Simple_repeat; repFamily=Simple_repeat; loc=Chr1:+|12930144-12930272;
chr1_h590	chr1	12942596	12942827	232	TE	NULL	AT1TE42205 // AT1TE42210 // AtSB6 // ATCopia30_I-int	ID=AT1TE42205; type=TE; loc=Chr1:+|12942521-12942824; // ID=AT1TE42210; type=TE; loc=Chr1:+|12942825-12947010; // repName:AtSB6; type=RMSK-TE; repClass=SINE; repFamily=SINE; loc=Chr1:+|12942520-12942849; // repName:ATCopia30_I-int; type=RMSK-TE; repClass=LTR; repFamily=Copia; loc=Chr1:+|12942766-12942846;
chr1_h591	chr1	12956480	12956731	252	gene,protein-coding	NULL	AT1G35310	ID=AT1G35310; type=protein-coding; loc=Chr1:-|12956159-12957090;
chr1_h592	chr1	12957955	12958205	251	TE	NULL	AT1TE42245 // ATCOPIN_LTR	ID=AT1TE42245; type=TE; loc=Chr1:+|12957925-12958268; // repName:ATCOPIN_LTR; type=RMSK-TE; repClass=LTR; repFamily=LTR; loc=Chr1:+|12957925-12958264;
chr1_h593	chr1	12976867	12977151	285	TE	NULL	AT1TE42320	ID=AT1TE42320; type=TE; loc=Chr1:+|12976858-12976942;
chr1_h594	chr1	12985499	12985668	170	TE	NULL	AT1TE42345	ID=AT1TE42345; type=TE; loc=Chr1:-|12985130-12986235;
chr1_h595	chr1	13016482	13016651	170	TE	NULL	AT1TE42430 // ATREP3	ID=AT1TE42430; type=TE; loc=Chr1:+|13015327-13017802; // repName:ATREP3; type=RMSK-TE; repClass=RC; repFamily=Helitron; loc=Chr1:-|13015851-13017571;
chr1_h596	chr1	13017071	13017253	183	TE	NULL	AT1TE42430 // ATREP3	ID=AT1TE42430; type=TE; loc=Chr1:+|13015327-13017802; // repName:ATREP3; type=RMSK-TE; repClass=RC; repFamily=Helitron; loc=Chr1:-|13015851-13017571;
chr1_h597	chr1	13056026	13056198	173	TE	NULL	AT1TE42620 // AT1G35480 // AT1G35480 // ATHAT9	ID=AT1TE42620; type=TE; loc=Chr1:-|13055568-13056271; // ID=AT1G35480; type=TE; loc=Chr1:-|13055398-13056364; // ID=AT1G35480; type=protein-coding; loc=Chr1:-|13055398-13056364; // repName:ATHAT9; type=RMSK-TE; repClass=DNA; repFamily=hAT-Ac; loc=Chr1:-|13055995-13056278;
chr1_h598	chr1	13057152	13057368	217	TE	NULL	AT1TE42630 // HelitronY3	ID=AT1TE42630; type=TE; loc=Chr1:+|13056981-13058485; // repName:HelitronY3; type=RMSK-TE; repClass=RC; repFamily=Helitron; loc=Chr1:-|13057180-13058148;
chr1_h599	chr1	13059477	13059659	183	TE	NULL	AT1TE42635 // ATREP3	ID=AT1TE42635; type=TE; loc=Chr1:+|13058486-13061316; // repName:ATREP3; type=RMSK-TE; repClass=RC; repFamily=Helitron; loc=Chr1:+|13058823-13060895;
chr1_h600	chr1	13085562	13085728	167	gene,protein-coding,TE	NULL	AT1TE42735 // AT1G35520 // (GA)n	ID=AT1TE42735; type=TE; loc=Chr1:+|13085455-13085593; // ID=AT1G35520; type=protein-coding; loc=Chr1:-|13082819-13085830; // repName:(GA)n; type=RMSK-TR; repClass=Simple_repeat; repFamily=Simple_repeat; loc=Chr1:+|13085466-13085578;
chr1_h601	chr1	13087369	13087647	279	TE	NULL	AT1TE42750 // SIMPLEHAT2	ID=AT1TE42750; type=TE; loc=Chr1:+|13087385-13088087; // repName:SIMPLEHAT2; type=RMSK-TE; repClass=DNA; repFamily=hAT; loc=Chr1:+|13087384-13088433;
chr1_h602	chr1	13087800	13087989	190	TE	NULL	AT1TE42750 // SIMPLEHAT2	ID=AT1TE42750; type=TE; loc=Chr1:+|13087385-13088087; // repName:SIMPLEHAT2; type=RMSK-TE; repClass=DNA; repFamily=hAT; loc=Chr1:+|13087384-13088433;
chr1_h603	chr1	13088210	13088432	223	TE	NULL	AT1TE42755 // SIMPLEHAT2	ID=AT1TE42755; type=TE; loc=Chr1:+|13088090-13089696; // repName:SIMPLEHAT2; type=RMSK-TE; repClass=DNA; repFamily=hAT; loc=Chr1:+|13087384-13088433;
chr1_h604	chr1	13135186	13135379	194	TE	NULL	AT1G35590 // AT1G35590 // AT1TE42890 // ATENSPM5	ID=AT1G35590; type=TE; loc=Chr1:+|13131935-13135837; // ID=AT1G35590; type=protein-coding; loc=Chr1:+|13131935-13135837; // ID=AT1TE42890; type=TE; loc=Chr1:+|13131405-13140006; // repName:ATENSPM5; type=RMSK-TE; repClass=DNA; repFamily=En-Spm; loc=Chr1:+|13131403-13140006;
chr1_h605	chr1	13136609	13136790	182	TE	NULL	AT1G35600 // AT1G35600 // AT1TE42890 // ATENSPM5	ID=AT1G35600; type=TE; loc=Chr1:+|13136559-13139252; // ID=AT1G35600; type=protein-coding; loc=Chr1:+|13136559-13139252; // ID=AT1TE42890; type=TE; loc=Chr1:+|13131405-13140006; // repName:ATENSPM5; type=RMSK-TE; repClass=DNA; repFamily=En-Spm; loc=Chr1:+|13131403-13140006;
chr1_h606	chr1	13138937	13139132	196	TE	NULL	AT1G35600 // AT1G35600 // AT1TE42890 // ATENSPM5	ID=AT1G35600; type=TE; loc=Chr1:+|13136559-13139252; // ID=AT1G35600; type=protein-coding; loc=Chr1:+|13136559-13139252; // ID=AT1TE42890; type=TE; loc=Chr1:+|13131405-13140006; // repName:ATENSPM5; type=RMSK-TE; repClass=DNA; repFamily=En-Spm; loc=Chr1:+|13131403-13140006;
chr1_h607	chr1	13153599	13153789	191	gene,protein-coding	NULL	AT1G35617	ID=AT1G35617; type=protein-coding; loc=Chr1:+|13153583-13153948;
chr1_h608	chr1	13153989	13154186	198	intergenic	NULL	NULL	NULL
chr1_h609	chr1	13166534	13166879	346	TE	NULL	AT1TE42975 // SIMPLEHAT2	ID=AT1TE42975; type=TE; loc=Chr1:-|13166075-13167303; // repName:SIMPLEHAT2; type=RMSK-TE; repClass=DNA; repFamily=hAT; loc=Chr1:-|13166268-13167242;
chr1_h610	chr1	13171101	13171382	282	TE	NULL	AT1TE42985 // AT1TE42990 // AT1TE42995 // AT_rich	ID=AT1TE42985; type=TE; loc=Chr1:+|13171301-13171359; // ID=AT1TE42990; type=TE; loc=Chr1:+|13171360-13171380; // ID=AT1TE42995; type=TE; loc=Chr1:-|13171381-13172402; // repName:AT_rich; type=RMSK-TR; repClass=Low_complexity; repFamily=Low_complexity; loc=Chr1:+|13171378-13171433;
chr1_h611	chr1	13174895	13175072	178	TE	NULL	AT1G35640 // AT1G35640 // AT1TE43010 // Vandal14	ID=AT1G35640; type=TE; loc=Chr1:+|13174552-13175390; // ID=AT1G35640; type=protein-coding; loc=Chr1:+|13174552-13175390; // ID=AT1TE43010; type=TE; loc=Chr1:+|13172926-13178593; // repName:Vandal14; type=RMSK-TE; repClass=DNA; repFamily=MuDR; loc=Chr1:+|13172922-13177904;
chr1_h612	chr1	13191551	13191738	188	TE	NULL	AT1TE43050 // AT1G35650 // AT1G35650 // Vandal14	ID=AT1TE43050; type=TE; loc=Chr1:+|13187278-13192359; // ID=AT1G35650; type=TE; loc=Chr1:-|13187285-13191749; // ID=AT1G35650; type=protein-coding; loc=Chr1:-|13187285-13191749; // repName:Vandal14; type=RMSK-TE; repClass=DNA; repFamily=MuDR; loc=Chr1:+|13187277-13192359;
chr1_h613	chr1	13199545	13199711	167	TE	NULL	AT1TE43080 // AT1G35663 // AT1G35663 // Harbinger	ID=AT1TE43080; type=TE; loc=Chr1:-|13199078-13199696; // ID=AT1G35663; type=TE; loc=Chr1:-|13199232-13199771; // ID=AT1G35663; type=protein-coding; loc=Chr1:-|13199232-13199771; // repName:Harbinger; type=RMSK-TE; repClass=DNA; repFamily=Harbinger; loc=Chr1:-|13199119-13199696;
chr1_h614	chr1	13201500	13201672	173	intergenic	NULL	NULL	NULL
chr1_h615	chr1	13208903	13209082	180	gene,protein-coding	NULL	AT1G35680	ID=AT1G35680; type=protein-coding; loc=Chr1:+|13208736-13210418;
chr1_h616	chr1	13238783	13239012	230	TE	NULL	AT1TE43250 // Vandal1	ID=AT1TE43250; type=TE; loc=Chr1:-|13238146-13239070; // repName:Vandal1; type=RMSK-TE; repClass=DNA; repFamily=MuDR; loc=Chr1:-|13238772-13238822;
chr1_h617	chr1	13241438	13241618	181	intergenic	NULL	ATREPX1	repName:ATREPX1; type=RMSK-TE; repClass=Other; repFamily=Composite; loc=Chr1:+|13241435-13241682;
chr1_h618	chr1	13242076	13242338	263	intergenic	NULL	AT_rich	repName:AT_rich; type=RMSK-TR; repClass=Low_complexity; repFamily=Low_complexity; loc=Chr1:+|13242041-13242076;
chr1_h619	chr1	13242484	13242818	335	pseudogene	NULL	AT1G35740	ID=AT1G35740; type=pseudogene; loc=Chr1:+|13242545-13244065;
chr1_h620	chr1	13243976	13244298	323	pseudogene	NULL	AT1G35740	ID=AT1G35740; type=pseudogene; loc=Chr1:+|13242545-13244065;
chr1_h621	chr1	13247496	13247679	184	TE	NULL	AT1TE43305 // ATHAT10	ID=AT1TE43305; type=TE; loc=Chr1:-|13247658-13250347; // repName:ATHAT10; type=RMSK-TE; repClass=DNA; repFamily=hAT-Ac; loc=Chr1:-|13247657-13249430;
chr1_h622	chr1	13248031	13248319	289	TE	NULL	AT1G35745 // AT1G35745 // AT1TE43305 // ATHAT10	ID=AT1G35745; type=TE; loc=Chr1:-|13248054-13249824; // ID=AT1G35745; type=protein-coding; loc=Chr1:-|13248054-13249824; // ID=AT1TE43305; type=TE; loc=Chr1:-|13247658-13250347; // repName:ATHAT10; type=RMSK-TE; repClass=DNA; repFamily=hAT-Ac; loc=Chr1:-|13247657-13249430;
chr1_h623	chr1	13250543	13250834	292	intergenic	NULL	NULL	NULL
chr1_h624	chr1	13257039	13257233	195	TE	NULL	AT1TE43325 // ATLINE1A	ID=AT1TE43325; type=TE; loc=Chr1:-|13256864-13257271; // repName:ATLINE1A; type=RMSK-TE; repClass=LINE; repFamily=L1; loc=Chr1:-|13256864-13257271;
chr1_h625	chr1	13299771	13299954	184	TE	NULL	AT1G35790 // AT1G35790 // AT1TE43445 // Athila4_I-int	ID=AT1G35790; type=TE; loc=Chr1:-|13295190-13300109; // ID=AT1G35790; type=protein-coding; loc=Chr1:-|13295190-13300109; // ID=AT1TE43445; type=TE; loc=Chr1:-|13299134-13301583; // repName:Athila4_I-int; type=RMSK-TE; repClass=LTR; repFamily=Gypsy; loc=Chr1:-|13299276-13300333;
chr1_h626	chr1	13305999	13306186	188	intergenic	NULL	AT_rich	repName:AT_rich; type=RMSK-TR; repClass=Low_complexity; repFamily=Low_complexity; loc=Chr1:+|13306177-13306227;
chr1_h627	chr1	13508829	13509037	209	TE	NULL	AT1TE44230 // ATGP1-LTR // ATGP1-I-int	ID=AT1TE44230; type=TE; loc=Chr1:-|13507780-13515964; // repName:ATGP1-LTR; type=RMSK-TE; repClass=LTR; repFamily=Gypsy; loc=Chr1:-|13507779-13508922; // repName:ATGP1-I-int; type=RMSK-TE; repClass=LTR; repFamily=Gypsy; loc=Chr1:-|13508904-13514816;
chr1_h628	chr1	13509197	13509420	224	TE	NULL	AT1TE44230 // ATGP1-I-int	ID=AT1TE44230; type=TE; loc=Chr1:-|13507780-13515964; // repName:ATGP1-I-int; type=RMSK-TE; repClass=LTR; repFamily=Gypsy; loc=Chr1:-|13508904-13514816;
chr1_h629	chr1	13509778	13510119	342	TE	NULL	AT1TE44230 // AT1G36120 // AT1G36120 // ATGP1-I-int	ID=AT1TE44230; type=TE; loc=Chr1:-|13507780-13515964; // ID=AT1G36120; type=TE; loc=Chr1:-|13509837-13514564; // ID=AT1G36120; type=protein-coding; loc=Chr1:-|13509837-13514564; // repName:ATGP1-I-int; type=RMSK-TE; repClass=LTR; repFamily=Gypsy; loc=Chr1:-|13508904-13514816;
chr1_h630	chr1	13510186	13510698	513	TE	NULL	AT1TE44230 // AT1G36120 // AT1G36120 // ATGP1-I-int	ID=AT1TE44230; type=TE; loc=Chr1:-|13507780-13515964; // ID=AT1G36120; type=TE; loc=Chr1:-|13509837-13514564; // ID=AT1G36120; type=protein-coding; loc=Chr1:-|13509837-13514564; // repName:ATGP1-I-int; type=RMSK-TE; repClass=LTR; repFamily=Gypsy; loc=Chr1:-|13508904-13514816;
chr1_h631	chr1	13510787	13511066	280	TE	NULL	AT1TE44230 // AT1G36120 // AT1G36120 // ATGP1-I-int	ID=AT1TE44230; type=TE; loc=Chr1:-|13507780-13515964; // ID=AT1G36120; type=TE; loc=Chr1:-|13509837-13514564; // ID=AT1G36120; type=protein-coding; loc=Chr1:-|13509837-13514564; // repName:ATGP1-I-int; type=RMSK-TE; repClass=LTR; repFamily=Gypsy; loc=Chr1:-|13508904-13514816;
chr1_h632	chr1	13511175	13511415	241	TE	NULL	AT1TE44230 // AT1G36120 // AT1G36120 // ATGP1-I-int	ID=AT1TE44230; type=TE; loc=Chr1:-|13507780-13515964; // ID=AT1G36120; type=TE; loc=Chr1:-|13509837-13514564; // ID=AT1G36120; type=protein-coding; loc=Chr1:-|13509837-13514564; // repName:ATGP1-I-int; type=RMSK-TE; repClass=LTR; repFamily=Gypsy; loc=Chr1:-|13508904-13514816;
chr1_h633	chr1	13511499	13512051	553	TE	NULL	AT1TE44230 // AT1G36120 // AT1G36120 // ATGP1-I-int	ID=AT1TE44230; type=TE; loc=Chr1:-|13507780-13515964; // ID=AT1G36120; type=TE; loc=Chr1:-|13509837-13514564; // ID=AT1G36120; type=protein-coding; loc=Chr1:-|13509837-13514564; // repName:ATGP1-I-int; type=RMSK-TE; repClass=LTR; repFamily=Gypsy; loc=Chr1:-|13508904-13514816;
chr1_h634	chr1	13512478	13512869	392	TE	NULL	AT1TE44230 // AT1G36120 // AT1G36120 // ATGP1-I-int	ID=AT1TE44230; type=TE; loc=Chr1:-|13507780-13515964; // ID=AT1G36120; type=TE; loc=Chr1:-|13509837-13514564; // ID=AT1G36120; type=protein-coding; loc=Chr1:-|13509837-13514564; // repName:ATGP1-I-int; type=RMSK-TE; repClass=LTR; repFamily=Gypsy; loc=Chr1:-|13508904-13514816;
chr1_h635	chr1	13513195	13513460	266	TE	NULL	AT1TE44230 // AT1G36120 // AT1G36120 // ATGP1-I-int	ID=AT1TE44230; type=TE; loc=Chr1:-|13507780-13515964; // ID=AT1G36120; type=TE; loc=Chr1:-|13509837-13514564; // ID=AT1G36120; type=protein-coding; loc=Chr1:-|13509837-13514564; // repName:ATGP1-I-int; type=RMSK-TE; repClass=LTR; repFamily=Gypsy; loc=Chr1:-|13508904-13514816;
chr1_h636	chr1	13513609	13513810	202	TE	NULL	AT1TE44230 // AT1G36120 // AT1G36120 // ATGP1-I-int	ID=AT1TE44230; type=TE; loc=Chr1:-|13507780-13515964; // ID=AT1G36120; type=TE; loc=Chr1:-|13509837-13514564; // ID=AT1G36120; type=protein-coding; loc=Chr1:-|13509837-13514564; // repName:ATGP1-I-int; type=RMSK-TE; repClass=LTR; repFamily=Gypsy; loc=Chr1:-|13508904-13514816;
chr1_h637	chr1	13513831	13514033	203	TE	NULL	AT1TE44230 // AT1G36120 // AT1G36120 // ATGP1-I-int	ID=AT1TE44230; type=TE; loc=Chr1:-|13507780-13515964; // ID=AT1G36120; type=TE; loc=Chr1:-|13509837-13514564; // ID=AT1G36120; type=protein-coding; loc=Chr1:-|13509837-13514564; // repName:ATGP1-I-int; type=RMSK-TE; repClass=LTR; repFamily=Gypsy; loc=Chr1:-|13508904-13514816;
chr1_h638	chr1	13514042	13514599	558	TE	NULL	AT1TE44230 // AT1G36120 // AT1G36120 // ATGP1-I-int	ID=AT1TE44230; type=TE; loc=Chr1:-|13507780-13515964; // ID=AT1G36120; type=TE; loc=Chr1:-|13509837-13514564; // ID=AT1G36120; type=protein-coding; loc=Chr1:-|13509837-13514564; // repName:ATGP1-I-int; type=RMSK-TE; repClass=LTR; repFamily=Gypsy; loc=Chr1:-|13508904-13514816;
chr1_h639	chr1	13516308	13516526	219	TE	NULL	AT1TE44235 // AT1G36130 // AT1G36130 // Athila4B_LTR	ID=AT1TE44235; type=TE; loc=Chr1:-|13515965-13517626; // ID=AT1G36130; type=TE; loc=Chr1:-|13516325-13520545; // ID=AT1G36130; type=protein-coding; loc=Chr1:-|13516325-13520545; // repName:Athila4B_LTR; type=RMSK-TE; repClass=LTR; repFamily=Gypsy; loc=Chr1:-|13515964-13516583;
chr1_h640	chr1	13518911	13519082	172	TE	NULL	AT1G36130 // AT1G36130 // AT1TE44250 // Athila4_I-int	ID=AT1G36130; type=TE; loc=Chr1:-|13516325-13520545; // ID=AT1G36130; type=protein-coding; loc=Chr1:-|13516325-13520545; // ID=AT1TE44250; type=TE; loc=Chr1:-|13517763-13520558; // repName:Athila4_I-int; type=RMSK-TE; repClass=LTR; repFamily=Gypsy; loc=Chr1:-|13517762-13520563;
chr1_h641	chr1	13520140	13520392	253	TE	NULL	AT1G36130 // AT1G36130 // AT1TE44250 // Athila4_I-int	ID=AT1G36130; type=TE; loc=Chr1:-|13516325-13520545; // ID=AT1G36130; type=protein-coding; loc=Chr1:-|13516325-13520545; // ID=AT1TE44250; type=TE; loc=Chr1:-|13517763-13520558; // repName:Athila4_I-int; type=RMSK-TE; repClass=LTR; repFamily=Gypsy; loc=Chr1:-|13517762-13520563;
chr1_h642	chr1	13522807	13523212	406	TE	NULL	AT1TE44255 // HelitronY2	ID=AT1TE44255; type=TE; loc=Chr1:-|13520559-13524125; // repName:HelitronY2; type=RMSK-TE; repClass=RC; repFamily=Helitron; loc=Chr1:-|13521555-13523775;
chr1_h643	chr1	13523235	13523425	191	TE	NULL	AT1TE44255 // HelitronY2	ID=AT1TE44255; type=TE; loc=Chr1:-|13520559-13524125; // repName:HelitronY2; type=RMSK-TE; repClass=RC; repFamily=Helitron; loc=Chr1:-|13521555-13523775;
chr1_h644	chr1	13524453	13524641	189	TE	NULL	AT1TE44260	ID=AT1TE44260; type=TE; loc=Chr1:-|13524126-13524980;
chr1_h645	chr1	13536246	13536431	186	gene,protein-coding	NULL	AT1G36160	ID=AT1G36160; type=protein-coding; loc=Chr1:+|13534165-13544008;
chr1_h646	chr1	13541656	13541821	166	gene,protein-coding	NULL	AT1G36160	ID=AT1G36160; type=protein-coding; loc=Chr1:+|13534165-13544008;
chr1_h647	chr1	13542899	13543100	202	gene,protein-coding	NULL	AT1G36160	ID=AT1G36160; type=protein-coding; loc=Chr1:+|13534165-13544008;
chr1_h648	chr1	13543311	13543567	257	gene,protein-coding	NULL	AT1G36160	ID=AT1G36160; type=protein-coding; loc=Chr1:+|13534165-13544008;
chr1_h649	chr1	13568049	13568229	181	TE	NULL	AT1TE44395 // AT1TE44400 // AT1TE44405 // ArnoldY2	ID=AT1TE44395; type=TE; loc=Chr1:-|13566472-13568163; // ID=AT1TE44400; type=TE; loc=Chr1:+|13568164-13568218; // ID=AT1TE44405; type=TE; loc=Chr1:-|13568219-13568323; // repName:ArnoldY2; type=RMSK-TE; repClass=DNA; repFamily=MuDR; loc=Chr1:-|13567023-13568163;
chr1_h650	chr1	13568787	13569413	627	intergenic	NULL	NULL	NULL
chr1_h651	chr1	13572386	13572561	176	TE	NULL	AT1TE44440 // AT1TE44435 // ArnoldY2	ID=AT1TE44440; type=TE; loc=Chr1:-|13572183-13572386; // ID=AT1TE44435; type=TE; loc=Chr1:-|13572050-13573262; // repName:ArnoldY2; type=RMSK-TE; repClass=DNA; repFamily=MuDR; loc=Chr1:-|13572388-13573262;
chr1_h652	chr1	13595594	13595760	167	TE	NULL	AT1TE44525 // AT1G36210 // AT1G36210 // Athila4_I-int	ID=AT1TE44525; type=TE; loc=Chr1:+|13593059-13597322; // ID=AT1G36210; type=TE; loc=Chr1:+|13594514-13597863; // ID=AT1G36210; type=protein-coding; loc=Chr1:+|13594514-13597863; // repName:Athila4_I-int; type=RMSK-TE; repClass=LTR; repFamily=Gypsy; loc=Chr1:+|13594281-13597322;
chr1_h653	chr1	13597067	13597243	177	TE	NULL	AT1TE44525 // AT1G36210 // AT1G36210 // Athila4_I-int	ID=AT1TE44525; type=TE; loc=Chr1:+|13593059-13597322; // ID=AT1G36210; type=TE; loc=Chr1:+|13594514-13597863; // ID=AT1G36210; type=protein-coding; loc=Chr1:+|13594514-13597863; // repName:Athila4_I-int; type=RMSK-TE; repClass=LTR; repFamily=Gypsy; loc=Chr1:+|13594281-13597322;
chr1_h654	chr1	13639170	13639359	190	intergenic	NULL	AT_rich	repName:AT_rich; type=RMSK-TR; repClass=Low_complexity; repFamily=Low_complexity; loc=Chr1:+|13639354-13639392;
chr1_h655	chr1	13644870	13645143	274	TE	NULL	AT1TE44670 // Athila2_LTR	ID=AT1TE44670; type=TE; loc=Chr1:-|13644552-13648938; // repName:Athila2_LTR; type=RMSK-TE; repClass=LTR; repFamily=Gypsy; loc=Chr1:-|13644551-13646244;
chr1_h656	chr1	13645321	13645508	188	TE	NULL	AT1TE44670 // Athila2_LTR	ID=AT1TE44670; type=TE; loc=Chr1:-|13644552-13648938; // repName:Athila2_LTR; type=RMSK-TE; repClass=LTR; repFamily=Gypsy; loc=Chr1:-|13644551-13646244;
chr1_h657	chr1	13646278	13646485	208	TE	NULL	AT1TE44670 // ROMANIAT5	ID=AT1TE44670; type=TE; loc=Chr1:-|13644552-13648938; // repName:ROMANIAT5; type=RMSK-TE; repClass=LTR; repFamily=Copia; loc=Chr1:-|13646175-13646765;
chr1_h658	chr1	13651226	13651631	406	TE	NULL	AT1G36300 // AT1G36300 // AT1TE44690 // ATHILA6C_I-int	ID=AT1G36300; type=TE; loc=Chr1:-|13647773-13652173; // ID=AT1G36300; type=protein-coding; loc=Chr1:-|13647773-13652173; // ID=AT1TE44690; type=TE; loc=Chr1:-|13650502-13654369; // repName:ATHILA6C_I-int; type=RMSK-TE; repClass=LTR; repFamily=Gypsy; loc=Chr1:-|13649326-13653845;
chr1_h659	chr1	13651883	13652082	200	TE	NULL	AT1G36300 // AT1G36300 // AT1TE44690 // ATHILA6C_I-int	ID=AT1G36300; type=TE; loc=Chr1:-|13647773-13652173; // ID=AT1G36300; type=protein-coding; loc=Chr1:-|13647773-13652173; // ID=AT1TE44690; type=TE; loc=Chr1:-|13650502-13654369; // repName:ATHILA6C_I-int; type=RMSK-TE; repClass=LTR; repFamily=Gypsy; loc=Chr1:-|13649326-13653845;
chr1_h660	chr1	13652594	13652829	236	TE	NULL	AT1TE44690 // ATHILA6C_I-int	ID=AT1TE44690; type=TE; loc=Chr1:-|13650502-13654369; // repName:ATHILA6C_I-int; type=RMSK-TE; repClass=LTR; repFamily=Gypsy; loc=Chr1:-|13649326-13653845;
chr1_h661	chr1	13653057	13653235	179	TE	NULL	AT1TE44690 // ATHILA6C_I-int	ID=AT1TE44690; type=TE; loc=Chr1:-|13650502-13654369; // repName:ATHILA6C_I-int; type=RMSK-TE; repClass=LTR; repFamily=Gypsy; loc=Chr1:-|13649326-13653845;
chr1_h662	chr1	13653406	13653666	261	TE	NULL	AT1TE44690 // ATHILA6C_I-int	ID=AT1TE44690; type=TE; loc=Chr1:-|13650502-13654369; // repName:ATHILA6C_I-int; type=RMSK-TE; repClass=LTR; repFamily=Gypsy; loc=Chr1:-|13649326-13653845;
chr1_h663	chr1	13653827	13654086	260	TE	NULL	AT1TE44690 // ATHILA6C_I-int // ROMANIAT5	ID=AT1TE44690; type=TE; loc=Chr1:-|13650502-13654369; // repName:ATHILA6C_I-int; type=RMSK-TE; repClass=LTR; repFamily=Gypsy; loc=Chr1:-|13649326-13653845; // repName:ROMANIAT5; type=RMSK-TE; repClass=LTR; repFamily=Copia; loc=Chr1:-|13653845-13654366;
chr1_h664	chr1	13659432	13659739	308	TE	NULL	AT1TE44720 // ATGP1-LTR	ID=AT1TE44720; type=TE; loc=Chr1:+|13659273-13667557; // repName:ATGP1-LTR; type=RMSK-TE; repClass=LTR; repFamily=Gypsy; loc=Chr1:+|13659272-13660427;
chr1_h665	chr1	13660027	13660232	206	TE	NULL	AT1TE44720 // ATGP1-LTR	ID=AT1TE44720; type=TE; loc=Chr1:+|13659273-13667557; // repName:ATGP1-LTR; type=RMSK-TE; repClass=LTR; repFamily=Gypsy; loc=Chr1:+|13659272-13660427;
chr1_h666	chr1	13660645	13662080	1436	TE	NULL	AT1TE44720 // AT1G36305 // AT1G36305 // ATGP1-I-int	ID=AT1TE44720; type=TE; loc=Chr1:+|13659273-13667557; // ID=AT1G36305; type=TE; loc=Chr1:+|13660680-13665533; // ID=AT1G36305; type=protein-coding; loc=Chr1:+|13660680-13665533; // repName:ATGP1-I-int; type=RMSK-TE; repClass=LTR; repFamily=Gypsy; loc=Chr1:+|13660427-13666418;
chr1_h667	chr1	13662099	13662791	693	TE	NULL	AT1TE44720 // AT1G36305 // AT1G36305 // ATGP1-I-int	ID=AT1TE44720; type=TE; loc=Chr1:+|13659273-13667557; // ID=AT1G36305; type=TE; loc=Chr1:+|13660680-13665533; // ID=AT1G36305; type=protein-coding; loc=Chr1:+|13660680-13665533; // repName:ATGP1-I-int; type=RMSK-TE; repClass=LTR; repFamily=Gypsy; loc=Chr1:+|13660427-13666418;
chr1_h668	chr1	13662801	13663068	268	TE	NULL	AT1TE44720 // AT1G36305 // AT1G36305 // ATGP1-I-int	ID=AT1TE44720; type=TE; loc=Chr1:+|13659273-13667557; // ID=AT1G36305; type=TE; loc=Chr1:+|13660680-13665533; // ID=AT1G36305; type=protein-coding; loc=Chr1:+|13660680-13665533; // repName:ATGP1-I-int; type=RMSK-TE; repClass=LTR; repFamily=Gypsy; loc=Chr1:+|13660427-13666418;
chr1_h669	chr1	13663178	13663751	574	TE	NULL	AT1TE44720 // AT1G36305 // AT1G36305 // ATGP1-I-int	ID=AT1TE44720; type=TE; loc=Chr1:+|13659273-13667557; // ID=AT1G36305; type=TE; loc=Chr1:+|13660680-13665533; // ID=AT1G36305; type=protein-coding; loc=Chr1:+|13660680-13665533; // repName:ATGP1-I-int; type=RMSK-TE; repClass=LTR; repFamily=Gypsy; loc=Chr1:+|13660427-13666418;
chr1_h670	chr1	13663820	13664246	427	TE	NULL	AT1TE44720 // AT1G36305 // AT1G36305 // ATGP1-I-int	ID=AT1TE44720; type=TE; loc=Chr1:+|13659273-13667557; // ID=AT1G36305; type=TE; loc=Chr1:+|13660680-13665533; // ID=AT1G36305; type=protein-coding; loc=Chr1:+|13660680-13665533; // repName:ATGP1-I-int; type=RMSK-TE; repClass=LTR; repFamily=Gypsy; loc=Chr1:+|13660427-13666418;
chr1_h671	chr1	13664295	13664538	244	TE	NULL	AT1TE44720 // AT1G36305 // AT1G36305 // ATGP1-I-int	ID=AT1TE44720; type=TE; loc=Chr1:+|13659273-13667557; // ID=AT1G36305; type=TE; loc=Chr1:+|13660680-13665533; // ID=AT1G36305; type=protein-coding; loc=Chr1:+|13660680-13665533; // repName:ATGP1-I-int; type=RMSK-TE; repClass=LTR; repFamily=Gypsy; loc=Chr1:+|13660427-13666418;
chr1_h672	chr1	13664554	13665128	575	TE	NULL	AT1TE44720 // AT1G36305 // AT1G36305 // ATGP1-I-int	ID=AT1TE44720; type=TE; loc=Chr1:+|13659273-13667557; // ID=AT1G36305; type=TE; loc=Chr1:+|13660680-13665533; // ID=AT1G36305; type=protein-coding; loc=Chr1:+|13660680-13665533; // repName:ATGP1-I-int; type=RMSK-TE; repClass=LTR; repFamily=Gypsy; loc=Chr1:+|13660427-13666418;
chr1_h673	chr1	13665207	13665512	306	TE	NULL	AT1TE44720 // AT1G36305 // AT1G36305 // ATGP1-I-int	ID=AT1TE44720; type=TE; loc=Chr1:+|13659273-13667557; // ID=AT1G36305; type=TE; loc=Chr1:+|13660680-13665533; // ID=AT1G36305; type=protein-coding; loc=Chr1:+|13660680-13665533; // repName:ATGP1-I-int; type=RMSK-TE; repClass=LTR; repFamily=Gypsy; loc=Chr1:+|13660427-13666418;
chr1_h674	chr1	13665752	13666438	687	TE	NULL	AT1TE44720 // ATGP1-I-int // ATGP1-LTR	ID=AT1TE44720; type=TE; loc=Chr1:+|13659273-13667557; // repName:ATGP1-I-int; type=RMSK-TE; repClass=LTR; repFamily=Gypsy; loc=Chr1:+|13660427-13666418; // repName:ATGP1-LTR; type=RMSK-TE; repClass=LTR; repFamily=Gypsy; loc=Chr1:+|13666400-13667557;
chr1_h675	chr1	13666569	13667026	458	TE	NULL	AT1TE44720 // ATGP1-LTR	ID=AT1TE44720; type=TE; loc=Chr1:+|13659273-13667557; // repName:ATGP1-LTR; type=RMSK-TE; repClass=LTR; repFamily=Gypsy; loc=Chr1:+|13666400-13667557;
chr1_h676	chr1	13667099	13667363	265	TE	NULL	AT1TE44720 // ATGP1-LTR	ID=AT1TE44720; type=TE; loc=Chr1:+|13659273-13667557; // repName:ATGP1-LTR; type=RMSK-TE; repClass=LTR; repFamily=Gypsy; loc=Chr1:+|13666400-13667557;
chr1_h677	chr1	13682420	13682607	188	TE	NULL	AT1TE44775 // Atlantys1_LTR	ID=AT1TE44775; type=TE; loc=Chr1:+|13682262-13682800; // repName:Atlantys1_LTR; type=RMSK-TE; repClass=LTR; repFamily=Gypsy; loc=Chr1:+|13682283-13682800;
chr1_h678	chr1	13711213	13711638	426	TE	NULL	AT1G36400 // AT1G36400 // AT1TE44905 // ROMANIAT5	ID=AT1G36400; type=TE; loc=Chr1:+|13711163-13711683; // ID=AT1G36400; type=protein-coding; loc=Chr1:+|13711163-13711683; // ID=AT1TE44905; type=TE; loc=Chr1:+|13711059-13712501; // repName:ROMANIAT5; type=RMSK-TE; repClass=LTR; repFamily=Copia; loc=Chr1:+|13711059-13711667;
chr1_h679	chr1	13712075	13712475	401	TE	NULL	AT1TE44905 // Athila2_LTR	ID=AT1TE44905; type=TE; loc=Chr1:+|13711059-13712501; // repName:Athila2_LTR; type=RMSK-TE; repClass=LTR; repFamily=Gypsy; loc=Chr1:+|13711661-13712500;
chr1_h680	chr1	13727354	13727601	248	TE	NULL	AT1G36440 // AT1G36440 // AT1TE44980 // Vandal17	ID=AT1G36440; type=TE; loc=Chr1:+|13725802-13727976; // ID=AT1G36440; type=protein-coding; loc=Chr1:+|13725802-13727976; // ID=AT1TE44980; type=TE; loc=Chr1:-|13725796-13728135; // repName:Vandal17; type=RMSK-TE; repClass=DNA; repFamily=MuDR; loc=Chr1:-|13725800-13728129;
chr1_h681	chr1	13741073	13741240	168	TE	NULL	AT1G36470 // AT1G36470 // AT1TE45020 // ATENSPM6	ID=AT1G36470; type=TE; loc=Chr1:-|13738829-13742675; // ID=AT1G36470; type=protein-coding; loc=Chr1:-|13738829-13742675; // ID=AT1TE45020; type=TE; loc=Chr1:-|13734680-13743201; // repName:ATENSPM6; type=RMSK-TE; repClass=DNA; repFamily=En-Spm; loc=Chr1:-|13734685-13743202;
chr1_h682	chr1	13769178	13769457	280	TE	NULL	AT1G36520 // AT1G36520 // AT1TE45135 // Athila2_I-int	ID=AT1G36520; type=TE; loc=Chr1:+|13768837-13774806; // ID=AT1G36520; type=protein-coding; loc=Chr1:+|13768837-13774806; // ID=AT1TE45135; type=TE; loc=Chr1:+|13768754-13777586; // repName:Athila2_I-int; type=RMSK-TE; repClass=LTR; repFamily=Gypsy; loc=Chr1:+|13768753-13776417;
chr1_h683	chr1	13769766	13769932	167	TE	NULL	AT1G36520 // AT1G36520 // AT1TE45135 // Athila2_I-int	ID=AT1G36520; type=TE; loc=Chr1:+|13768837-13774806; // ID=AT1G36520; type=protein-coding; loc=Chr1:+|13768837-13774806; // ID=AT1TE45135; type=TE; loc=Chr1:+|13768754-13777586; // repName:Athila2_I-int; type=RMSK-TE; repClass=LTR; repFamily=Gypsy; loc=Chr1:+|13768753-13776417;
chr1_h684	chr1	13770446	13770680	235	TE	NULL	AT1G36520 // AT1G36520 // AT1TE45135 // Athila2_I-int	ID=AT1G36520; type=TE; loc=Chr1:+|13768837-13774806; // ID=AT1G36520; type=protein-coding; loc=Chr1:+|13768837-13774806; // ID=AT1TE45135; type=TE; loc=Chr1:+|13768754-13777586; // repName:Athila2_I-int; type=RMSK-TE; repClass=LTR; repFamily=Gypsy; loc=Chr1:+|13768753-13776417;
chr1_h685	chr1	13771183	13771345	163	TE	NULL	AT1G36520 // AT1G36520 // AT1TE45135 // Athila2_I-int	ID=AT1G36520; type=TE; loc=Chr1:+|13768837-13774806; // ID=AT1G36520; type=protein-coding; loc=Chr1:+|13768837-13774806; // ID=AT1TE45135; type=TE; loc=Chr1:+|13768754-13777586; // repName:Athila2_I-int; type=RMSK-TE; repClass=LTR; repFamily=Gypsy; loc=Chr1:+|13768753-13776417;
chr1_h686	chr1	13771425	13771621	197	TE	NULL	AT1G36520 // AT1G36520 // AT1TE45135 // Athila2_I-int	ID=AT1G36520; type=TE; loc=Chr1:+|13768837-13774806; // ID=AT1G36520; type=protein-coding; loc=Chr1:+|13768837-13774806; // ID=AT1TE45135; type=TE; loc=Chr1:+|13768754-13777586; // repName:Athila2_I-int; type=RMSK-TE; repClass=LTR; repFamily=Gypsy; loc=Chr1:+|13768753-13776417;
chr1_h687	chr1	13773072	13773544	473	TE	NULL	AT1G36520 // AT1G36520 // AT1TE45135 // Athila2_I-int	ID=AT1G36520; type=TE; loc=Chr1:+|13768837-13774806; // ID=AT1G36520; type=protein-coding; loc=Chr1:+|13768837-13774806; // ID=AT1TE45135; type=TE; loc=Chr1:+|13768754-13777586; // repName:Athila2_I-int; type=RMSK-TE; repClass=LTR; repFamily=Gypsy; loc=Chr1:+|13768753-13776417;
chr1_h688	chr1	13773594	13774583	990	TE	NULL	AT1G36520 // AT1G36520 // AT1TE45135 // Athila2_I-int	ID=AT1G36520; type=TE; loc=Chr1:+|13768837-13774806; // ID=AT1G36520; type=protein-coding; loc=Chr1:+|13768837-13774806; // ID=AT1TE45135; type=TE; loc=Chr1:+|13768754-13777586; // repName:Athila2_I-int; type=RMSK-TE; repClass=LTR; repFamily=Gypsy; loc=Chr1:+|13768753-13776417;
chr1_h689	chr1	13774593	13774835	243	TE	NULL	AT1G36520 // AT1G36520 // AT1TE45135 // Athila2_I-int	ID=AT1G36520; type=TE; loc=Chr1:+|13768837-13774806; // ID=AT1G36520; type=protein-coding; loc=Chr1:+|13768837-13774806; // ID=AT1TE45135; type=TE; loc=Chr1:+|13768754-13777586; // repName:Athila2_I-int; type=RMSK-TE; repClass=LTR; repFamily=Gypsy; loc=Chr1:+|13768753-13776417;
chr1_h690	chr1	13775995	13776223	229	TE	NULL	AT1TE45135 // Athila2_I-int	ID=AT1TE45135; type=TE; loc=Chr1:+|13768754-13777586; // repName:Athila2_I-int; type=RMSK-TE; repClass=LTR; repFamily=Gypsy; loc=Chr1:+|13768753-13776417;
chr1_h691	chr1	13776258	13776432	175	TE	NULL	AT1TE45135 // Athila2_I-int // Athila2_LTR	ID=AT1TE45135; type=TE; loc=Chr1:+|13768754-13777586; // repName:Athila2_I-int; type=RMSK-TE; repClass=LTR; repFamily=Gypsy; loc=Chr1:+|13768753-13776417; // repName:Athila2_LTR; type=RMSK-TE; repClass=LTR; repFamily=Gypsy; loc=Chr1:+|13776417-13777586;
chr1_h692	chr1	13776850	13777041	192	TE	NULL	AT1TE45135 // Athila2_LTR	ID=AT1TE45135; type=TE; loc=Chr1:+|13768754-13777586; // repName:Athila2_LTR; type=RMSK-TE; repClass=LTR; repFamily=Gypsy; loc=Chr1:+|13776417-13777586;
chr1_h693	chr1	13783945	13784130	186	TE	NULL	AT1TE45145 // AT1G36530 // AT1G36530 // AT1TE45160 // Athila4_I-int	ID=AT1TE45145; type=TE; loc=Chr1:-|13777611-13785849; // ID=AT1G36530; type=TE; loc=Chr1:-|13782102-13784776; // ID=AT1G36530; type=protein-coding; loc=Chr1:-|13782102-13784776; // ID=AT1TE45160; type=TE; loc=Chr1:-|13782306-13784780; // repName:Athila4_I-int; type=RMSK-TE; repClass=LTR; repFamily=Gypsy; loc=Chr1:-|13781166-13784763;
chr1_h694	chr1	13785277	13785443	167	TE	NULL	AT1TE45145 // AT1TE45165 // Athila4B_LTR	ID=AT1TE45145; type=TE; loc=Chr1:-|13777611-13785849; // ID=AT1TE45165; type=TE; loc=Chr1:-|13784781-13785497; // repName:Athila4B_LTR; type=RMSK-TE; repClass=LTR; repFamily=Gypsy; loc=Chr1:-|13784753-13785497;
chr1_h695	chr1	13787061	13787483	423	TE	NULL	AT1TE45175 // Athila6A_I-int	ID=AT1TE45175; type=TE; loc=Chr1:+|13786685-13795195; // repName:Athila6A_I-int; type=RMSK-TE; repClass=LTR; repFamily=Gypsy; loc=Chr1:+|13786684-13793495;
chr1_h696	chr1	13787693	13787899	207	TE	NULL	AT1TE45175 // Athila6A_I-int	ID=AT1TE45175; type=TE; loc=Chr1:+|13786685-13795195; // repName:Athila6A_I-int; type=RMSK-TE; repClass=LTR; repFamily=Gypsy; loc=Chr1:+|13786684-13793495;
chr1_h697	chr1	13788018	13788404	387	TE	NULL	AT1TE45175 // Athila6A_I-int	ID=AT1TE45175; type=TE; loc=Chr1:+|13786685-13795195; // repName:Athila6A_I-int; type=RMSK-TE; repClass=LTR; repFamily=Gypsy; loc=Chr1:+|13786684-13793495;
chr1_h698	chr1	13788633	13788846	214	TE	NULL	AT1TE45175 // AT1G36540 // AT1G36540 // Athila6A_I-int	ID=AT1TE45175; type=TE; loc=Chr1:+|13786685-13795195; // ID=AT1G36540; type=TE; loc=Chr1:+|13788723-13792563; // ID=AT1G36540; type=protein-coding; loc=Chr1:+|13788723-13792563; // repName:Athila6A_I-int; type=RMSK-TE; repClass=LTR; repFamily=Gypsy; loc=Chr1:+|13786684-13793495;
chr1_h699	chr1	13788947	13789177	231	TE	NULL	AT1TE45175 // AT1G36540 // AT1G36540 // Athila6A_I-int	ID=AT1TE45175; type=TE; loc=Chr1:+|13786685-13795195; // ID=AT1G36540; type=TE; loc=Chr1:+|13788723-13792563; // ID=AT1G36540; type=protein-coding; loc=Chr1:+|13788723-13792563; // repName:Athila6A_I-int; type=RMSK-TE; repClass=LTR; repFamily=Gypsy; loc=Chr1:+|13786684-13793495;
chr1_h700	chr1	13790084	13790264	181	TE	NULL	AT1TE45175 // AT1G36540 // AT1G36540 // Athila6A_I-int	ID=AT1TE45175; type=TE; loc=Chr1:+|13786685-13795195; // ID=AT1G36540; type=TE; loc=Chr1:+|13788723-13792563; // ID=AT1G36540; type=protein-coding; loc=Chr1:+|13788723-13792563; // repName:Athila6A_I-int; type=RMSK-TE; repClass=LTR; repFamily=Gypsy; loc=Chr1:+|13786684-13793495;
chr1_h701	chr1	13793287	13793461	175	TE	NULL	AT1TE45175 // Athila6A_I-int	ID=AT1TE45175; type=TE; loc=Chr1:+|13786685-13795195; // repName:Athila6A_I-int; type=RMSK-TE; repClass=LTR; repFamily=Gypsy; loc=Chr1:+|13786684-13793495;
chr1_h702	chr1	13793656	13794064	409	TE	NULL	AT1TE45175 // Athila6A_LTR	ID=AT1TE45175; type=TE; loc=Chr1:+|13786685-13795195; // repName:Athila6A_LTR; type=RMSK-TE; repClass=LTR; repFamily=Gypsy; loc=Chr1:+|13793493-13795195;
chr1_h703	chr1	13794396	13794561	166	TE	NULL	AT1TE45175 // Athila6A_LTR	ID=AT1TE45175; type=TE; loc=Chr1:+|13786685-13795195; // repName:Athila6A_LTR; type=RMSK-TE; repClass=LTR; repFamily=Gypsy; loc=Chr1:+|13793493-13795195;
chr1_h704	chr1	13794569	13795049	481	TE	NULL	AT1TE45175 // Athila6A_LTR	ID=AT1TE45175; type=TE; loc=Chr1:+|13786685-13795195; // repName:Athila6A_LTR; type=RMSK-TE; repClass=LTR; repFamily=Gypsy; loc=Chr1:+|13793493-13795195;
chr1_h705	chr1	13796538	13796923	386	TE	NULL	AT1G36550 // AT1G36550 // AT1TE45200 // Athila2_LTR	ID=AT1G36550; type=TE; loc=Chr1:+|13795531-13797285; // ID=AT1G36550; type=protein-coding; loc=Chr1:+|13795531-13797285; // ID=AT1TE45200; type=TE; loc=Chr1:-|13796499-13800080; // repName:Athila2_LTR; type=RMSK-TE; repClass=LTR; repFamily=Gypsy; loc=Chr1:-|13796498-13798261;
chr1_h706	chr1	13797078	13797290	213	TE	NULL	AT1G36550 // AT1G36550 // AT1TE45200 // Athila2_LTR	ID=AT1G36550; type=TE; loc=Chr1:+|13795531-13797285; // ID=AT1G36550; type=protein-coding; loc=Chr1:+|13795531-13797285; // ID=AT1TE45200; type=TE; loc=Chr1:-|13796499-13800080; // repName:Athila2_LTR; type=RMSK-TE; repClass=LTR; repFamily=Gypsy; loc=Chr1:-|13796498-13798261;
chr1_h707	chr1	13798458	13798722	265	TE	NULL	AT1TE45200 // ATHILA6C_I-int	ID=AT1TE45200; type=TE; loc=Chr1:-|13796499-13800080; // repName:ATHILA6C_I-int; type=RMSK-TE; repClass=LTR; repFamily=Gypsy; loc=Chr1:-|13798263-13800095;
chr1_h708	chr1	13799846	13800111	266	TE	NULL	AT1TE45200 // AT1G36560 // AT1G36560 // AT1TE45205 // ATHILA6C_I-int	ID=AT1TE45200; type=TE; loc=Chr1:-|13796499-13800080; // ID=AT1G36560; type=TE; loc=Chr1:-|13799886-13801807; // ID=AT1G36560; type=protein-coding; loc=Chr1:-|13799886-13801807; // ID=AT1TE45205; type=TE; loc=Chr1:-|13800081-13800666; // repName:ATHILA6C_I-int; type=RMSK-TE; repClass=LTR; repFamily=Gypsy; loc=Chr1:-|13798263-13800095;
chr1_h709	chr1	13828493	13829171	679	TE	NULL	AT1G36610 // AT1G36610 // AT1TE45355 // ATGP1-I-int	ID=AT1G36610; type=TE; loc=Chr1:+|13828493-13831555; // ID=AT1G36610; type=protein-coding; loc=Chr1:+|13828493-13831555; // ID=AT1TE45355; type=TE; loc=Chr1:+|13828485-13832149; // repName:ATGP1-I-int; type=RMSK-TE; repClass=LTR; repFamily=Gypsy; loc=Chr1:+|13828484-13832149;
chr1_h710	chr1	13829303	13829790	488	TE	NULL	AT1G36610 // AT1G36610 // AT1TE45355 // ATGP1-I-int	ID=AT1G36610; type=TE; loc=Chr1:+|13828493-13831555; // ID=AT1G36610; type=protein-coding; loc=Chr1:+|13828493-13831555; // ID=AT1TE45355; type=TE; loc=Chr1:+|13828485-13832149; // repName:ATGP1-I-int; type=RMSK-TE; repClass=LTR; repFamily=Gypsy; loc=Chr1:+|13828484-13832149;
chr1_h711	chr1	13829940	13830271	332	TE	NULL	AT1G36610 // AT1G36610 // AT1TE45355 // ATGP1-I-int	ID=AT1G36610; type=TE; loc=Chr1:+|13828493-13831555; // ID=AT1G36610; type=protein-coding; loc=Chr1:+|13828493-13831555; // ID=AT1TE45355; type=TE; loc=Chr1:+|13828485-13832149; // repName:ATGP1-I-int; type=RMSK-TE; repClass=LTR; repFamily=Gypsy; loc=Chr1:+|13828484-13832149;
chr1_h712	chr1	13830554	13831061	508	TE	NULL	AT1G36610 // AT1G36610 // AT1TE45355 // ATGP1-I-int	ID=AT1G36610; type=TE; loc=Chr1:+|13828493-13831555; // ID=AT1G36610; type=protein-coding; loc=Chr1:+|13828493-13831555; // ID=AT1TE45355; type=TE; loc=Chr1:+|13828485-13832149; // repName:ATGP1-I-int; type=RMSK-TE; repClass=LTR; repFamily=Gypsy; loc=Chr1:+|13828484-13832149;
chr1_h713	chr1	13831081	13831305	225	TE	NULL	AT1G36610 // AT1G36610 // AT1TE45355 // ATGP1-I-int	ID=AT1G36610; type=TE; loc=Chr1:+|13828493-13831555; // ID=AT1G36610; type=protein-coding; loc=Chr1:+|13828493-13831555; // ID=AT1TE45355; type=TE; loc=Chr1:+|13828485-13832149; // repName:ATGP1-I-int; type=RMSK-TE; repClass=LTR; repFamily=Gypsy; loc=Chr1:+|13828484-13832149;
chr1_h714	chr1	13831392	13831594	203	TE	NULL	AT1G36610 // AT1G36610 // AT1TE45355 // ATGP1-I-int	ID=AT1G36610; type=TE; loc=Chr1:+|13828493-13831555; // ID=AT1G36610; type=protein-coding; loc=Chr1:+|13828493-13831555; // ID=AT1TE45355; type=TE; loc=Chr1:+|13828485-13832149; // repName:ATGP1-I-int; type=RMSK-TE; repClass=LTR; repFamily=Gypsy; loc=Chr1:+|13828484-13832149;
chr1_h715	chr1	13831875	13832047	173	TE	NULL	AT1TE45355 // ATGP1-I-int	ID=AT1TE45355; type=TE; loc=Chr1:+|13828485-13832149; // repName:ATGP1-I-int; type=RMSK-TE; repClass=LTR; repFamily=Gypsy; loc=Chr1:+|13828484-13832149;
chr1_h716	chr1	13863105	13863746	642	TE	NULL	AT1TE45475 // Athila6A_LTR	ID=AT1TE45475; type=TE; loc=Chr1:-|13862959-13864749; // repName:Athila6A_LTR; type=RMSK-TE; repClass=LTR; repFamily=Gypsy; loc=Chr1:-|13862958-13864719;
chr1_h717	chr1	13863883	13864463	581	TE	NULL	AT1TE45475 // AT1G36670 // AT1G36670 // Athila6A_LTR	ID=AT1TE45475; type=TE; loc=Chr1:-|13862959-13864749; // ID=AT1G36670; type=TE; loc=Chr1:-|13864235-13865336; // ID=AT1G36670; type=protein-coding; loc=Chr1:-|13864235-13865336; // repName:Athila6A_LTR; type=RMSK-TE; repClass=LTR; repFamily=Gypsy; loc=Chr1:-|13862958-13864719;
chr1_h718	chr1	13869281	13869445	165	gene,protein-coding	NULL	AT1G36675 // (TGG)n	ID=AT1G36675; type=protein-coding; loc=Chr1:+|13867568-13869490; // repName:(TGG)n; type=RMSK-TR; repClass=Simple_repeat; repFamily=Simple_repeat; loc=Chr1:+|13869281-13869346;
chr1_h719	chr1	13883709	13884032	324	TE	NULL	AT1TE45560 // ATGP1-LTR	ID=AT1TE45560; type=TE; loc=Chr1:+|13883073-13890962; // repName:ATGP1-LTR; type=RMSK-TE; repClass=LTR; repFamily=Gypsy; loc=Chr1:+|13883072-13884230;
chr1_h720	chr1	13884448	13886477	2030	TE	NULL	AT1TE45560 // AT1G36720 // AT1G36720 // ATGP1-I-int // ATGP1-I-int	ID=AT1TE45560; type=TE; loc=Chr1:+|13883073-13890962; // ID=AT1G36720; type=TE; loc=Chr1:+|13884483-13888886; // ID=AT1G36720; type=protein-coding; loc=Chr1:+|13884483-13888886; // repName:ATGP1-I-int; type=RMSK-TE; repClass=LTR; repFamily=Gypsy; loc=Chr1:+|13884230-13885661; // repName:ATGP1-I-int; type=RMSK-TE; repClass=LTR; repFamily=Gypsy; loc=Chr1:+|13885663-13889824;
chr1_h721	chr1	13886696	13887079	384	TE	NULL	AT1TE45560 // AT1G36720 // AT1G36720 // ATGP1-I-int	ID=AT1TE45560; type=TE; loc=Chr1:+|13883073-13890962; // ID=AT1G36720; type=TE; loc=Chr1:+|13884483-13888886; // ID=AT1G36720; type=protein-coding; loc=Chr1:+|13884483-13888886; // repName:ATGP1-I-int; type=RMSK-TE; repClass=LTR; repFamily=Gypsy; loc=Chr1:+|13885663-13889824;
chr1_h722	chr1	13887229	13887655	427	TE	NULL	AT1TE45560 // AT1G36720 // AT1G36720 // ATGP1-I-int	ID=AT1TE45560; type=TE; loc=Chr1:+|13883073-13890962; // ID=AT1G36720; type=TE; loc=Chr1:+|13884483-13888886; // ID=AT1G36720; type=protein-coding; loc=Chr1:+|13884483-13888886; // repName:ATGP1-I-int; type=RMSK-TE; repClass=LTR; repFamily=Gypsy; loc=Chr1:+|13885663-13889824;
chr1_h723	chr1	13887668	13887929	262	TE	NULL	AT1TE45560 // AT1G36720 // AT1G36720 // ATGP1-I-int	ID=AT1TE45560; type=TE; loc=Chr1:+|13883073-13890962; // ID=AT1G36720; type=TE; loc=Chr1:+|13884483-13888886; // ID=AT1G36720; type=protein-coding; loc=Chr1:+|13884483-13888886; // repName:ATGP1-I-int; type=RMSK-TE; repClass=LTR; repFamily=Gypsy; loc=Chr1:+|13885663-13889824;
chr1_h724	chr1	13887950	13888604	655	TE	NULL	AT1TE45560 // AT1G36720 // AT1G36720 // ATGP1-I-int	ID=AT1TE45560; type=TE; loc=Chr1:+|13883073-13890962; // ID=AT1G36720; type=TE; loc=Chr1:+|13884483-13888886; // ID=AT1G36720; type=protein-coding; loc=Chr1:+|13884483-13888886; // repName:ATGP1-I-int; type=RMSK-TE; repClass=LTR; repFamily=Gypsy; loc=Chr1:+|13885663-13889824;
chr1_h725	chr1	13888666	13888919	254	TE	NULL	AT1TE45560 // AT1G36720 // AT1G36720 // ATGP1-I-int	ID=AT1TE45560; type=TE; loc=Chr1:+|13883073-13890962; // ID=AT1G36720; type=TE; loc=Chr1:+|13884483-13888886; // ID=AT1G36720; type=protein-coding; loc=Chr1:+|13884483-13888886; // repName:ATGP1-I-int; type=RMSK-TE; repClass=LTR; repFamily=Gypsy; loc=Chr1:+|13885663-13889824;
chr1_h726	chr1	13889158	13889952	795	TE	NULL	AT1TE45560 // ATGP1-I-int // ATGP1-LTR	ID=AT1TE45560; type=TE; loc=Chr1:+|13883073-13890962; // repName:ATGP1-I-int; type=RMSK-TE; repClass=LTR; repFamily=Gypsy; loc=Chr1:+|13885663-13889824; // repName:ATGP1-LTR; type=RMSK-TE; repClass=LTR; repFamily=Gypsy; loc=Chr1:+|13889806-13890962;
chr1_h727	chr1	13889969	13890133	165	TE	NULL	AT1TE45560 // ATGP1-LTR	ID=AT1TE45560; type=TE; loc=Chr1:+|13883073-13890962; // repName:ATGP1-LTR; type=RMSK-TE; repClass=LTR; repFamily=Gypsy; loc=Chr1:+|13889806-13890962;
chr1_h728	chr1	13890144	13890320	177	TE	NULL	AT1TE45560 // ATGP1-LTR	ID=AT1TE45560; type=TE; loc=Chr1:+|13883073-13890962; // repName:ATGP1-LTR; type=RMSK-TE; repClass=LTR; repFamily=Gypsy; loc=Chr1:+|13889806-13890962;
chr1_h729	chr1	13890443	13890767	325	TE	NULL	AT1TE45560 // ATGP1-LTR	ID=AT1TE45560; type=TE; loc=Chr1:+|13883073-13890962; // repName:ATGP1-LTR; type=RMSK-TE; repClass=LTR; repFamily=Gypsy; loc=Chr1:+|13889806-13890962;
chr1_h730	chr1	13905816	13906107	292	TE	NULL	AT1TE45635 // ArnoldY1	ID=AT1TE45635; type=TE; loc=Chr1:+|13905142-13906966; // repName:ArnoldY1; type=RMSK-TE; repClass=DNA; repFamily=MuDR; loc=Chr1:+|13905180-13906966;
chr1_h731	chr1	13906187	13906499	313	TE	NULL	AT1TE45635 // ArnoldY1	ID=AT1TE45635; type=TE; loc=Chr1:+|13905142-13906966; // repName:ArnoldY1; type=RMSK-TE; repClass=DNA; repFamily=MuDR; loc=Chr1:+|13905180-13906966;
chr1_h732	chr1	13906801	13906970	170	TE	NULL	AT1TE45635 // AT1TE45640 // ArnoldY1	ID=AT1TE45635; type=TE; loc=Chr1:+|13905142-13906966; // ID=AT1TE45640; type=TE; loc=Chr1:+|13906967-13907589; // repName:ArnoldY1; type=RMSK-TE; repClass=DNA; repFamily=MuDR; loc=Chr1:+|13905180-13906966;
chr1_h733	chr1	13907728	13907934	207	intergenic	NULL	NULL	NULL
chr1_h734	chr1	13910354	13910591	238	TE	NULL	AT1G36740 // AT1G36740 // AT1TE45665 // ATLINE1_5	ID=AT1G36740; type=TE; loc=Chr1:-|13908906-13910793; // ID=AT1G36740; type=protein-coding; loc=Chr1:-|13908906-13910793; // ID=AT1TE45665; type=TE; loc=Chr1:-|13908906-13910793; // repName:ATLINE1_5; type=RMSK-TE; repClass=LINE; repFamily=L1; loc=Chr1:-|13909618-13910749;
chr1_h735	chr1	13910908	13911147	240	gene,protein-coding	NULL	AT1G36745	ID=AT1G36745; type=protein-coding; loc=Chr1:+|13911137-13911679;
chr1_h736	chr1	13917372	13917554	183	gene,protein-coding,TE	NULL	AT1TE45695 // AT1TE45700 // AT1G36756 // Athila3_LTR	ID=AT1TE45695; type=TE; loc=Chr1:+|13915200-13917482; // ID=AT1TE45700; type=TE; loc=Chr1:+|13917483-13917514; // ID=AT1G36756; type=protein-coding; loc=Chr1:+|13917331-13917816; // repName:Athila3_LTR; type=RMSK-TE; repClass=LTR; repFamily=Gypsy; loc=Chr1:+|13917182-13917474;
chr1_h737	chr1	13917643	13917966	324	gene,protein-coding,TE	NULL	AT1G36756 // AT1TE45705 // Athila3_LTR	ID=AT1G36756; type=protein-coding; loc=Chr1:+|13917331-13917816; // ID=AT1TE45705; type=TE; loc=Chr1:+|13917578-13919016; // repName:Athila3_LTR; type=RMSK-TE; repClass=LTR; repFamily=Gypsy; loc=Chr1:+|13917577-13919015;
chr1_h738	chr1	13918260	13918437	178	TE	NULL	AT1TE45705 // Athila3_LTR	ID=AT1TE45705; type=TE; loc=Chr1:+|13917578-13919016; // repName:Athila3_LTR; type=RMSK-TE; repClass=LTR; repFamily=Gypsy; loc=Chr1:+|13917577-13919015;
chr1_h739	chr1	13918458	13918638	181	TE	NULL	AT1TE45705 // Athila3_LTR	ID=AT1TE45705; type=TE; loc=Chr1:+|13917578-13919016; // repName:Athila3_LTR; type=RMSK-TE; repClass=LTR; repFamily=Gypsy; loc=Chr1:+|13917577-13919015;
chr1_h740	chr1	13920738	13920955	218	TE	NULL	AT1TE45710 // ATHILA6C_I-int	ID=AT1TE45710; type=TE; loc=Chr1:-|13920722-13922110; // repName:ATHILA6C_I-int; type=RMSK-TE; repClass=LTR; repFamily=Gypsy; loc=Chr1:-|13920720-13920960;
chr1_h741	chr1	13921028	13921352	325	TE	NULL	AT1G36763 // AT1G36763 // AT1TE45710 // ROMANIAT5	ID=AT1G36763; type=TE; loc=Chr1:-|13921110-13921504; // ID=AT1G36763; type=protein-coding; loc=Chr1:-|13921110-13921504; // ID=AT1TE45710; type=TE; loc=Chr1:-|13920722-13922110; // repName:ROMANIAT5; type=RMSK-TE; repClass=LTR; repFamily=Copia; loc=Chr1:-|13920974-13921703;
chr1_h742	chr1	13921363	13921632	270	TE	NULL	AT1G36763 // AT1G36763 // AT1TE45710 // ROMANIAT5	ID=AT1G36763; type=TE; loc=Chr1:-|13921110-13921504; // ID=AT1G36763; type=protein-coding; loc=Chr1:-|13921110-13921504; // ID=AT1TE45710; type=TE; loc=Chr1:-|13920722-13922110; // repName:ROMANIAT5; type=RMSK-TE; repClass=LTR; repFamily=Copia; loc=Chr1:-|13920974-13921703;
chr1_h743	chr1	13921897	13922103	207	TE	NULL	AT1TE45710 // AT1G36770 // AT1G36770 // ATHILA6C_I-int	ID=AT1TE45710; type=TE; loc=Chr1:-|13920722-13922110; // ID=AT1G36770; type=TE; loc=Chr1:+|13921668-13925773; // ID=AT1G36770; type=protein-coding; loc=Chr1:+|13921668-13925773; // repName:ATHILA6C_I-int; type=RMSK-TE; repClass=LTR; repFamily=Gypsy; loc=Chr1:-|13921703-13922110;
chr1_h744	chr1	13926077	13926384	308	TE	NULL	AT1TE45720	ID=AT1TE45720; type=TE; loc=Chr1:+|13925069-13928742;
chr1_h745	chr1	13931780	13931946	167	TE	NULL	AT1TE45745 // AT1G36775 // AT1G36775 // AT1TE45750 // AT1TE45735 // Athila4A_I-int // Athila4A_I-int	ID=AT1TE45745; type=TE; loc=Chr1:+|13931180-13931785; // ID=AT1G36775; type=TE; loc=Chr1:+|13930101-13932323; // ID=AT1G36775; type=protein-coding; loc=Chr1:+|13930101-13932323; // ID=AT1TE45750; type=TE; loc=Chr1:+|13931786-13934802; // ID=AT1TE45735; type=TE; loc=Chr1:+|13928743-13935988; // repName:Athila4A_I-int; type=RMSK-TE; repClass=LTR; repFamily=Gypsy; loc=Chr1:+|13931397-13931801; // re…
chr1_h746	chr1	13932081	13932387	307	TE	NULL	AT1G36775 // AT1G36775 // AT1TE45750 // AT1TE45735 // Athila4A_I-int	ID=AT1G36775; type=TE; loc=Chr1:+|13930101-13932323; // ID=AT1G36775; type=protein-coding; loc=Chr1:+|13930101-13932323; // ID=AT1TE45750; type=TE; loc=Chr1:+|13931786-13934802; // ID=AT1TE45735; type=TE; loc=Chr1:+|13928743-13935988; // repName:Athila4A_I-int; type=RMSK-TE; repClass=LTR; repFamily=Gypsy; loc=Chr1:+|13931785-13932499;
chr1_h747	chr1	13933134	13933363	230	TE	NULL	AT1TE45760 // AT1TE45750 // AT1TE45735 // BRODYAGA1A	ID=AT1TE45760; type=TE; loc=Chr1:+|13933043-13934088; // ID=AT1TE45750; type=TE; loc=Chr1:+|13931786-13934802; // ID=AT1TE45735; type=TE; loc=Chr1:+|13928743-13935988; // repName:BRODYAGA1A; type=RMSK-TE; repClass=DNA; repFamily=MuDR; loc=Chr1:+|13933047-13934088;
chr1_h748	chr1	13937838	13938004	167	TE	NULL	AT1TE45775 // AT1G36790 // AT1G36790 // AT1TE45780 // Athila4A_I-int // Athila4A_I-int	ID=AT1TE45775; type=TE; loc=Chr1:+|13937238-13937843; // ID=AT1G36790; type=TE; loc=Chr1:+|13936159-13938917; // ID=AT1G36790; type=protein-coding; loc=Chr1:+|13936159-13938917; // ID=AT1TE45780; type=TE; loc=Chr1:+|13937844-13939631; // repName:Athila4A_I-int; type=RMSK-TE; repClass=LTR; repFamily=Gypsy; loc=Chr1:+|13937455-13937859; // repName:Athila4A_I-int; type=RMSK-TE; repClass=LTR; repFami…
chr1_h749	chr1	13938139	13938448	310	TE	NULL	AT1G36790 // AT1G36790 // AT1TE45780 // Athila4A_I-int	ID=AT1G36790; type=TE; loc=Chr1:+|13936159-13938917; // ID=AT1G36790; type=protein-coding; loc=Chr1:+|13936159-13938917; // ID=AT1TE45780; type=TE; loc=Chr1:+|13937844-13939631; // repName:Athila4A_I-int; type=RMSK-TE; repClass=LTR; repFamily=Gypsy; loc=Chr1:+|13937843-13939398;
chr1_h750	chr1	13940787	13941080	294	TE	NULL	AT1TE45790 // Athila6A_LTR // Athila6A_LTR	ID=AT1TE45790; type=TE; loc=Chr1:-|13940763-13947032; // repName:Athila6A_LTR; type=RMSK-TE; repClass=LTR; repFamily=Gypsy; loc=Chr1:-|13940759-13940858; // repName:Athila6A_LTR; type=RMSK-TE; repClass=LTR; repFamily=Gypsy; loc=Chr1:-|13940853-13941167;
chr1_h751	chr1	13941329	13941684	356	TE	NULL	AT1TE45790 // Athila6B_I-int	ID=AT1TE45790; type=TE; loc=Chr1:-|13940763-13947032; // repName:Athila6B_I-int; type=RMSK-TE; repClass=LTR; repFamily=Gypsy; loc=Chr1:-|13941167-13944992;
chr1_h752	chr1	13942793	13943011	219	TE	NULL	AT1G36795 // AT1G36795 // AT1TE45790 // Athila6B_I-int	ID=AT1G36795; type=TE; loc=Chr1:-|13942799-13945667; // ID=AT1G36795; type=protein-coding; loc=Chr1:-|13942799-13945667; // ID=AT1TE45790; type=TE; loc=Chr1:-|13940763-13947032; // repName:Athila6B_I-int; type=RMSK-TE; repClass=LTR; repFamily=Gypsy; loc=Chr1:-|13941167-13944992;
chr1_h753	chr1	13944456	13944623	168	TE	NULL	AT1G36795 // AT1G36795 // AT1TE45790 // Athila6B_I-int	ID=AT1G36795; type=TE; loc=Chr1:-|13942799-13945667; // ID=AT1G36795; type=protein-coding; loc=Chr1:-|13942799-13945667; // ID=AT1TE45790; type=TE; loc=Chr1:-|13940763-13947032; // repName:Athila6B_I-int; type=RMSK-TE; repClass=LTR; repFamily=Gypsy; loc=Chr1:-|13941167-13944992;
chr1_h754	chr1	13945213	13945520	308	TE	NULL	AT1G36795 // AT1G36795 // AT1TE45790 // Athila6B_I-int	ID=AT1G36795; type=TE; loc=Chr1:-|13942799-13945667; // ID=AT1G36795; type=protein-coding; loc=Chr1:-|13942799-13945667; // ID=AT1TE45790; type=TE; loc=Chr1:-|13940763-13947032; // repName:Athila6B_I-int; type=RMSK-TE; repClass=LTR; repFamily=Gypsy; loc=Chr1:-|13944988-13945849;
chr1_h755	chr1	13946108	13946312	205	TE	NULL	AT1TE45790 // Athila6A_LTR	ID=AT1TE45790; type=TE; loc=Chr1:-|13940763-13947032; // repName:Athila6A_LTR; type=RMSK-TE; repClass=LTR; repFamily=Gypsy; loc=Chr1:-|13945849-13947032;
chr1_h756	chr1	13946672	13946934	263	TE	NULL	AT1TE45790 // Athila6A_LTR	ID=AT1TE45790; type=TE; loc=Chr1:-|13940763-13947032; // repName:Athila6A_LTR; type=RMSK-TE; repClass=LTR; repFamily=Gypsy; loc=Chr1:-|13945849-13947032;
chr1_h757	chr1	13947851	13948046	196	TE	NULL	AT1TE45795	ID=AT1TE45795; type=TE; loc=Chr1:-|13947033-13950715;
chr1_h758	chr1	13952341	13952610	270	TE	NULL	AT1G36810 // AT1G36810 // AT1TE45800 // Atlantys1_I-int // Atlantys1_I-int	ID=AT1G36810; type=TE; loc=Chr1:+|13950803-13953811; // ID=AT1G36810; type=protein-coding; loc=Chr1:+|13950803-13953811; // ID=AT1TE45800; type=TE; loc=Chr1:-|13950718-13955653; // repName:Atlantys1_I-int; type=RMSK-TE; repClass=LTR; repFamily=Gypsy; loc=Chr1:-|13950717-13952377; // repName:Atlantys1_I-int; type=RMSK-TE; repClass=LTR; repFamily=Gypsy; loc=Chr1:-|13952372-13955633;
chr1_h759	chr1	13972216	13972391	176	TE	NULL	AT1TE45855 // AT1TE45860 // ATGP2NLTR	ID=AT1TE45855; type=TE; loc=Chr1:-|13968111-13979022; // ID=AT1TE45860; type=TE; loc=Chr1:+|13971993-13974028; // repName:ATGP2NLTR; type=RMSK-TE; repClass=LTR; repFamily=Gypsy; loc=Chr1:+|13971996-13974026;
chr1_h760	chr1	13972563	13972895	333	TE	NULL	AT1TE45855 // AT1TE45860 // ATGP2NLTR	ID=AT1TE45855; type=TE; loc=Chr1:-|13968111-13979022; // ID=AT1TE45860; type=TE; loc=Chr1:+|13971993-13974028; // repName:ATGP2NLTR; type=RMSK-TE; repClass=LTR; repFamily=Gypsy; loc=Chr1:+|13971996-13974026;
chr1_h761	chr1	13973039	13973351	313	TE	NULL	AT1TE45855 // AT1TE45860 // ATGP2NLTR	ID=AT1TE45855; type=TE; loc=Chr1:-|13968111-13979022; // ID=AT1TE45860; type=TE; loc=Chr1:+|13971993-13974028; // repName:ATGP2NLTR; type=RMSK-TE; repClass=LTR; repFamily=Gypsy; loc=Chr1:+|13971996-13974026;
chr1_h762	chr1	13979463	13979697	235	TE	NULL	AT1TE45890 // AT1TE45895	ID=AT1TE45890; type=TE; loc=Chr1:+|13979609-13979640; // ID=AT1TE45895; type=TE; loc=Chr1:-|13979641-13981876;
chr1_h763	chr1	14011948	14012156	209	TE	NULL	AT1TE46030 // ATREP11	ID=AT1TE46030; type=TE; loc=Chr1:-|14011340-14014304; // repName:ATREP11; type=RMSK-TE; repClass=RC; repFamily=Helitron; loc=Chr1:-|14011671-14012812;
chr1_h764	chr1	14032896	14033282	387	TE	NULL	AT1TE46095	ID=AT1TE46095; type=TE; loc=Chr1:-|14033278-14038199;
chr1_h765	chr1	14059683	14060082	400	TE	NULL	AT1TE46190 // Athila2_LTR	ID=AT1TE46190; type=TE; loc=Chr1:+|14059070-14060612; // repName:Athila2_LTR; type=RMSK-TE; repClass=LTR; repFamily=Gypsy; loc=Chr1:+|14059067-14060594;
chr1_h766	chr1	14060183	14060568	386	TE	NULL	AT1TE46190 // AT1G37036 // AT1G37036 // Athila2_LTR	ID=AT1TE46190; type=TE; loc=Chr1:+|14059070-14060612; // ID=AT1G37036; type=TE; loc=Chr1:-|14060525-14061004; // ID=AT1G37036; type=protein-coding; loc=Chr1:-|14060525-14061004; // repName:Athila2_LTR; type=RMSK-TE; repClass=LTR; repFamily=Gypsy; loc=Chr1:+|14059067-14060594;
chr1_h767	chr1	14082748	14083163	416	TE	NULL	AT1G37050 // AT1G37050 // AT1TE46265 // Athila_LTR // Athila6A_LTR	ID=AT1G37050; type=TE; loc=Chr1:+|14079841-14083072; // ID=AT1G37050; type=protein-coding; loc=Chr1:+|14079841-14083072; // ID=AT1TE46265; type=TE; loc=Chr1:+|14082587-14094068; // repName:Athila_LTR; type=RMSK-TE; repClass=LTR; repFamily=Gypsy; loc=Chr1:+|14082587-14082767; // repName:Athila6A_LTR; type=RMSK-TE; repClass=LTR; repFamily=Gypsy; loc=Chr1:+|14082802-14084349;
chr1_h768	chr1	14083563	14083769	207	TE	NULL	AT1TE46265 // Athila6A_LTR	ID=AT1TE46265; type=TE; loc=Chr1:+|14082587-14094068; // repName:Athila6A_LTR; type=RMSK-TE; repClass=LTR; repFamily=Gypsy; loc=Chr1:+|14082802-14084349;
chr1_h769	chr1	14083848	14084155	308	TE	NULL	AT1TE46265 // Athila6A_LTR	ID=AT1TE46265; type=TE; loc=Chr1:+|14082587-14094068; // repName:Athila6A_LTR; type=RMSK-TE; repClass=LTR; repFamily=Gypsy; loc=Chr1:+|14082802-14084349;
chr1_h770	chr1	14084467	14084640	174	TE	NULL	AT1G37060 // AT1G37060 // AT1TE46265 // Athila6B_I-int	ID=AT1G37060; type=TE; loc=Chr1:+|14084522-14090143; // ID=AT1G37060; type=protein-coding; loc=Chr1:+|14084522-14090143; // ID=AT1TE46265; type=TE; loc=Chr1:+|14082587-14094068; // repName:Athila6B_I-int; type=RMSK-TE; repClass=LTR; repFamily=Gypsy; loc=Chr1:+|14084349-14092259;
chr1_h771	chr1	14084663	14084903	241	TE	NULL	AT1G37060 // AT1G37060 // AT1TE46265 // Athila6B_I-int	ID=AT1G37060; type=TE; loc=Chr1:+|14084522-14090143; // ID=AT1G37060; type=protein-coding; loc=Chr1:+|14084522-14090143; // ID=AT1TE46265; type=TE; loc=Chr1:+|14082587-14094068; // repName:Athila6B_I-int; type=RMSK-TE; repClass=LTR; repFamily=Gypsy; loc=Chr1:+|14084349-14092259;
chr1_h772	chr1	14085544	14085774	231	TE	NULL	AT1G37060 // AT1G37060 // AT1TE46265 // Athila6B_I-int	ID=AT1G37060; type=TE; loc=Chr1:+|14084522-14090143; // ID=AT1G37060; type=protein-coding; loc=Chr1:+|14084522-14090143; // ID=AT1TE46265; type=TE; loc=Chr1:+|14082587-14094068; // repName:Athila6B_I-int; type=RMSK-TE; repClass=LTR; repFamily=Gypsy; loc=Chr1:+|14084349-14092259;
chr1_h773	chr1	14088860	14089039	180	TE	NULL	AT1G37060 // AT1G37060 // AT1TE46265 // Athila6B_I-int	ID=AT1G37060; type=TE; loc=Chr1:+|14084522-14090143; // ID=AT1G37060; type=protein-coding; loc=Chr1:+|14084522-14090143; // ID=AT1TE46265; type=TE; loc=Chr1:+|14082587-14094068; // repName:Athila6B_I-int; type=RMSK-TE; repClass=LTR; repFamily=Gypsy; loc=Chr1:+|14084349-14092259;
chr1_h774	chr1	14090438	14090699	262	TE	NULL	AT1TE46265 // Athila6B_I-int	ID=AT1TE46265; type=TE; loc=Chr1:+|14082587-14094068; // repName:Athila6B_I-int; type=RMSK-TE; repClass=LTR; repFamily=Gypsy; loc=Chr1:+|14084349-14092259;
chr1_h775	chr1	14091805	14092098	294	TE	NULL	AT1TE46265 // Athila6B_I-int	ID=AT1TE46265; type=TE; loc=Chr1:+|14082587-14094068; // repName:Athila6B_I-int; type=RMSK-TE; repClass=LTR; repFamily=Gypsy; loc=Chr1:+|14084349-14092259;
chr1_h776	chr1	14092420	14092970	551	TE	NULL	AT1TE46265 // Athila6A_LTR	ID=AT1TE46265; type=TE; loc=Chr1:+|14082587-14094068; // repName:Athila6A_LTR; type=RMSK-TE; repClass=LTR; repFamily=Gypsy; loc=Chr1:+|14092259-14094068;
chr1_h777	chr1	14093579	14093874	296	TE	NULL	AT1TE46265 // Athila6A_LTR	ID=AT1TE46265; type=TE; loc=Chr1:+|14082587-14094068; // repName:Athila6A_LTR; type=RMSK-TE; repClass=LTR; repFamily=Gypsy; loc=Chr1:+|14092259-14094068;
chr1_h778	chr1	14098920	14099084	165	TE	NULL	AT1TE46305 // Athila3_LTR	ID=AT1TE46305; type=TE; loc=Chr1:-|14098634-14101812; // repName:Athila3_LTR; type=RMSK-TE; repClass=LTR; repFamily=Gypsy; loc=Chr1:-|14098633-14100281;
chr1_h779	chr1	14099825	14099991	167	TE	NULL	AT1TE46305 // Athila3_LTR	ID=AT1TE46305; type=TE; loc=Chr1:-|14098634-14101812; // repName:Athila3_LTR; type=RMSK-TE; repClass=LTR; repFamily=Gypsy; loc=Chr1:-|14098633-14100281;
chr1_h780	chr1	14101815	14102203	389	TE	NULL	AT1G37063 // AT1G37063 // AT1TE46310 // Athila3_I-int	ID=AT1G37063; type=TE; loc=Chr1:-|14101593-14102348; // ID=AT1G37063; type=protein-coding; loc=Chr1:-|14101593-14102348; // ID=AT1TE46310; type=TE; loc=Chr1:-|14101823-14107573; // repName:Athila3_I-int; type=RMSK-TE; repClass=LTR; repFamily=Gypsy; loc=Chr1:-|14101806-14102176;
chr1_h781	chr1	14105263	14105465	203	TE	NULL	AT1G37070 // AT1G37070 // AT1TE46310 // Athila3_I-int	ID=AT1G37070; type=TE; loc=Chr1:-|14103157-14105790; // ID=AT1G37070; type=protein-coding; loc=Chr1:-|14103157-14105790; // ID=AT1TE46310; type=TE; loc=Chr1:-|14101823-14107573; // repName:Athila3_I-int; type=RMSK-TE; repClass=LTR; repFamily=Gypsy; loc=Chr1:-|14102866-14105790;
chr1_h782	chr1	14106155	14106395	241	TE	NULL	AT1TE46310 // Athila3_LTR	ID=AT1TE46310; type=TE; loc=Chr1:-|14101823-14107573; // repName:Athila3_LTR; type=RMSK-TE; repClass=LTR; repFamily=Gypsy; loc=Chr1:-|14105923-14107573;
chr1_h783	chr1	14106955	14107343	389	TE	NULL	AT1TE46310 // Athila3_LTR	ID=AT1TE46310; type=TE; loc=Chr1:-|14101823-14107573; // repName:Athila3_LTR; type=RMSK-TE; repClass=LTR; repFamily=Gypsy; loc=Chr1:-|14105923-14107573;
chr1_h784	chr1	14122125	14122332	208	TE	NULL	AT1TE46385 // Athila2_LTR	ID=AT1TE46385; type=TE; loc=Chr1:-|14121720-14125084; // repName:Athila2_LTR; type=RMSK-TE; repClass=LTR; repFamily=Gypsy; loc=Chr1:-|14121531-14123281;
chr1_h785	chr1	14122739	14122908	170	TE	NULL	AT1TE46385 // Athila2_LTR	ID=AT1TE46385; type=TE; loc=Chr1:-|14121720-14125084; // repName:Athila2_LTR; type=RMSK-TE; repClass=LTR; repFamily=Gypsy; loc=Chr1:-|14121531-14123281;
chr1_h786	chr1	14126349	14126512	164	TE	NULL	AT1TE46390 // AT1G37100 // AT1G37100 // ATHILA6C_I-int	ID=AT1TE46390; type=TE; loc=Chr1:-|14125085-14127032; // ID=AT1G37100; type=TE; loc=Chr1:-|14124806-14128188; // ID=AT1G37100; type=protein-coding; loc=Chr1:-|14124806-14128188; // repName:ATHILA6C_I-int; type=RMSK-TE; repClass=LTR; repFamily=Gypsy; loc=Chr1:-|14125884-14127038;
chr1_h787	chr1	14126945	14127108	164	TE	NULL	AT1TE46390 // AT1G37100 // AT1G37100 // AT1TE46395 // ATHILA6C_I-int // ATHILA6C_I-int	ID=AT1TE46390; type=TE; loc=Chr1:-|14125085-14127032; // ID=AT1G37100; type=TE; loc=Chr1:-|14124806-14128188; // ID=AT1G37100; type=protein-coding; loc=Chr1:-|14124806-14128188; // ID=AT1TE46395; type=TE; loc=Chr1:-|14127035-14128352; // repName:ATHILA6C_I-int; type=RMSK-TE; repClass=LTR; repFamily=Gypsy; loc=Chr1:-|14125884-14127038; // repName:ATHILA6C_I-int; type=RMSK-TE; repClass=LTR; repFami…
chr1_h788	chr1	14127568	14127735	168	TE	NULL	AT1G37100 // AT1G37100 // AT1TE46395 // ATHILA6C_I-int	ID=AT1G37100; type=TE; loc=Chr1:-|14124806-14128188; // ID=AT1G37100; type=protein-coding; loc=Chr1:-|14124806-14128188; // ID=AT1TE46395; type=TE; loc=Chr1:-|14127035-14128352; // repName:ATHILA6C_I-int; type=RMSK-TE; repClass=LTR; repFamily=Gypsy; loc=Chr1:-|14127032-14128352;
chr1_h789	chr1	14158762	14158950	189	gene,protein-coding	NULL	AT1G37130	ID=AT1G37130; type=protein-coding; loc=Chr1:+|14158527-14161938;
chr1_h790	chr1	14164212	14164374	163	intergenic	NULL	NULL	NULL
chr1_h791	chr1	14178709	14178947	239	TE	NULL	AT1TE46575 // ATHILA6C_LTR	ID=AT1TE46575; type=TE; loc=Chr1:-|14178069-14183542; // repName:ATHILA6C_LTR; type=RMSK-TE; repClass=LTR; repFamily=Gypsy; loc=Chr1:-|14178068-14179748;
chr1_h792	chr1	14179126	14179494	369	TE	NULL	AT1TE46575 // ATHILA6C_LTR	ID=AT1TE46575; type=TE; loc=Chr1:-|14178069-14183542; // repName:ATHILA6C_LTR; type=RMSK-TE; repClass=LTR; repFamily=Gypsy; loc=Chr1:-|14178068-14179748;
chr1_h793	chr1	14179734	14179908	175	TE	NULL	AT1TE46575 // ATHILA6C_LTR // ATHILA6C_I-int	ID=AT1TE46575; type=TE; loc=Chr1:-|14178069-14183542; // repName:ATHILA6C_LTR; type=RMSK-TE; repClass=LTR; repFamily=Gypsy; loc=Chr1:-|14178068-14179748; // repName:ATHILA6C_I-int; type=RMSK-TE; repClass=LTR; repFamily=Gypsy; loc=Chr1:-|14179748-14183736;
chr1_h794	chr1	14180068	14180244	177	TE	NULL	AT1TE46575 // ATHILA6C_I-int	ID=AT1TE46575; type=TE; loc=Chr1:-|14178069-14183542; // repName:ATHILA6C_I-int; type=RMSK-TE; repClass=LTR; repFamily=Gypsy; loc=Chr1:-|14179748-14183736;
chr1_h795	chr1	14181334	14181735	402	TE	NULL	AT1G37160 // AT1G37160 // AT1TE46575 // ATHILA6C_I-int	ID=AT1G37160; type=TE; loc=Chr1:-|14181396-14183264; // ID=AT1G37160; type=protein-coding; loc=Chr1:-|14181396-14183264; // ID=AT1TE46575; type=TE; loc=Chr1:-|14178069-14183542; // repName:ATHILA6C_I-int; type=RMSK-TE; repClass=LTR; repFamily=Gypsy; loc=Chr1:-|14179748-14183736;
chr1_h796	chr1	14182068	14182721	654	TE	NULL	AT1G37160 // AT1G37160 // AT1TE46575 // ATHILA6C_I-int	ID=AT1G37160; type=TE; loc=Chr1:-|14181396-14183264; // ID=AT1G37160; type=protein-coding; loc=Chr1:-|14181396-14183264; // ID=AT1TE46575; type=TE; loc=Chr1:-|14178069-14183542; // repName:ATHILA6C_I-int; type=RMSK-TE; repClass=LTR; repFamily=Gypsy; loc=Chr1:-|14179748-14183736;
chr1_h797	chr1	14183009	14183261	253	TE	NULL	AT1G37160 // AT1G37160 // AT1TE46575 // ATHILA6C_I-int	ID=AT1G37160; type=TE; loc=Chr1:-|14181396-14183264; // ID=AT1G37160; type=protein-coding; loc=Chr1:-|14181396-14183264; // ID=AT1TE46575; type=TE; loc=Chr1:-|14178069-14183542; // repName:ATHILA6C_I-int; type=RMSK-TE; repClass=LTR; repFamily=Gypsy; loc=Chr1:-|14179748-14183736;
chr1_h798	chr1	14188016	14188217	202	TE	NULL	AT1TE46620 // AT1TE46625 // Vandal7 // Vandal8	ID=AT1TE46620; type=TE; loc=Chr1:+|14187558-14188058; // ID=AT1TE46625; type=TE; loc=Chr1:+|14188117-14193130; // repName:Vandal7; type=RMSK-TE; repClass=DNA; repFamily=MuDR; loc=Chr1:+|14187811-14188058; // repName:Vandal8; type=RMSK-TE; repClass=DNA; repFamily=MuDR; loc=Chr1:+|14188116-14193130;
chr1_h799	chr1	14196284	14196457	174	intergenic	NULL	NULL	NULL
chr1_h800	chr1	14197118	14197377	260	TE	NULL	AT1TE46635 // Atlantys1_LTR	ID=AT1TE46635; type=TE; loc=Chr1:-|14196923-14206946; // repName:Atlantys1_LTR; type=RMSK-TE; repClass=LTR; repFamily=Gypsy; loc=Chr1:-|14196920-14197438;
chr1_h801	chr1	14199322	14199515	194	TE	NULL	AT1G37190 // AT1G37190 // AT1TE46635 // Atlantys1_I-int // Atlantys1_I-int	ID=AT1G37190; type=TE; loc=Chr1:+|14197638-14200137; // ID=AT1G37190; type=protein-coding; loc=Chr1:+|14197638-14200137; // ID=AT1TE46635; type=TE; loc=Chr1:-|14196923-14206946; // repName:Atlantys1_I-int; type=RMSK-TE; repClass=LTR; repFamily=Gypsy; loc=Chr1:-|14197438-14199496; // repName:Atlantys1_I-int; type=RMSK-TE; repClass=LTR; repFamily=Gypsy; loc=Chr1:-|14199481-14205813;
chr1_h802	chr1	14201128	14201293	166	TE	NULL	AT1G37200 // AT1G37200 // AT1TE46635 // Atlantys1_I-int	ID=AT1G37200; type=TE; loc=Chr1:-|14201054-14206371; // ID=AT1G37200; type=protein-coding; loc=Chr1:-|14201054-14206371; // ID=AT1TE46635; type=TE; loc=Chr1:-|14196923-14206946; // repName:Atlantys1_I-int; type=RMSK-TE; repClass=LTR; repFamily=Gypsy; loc=Chr1:-|14199481-14205813;
chr1_h803	chr1	14202172	14202383	212	TE	NULL	AT1G37200 // AT1G37200 // AT1TE46635 // Atlantys1_I-int	ID=AT1G37200; type=TE; loc=Chr1:-|14201054-14206371; // ID=AT1G37200; type=protein-coding; loc=Chr1:-|14201054-14206371; // ID=AT1TE46635; type=TE; loc=Chr1:-|14196923-14206946; // repName:Atlantys1_I-int; type=RMSK-TE; repClass=LTR; repFamily=Gypsy; loc=Chr1:-|14199481-14205813;
chr1_h804	chr1	14203190	14203371	182	TE	NULL	AT1G37200 // AT1G37200 // AT1TE46635 // Atlantys1_I-int	ID=AT1G37200; type=TE; loc=Chr1:-|14201054-14206371; // ID=AT1G37200; type=protein-coding; loc=Chr1:-|14201054-14206371; // ID=AT1TE46635; type=TE; loc=Chr1:-|14196923-14206946; // repName:Atlantys1_I-int; type=RMSK-TE; repClass=LTR; repFamily=Gypsy; loc=Chr1:-|14199481-14205813;
chr1_h805	chr1	14204972	14205248	277	TE	NULL	AT1G37200 // AT1G37200 // AT1TE46635 // Atlantys1_I-int	ID=AT1G37200; type=TE; loc=Chr1:-|14201054-14206371; // ID=AT1G37200; type=protein-coding; loc=Chr1:-|14201054-14206371; // ID=AT1TE46635; type=TE; loc=Chr1:-|14196923-14206946; // repName:Atlantys1_I-int; type=RMSK-TE; repClass=LTR; repFamily=Gypsy; loc=Chr1:-|14199481-14205813;
chr1_h806	chr1	14206611	14206796	186	TE	NULL	AT1TE46635 // Atlantys1_LTR	ID=AT1TE46635; type=TE; loc=Chr1:-|14196923-14206946; // repName:Atlantys1_LTR; type=RMSK-TE; repClass=LTR; repFamily=Gypsy; loc=Chr1:-|14206445-14206946;
chr1_h807	chr1	14215046	14215238	193	TE	NULL	AT1TE46665 // Athila3_LTR	ID=AT1TE46665; type=TE; loc=Chr1:-|14214747-14225656; // repName:Athila3_LTR; type=RMSK-TE; repClass=LTR; repFamily=Gypsy; loc=Chr1:-|14214746-14216422;
chr1_h808	chr1	14215896	14216089	194	TE	NULL	AT1TE46665 // Athila3_LTR	ID=AT1TE46665; type=TE; loc=Chr1:-|14214747-14225656; // repName:Athila3_LTR; type=RMSK-TE; repClass=LTR; repFamily=Gypsy; loc=Chr1:-|14214746-14216422;
chr1_h809	chr1	14218378	14218564	187	TE	NULL	AT1TE46665 // AT1G37340 // AT1G37340 // Athila3_I-int	ID=AT1TE46665; type=TE; loc=Chr1:-|14214747-14225656; // ID=AT1G37340; type=TE; loc=Chr1:-|14218097-14223712; // ID=AT1G37340; type=protein-coding; loc=Chr1:-|14218097-14223712; // repName:Athila3_I-int; type=RMSK-TE; repClass=LTR; repFamily=Gypsy; loc=Chr1:-|14216422-14225656;
chr1_h810	chr1	14218873	14219177	305	TE	NULL	AT1TE46665 // AT1G37340 // AT1G37340 // Athila3_I-int	ID=AT1TE46665; type=TE; loc=Chr1:-|14214747-14225656; // ID=AT1G37340; type=TE; loc=Chr1:-|14218097-14223712; // ID=AT1G37340; type=protein-coding; loc=Chr1:-|14218097-14223712; // repName:Athila3_I-int; type=RMSK-TE; repClass=LTR; repFamily=Gypsy; loc=Chr1:-|14216422-14225656;
chr1_h811	chr1	14219282	14219488	207	TE	NULL	AT1TE46665 // AT1G37340 // AT1G37340 // Athila3_I-int	ID=AT1TE46665; type=TE; loc=Chr1:-|14214747-14225656; // ID=AT1G37340; type=TE; loc=Chr1:-|14218097-14223712; // ID=AT1G37340; type=protein-coding; loc=Chr1:-|14218097-14223712; // repName:Athila3_I-int; type=RMSK-TE; repClass=LTR; repFamily=Gypsy; loc=Chr1:-|14216422-14225656;
chr1_h812	chr1	14219905	14220077	173	TE	NULL	AT1TE46665 // AT1G37340 // AT1G37340 // Athila3_I-int	ID=AT1TE46665; type=TE; loc=Chr1:-|14214747-14225656; // ID=AT1G37340; type=TE; loc=Chr1:-|14218097-14223712; // ID=AT1G37340; type=protein-coding; loc=Chr1:-|14218097-14223712; // repName:Athila3_I-int; type=RMSK-TE; repClass=LTR; repFamily=Gypsy; loc=Chr1:-|14216422-14225656;
chr1_h813	chr1	14224279	14224468	190	TE	NULL	AT1TE46665 // Athila3_I-int	ID=AT1TE46665; type=TE; loc=Chr1:-|14214747-14225656; // repName:Athila3_I-int; type=RMSK-TE; repClass=LTR; repFamily=Gypsy; loc=Chr1:-|14216422-14225656;
chr1_h814	chr1	14224957	14225324	368	TE	NULL	AT1TE46665 // Athila3_I-int	ID=AT1TE46665; type=TE; loc=Chr1:-|14214747-14225656; // repName:Athila3_I-int; type=RMSK-TE; repClass=LTR; repFamily=Gypsy; loc=Chr1:-|14216422-14225656;
chr1_h815	chr1	14226860	14227265	406	TE	NULL	AT1TE46685 // AT1G37405 // AT1G37405 // ATHILA6C_I-int	ID=AT1TE46685; type=TE; loc=Chr1:+|14226701-14230059; // ID=AT1G37405; type=TE; loc=Chr1:+|14226804-14232764; // ID=AT1G37405; type=protein-coding; loc=Chr1:+|14226804-14232764; // repName:ATHILA6C_I-int; type=RMSK-TE; repClass=LTR; repFamily=Gypsy; loc=Chr1:+|14226700-14232761;
chr1_h816	chr1	14227715	14227978	264	TE	NULL	AT1TE46685 // AT1G37405 // AT1G37405 // ATHILA6C_I-int	ID=AT1TE46685; type=TE; loc=Chr1:+|14226701-14230059; // ID=AT1G37405; type=TE; loc=Chr1:+|14226804-14232764; // ID=AT1G37405; type=protein-coding; loc=Chr1:+|14226804-14232764; // repName:ATHILA6C_I-int; type=RMSK-TE; repClass=LTR; repFamily=Gypsy; loc=Chr1:+|14226700-14232761;
chr1_h817	chr1	14229127	14229312	186	TE	NULL	AT1TE46685 // AT1G37405 // AT1G37405 // ATHILA6C_I-int	ID=AT1TE46685; type=TE; loc=Chr1:+|14226701-14230059; // ID=AT1G37405; type=TE; loc=Chr1:+|14226804-14232764; // ID=AT1G37405; type=protein-coding; loc=Chr1:+|14226804-14232764; // repName:ATHILA6C_I-int; type=RMSK-TE; repClass=LTR; repFamily=Gypsy; loc=Chr1:+|14226700-14232761;
chr1_h818	chr1	14230235	14230539	305	TE	NULL	AT1G37405 // AT1G37405 // AT1TE46690 // ATHILA6C_I-int	ID=AT1G37405; type=TE; loc=Chr1:+|14226804-14232764; // ID=AT1G37405; type=protein-coding; loc=Chr1:+|14226804-14232764; // ID=AT1TE46690; type=TE; loc=Chr1:+|14230071-14242310; // repName:ATHILA6C_I-int; type=RMSK-TE; repClass=LTR; repFamily=Gypsy; loc=Chr1:+|14226700-14232761;
chr1_h819	chr1	14232959	14233207	249	TE	NULL	AT1TE46690 // AT1TE46700 // AT1TE46705 // Athila_LTR	ID=AT1TE46690; type=TE; loc=Chr1:+|14230071-14242310; // ID=AT1TE46700; type=TE; loc=Chr1:+|14232764-14235750; // ID=AT1TE46705; type=TE; loc=Chr1:+|14233182-14233216; // repName:Athila_LTR; type=RMSK-TE; repClass=LTR; repFamily=Gypsy; loc=Chr1:+|14232763-14233206;
chr1_h820	chr1	14234585	14234834	250	TE	NULL	AT1TE46690 // AT1TE46700 // AT1G37471 // AT1G37471 // Athila_I-int	ID=AT1TE46690; type=TE; loc=Chr1:+|14230071-14242310; // ID=AT1TE46700; type=TE; loc=Chr1:+|14232764-14235750; // ID=AT1G37471; type=TE; loc=Chr1:+|14234557-14237169; // ID=AT1G37471; type=protein-coding; loc=Chr1:+|14234557-14237169; // repName:Athila_I-int; type=RMSK-TE; repClass=LTR; repFamily=Gypsy; loc=Chr1:+|14234364-14235750;
chr1_h821	chr1	14239595	14239843	249	TE	NULL	AT1TE46735 // AT1TE46690 // Athila_LTR	ID=AT1TE46735; type=TE; loc=Chr1:+|14237574-14241004; // ID=AT1TE46690; type=TE; loc=Chr1:+|14230071-14242310; // repName:Athila_LTR; type=RMSK-TE; repClass=LTR; repFamily=Gypsy; loc=Chr1:+|14239515-14241004;
chr1_h822	chr1	14242004	14242181	178	TE	NULL	AT1G37537 // AT1G37537 // AT1TE46690 // ATHILA6C_I-int	ID=AT1G37537; type=TE; loc=Chr1:+|14241087-14242190; // ID=AT1G37537; type=protein-coding; loc=Chr1:+|14241087-14242190; // ID=AT1TE46690; type=TE; loc=Chr1:+|14230071-14242310; // repName:ATHILA6C_I-int; type=RMSK-TE; repClass=LTR; repFamily=Gypsy; loc=Chr1:+|14241202-14243076;
chr1_h823	chr1	14243294	14243521	228	TE	NULL	AT1G37603 // AT1G37603 // AT1TE46755 // ATHILA6C_I-int	ID=AT1G37603; type=TE; loc=Chr1:+|14243165-14245015; // ID=AT1G37603; type=protein-coding; loc=Chr1:+|14243165-14245015; // ID=AT1TE46755; type=TE; loc=Chr1:+|14242404-14248337; // repName:ATHILA6C_I-int; type=RMSK-TE; repClass=LTR; repFamily=Gypsy; loc=Chr1:+|14243071-14246545;
chr1_h824	chr1	14243622	14243871	250	TE	NULL	AT1G37603 // AT1G37603 // AT1TE46755 // ATHILA6C_I-int	ID=AT1G37603; type=TE; loc=Chr1:+|14243165-14245015; // ID=AT1G37603; type=protein-coding; loc=Chr1:+|14243165-14245015; // ID=AT1TE46755; type=TE; loc=Chr1:+|14242404-14248337; // repName:ATHILA6C_I-int; type=RMSK-TE; repClass=LTR; repFamily=Gypsy; loc=Chr1:+|14243071-14246545;
chr1_h825	chr1	14244032	14244227	196	TE	NULL	AT1G37603 // AT1G37603 // AT1TE46755 // ATHILA6C_I-int	ID=AT1G37603; type=TE; loc=Chr1:+|14243165-14245015; // ID=AT1G37603; type=protein-coding; loc=Chr1:+|14243165-14245015; // ID=AT1TE46755; type=TE; loc=Chr1:+|14242404-14248337; // repName:ATHILA6C_I-int; type=RMSK-TE; repClass=LTR; repFamily=Gypsy; loc=Chr1:+|14243071-14246545;
chr1_h826	chr1	14246174	14246348	175	TE	NULL	AT1TE46755 // ATHILA6C_I-int	ID=AT1TE46755; type=TE; loc=Chr1:+|14242404-14248337; // repName:ATHILA6C_I-int; type=RMSK-TE; repClass=LTR; repFamily=Gypsy; loc=Chr1:+|14243071-14246545;
chr1_h827	chr1	14246715	14247084	370	TE	NULL	AT1TE46755 // Athila2_LTR	ID=AT1TE46755; type=TE; loc=Chr1:+|14242404-14248337; // repName:Athila2_LTR; type=RMSK-TE; repClass=LTR; repFamily=Gypsy; loc=Chr1:+|14246545-14248336;
chr1_h828	chr1	14247671	14247915	245	TE	NULL	AT1TE46755 // Athila2_LTR	ID=AT1TE46755; type=TE; loc=Chr1:+|14242404-14248337; // repName:Athila2_LTR; type=RMSK-TE; repClass=LTR; repFamily=Gypsy; loc=Chr1:+|14246545-14248336;
chr1_h829	chr1	14247977	14248295	319	TE	NULL	AT1TE46755 // Athila2_LTR	ID=AT1TE46755; type=TE; loc=Chr1:+|14242404-14248337; // repName:Athila2_LTR; type=RMSK-TE; repClass=LTR; repFamily=Gypsy; loc=Chr1:+|14246545-14248336;
chr1_h830	chr1	14249140	14249399	260	TE	NULL	AT1G37669 // AT1G37669 // AT1TE46765 // Athila2_I-int	ID=AT1G37669; type=TE; loc=Chr1:+|14248948-14251512; // ID=AT1G37669; type=protein-coding; loc=Chr1:+|14248948-14251512; // ID=AT1TE46765; type=TE; loc=Chr1:+|14248937-14255843; // repName:Athila2_I-int; type=RMSK-TE; repClass=LTR; repFamily=Gypsy; loc=Chr1:+|14248936-14255836;
chr1_h831	chr1	14249435	14249679	245	TE	NULL	AT1G37669 // AT1G37669 // AT1TE46765 // Athila2_I-int	ID=AT1G37669; type=TE; loc=Chr1:+|14248948-14251512; // ID=AT1G37669; type=protein-coding; loc=Chr1:+|14248948-14251512; // ID=AT1TE46765; type=TE; loc=Chr1:+|14248937-14255843; // repName:Athila2_I-int; type=RMSK-TE; repClass=LTR; repFamily=Gypsy; loc=Chr1:+|14248936-14255836;
chr1_h832	chr1	14251403	14251587	185	TE	NULL	AT1G37669 // AT1G37669 // AT1TE46765 // Athila2_I-int	ID=AT1G37669; type=TE; loc=Chr1:+|14248948-14251512; // ID=AT1G37669; type=protein-coding; loc=Chr1:+|14248948-14251512; // ID=AT1TE46765; type=TE; loc=Chr1:+|14248937-14255843; // repName:Athila2_I-int; type=RMSK-TE; repClass=LTR; repFamily=Gypsy; loc=Chr1:+|14248936-14255836;
chr1_h833	chr1	14252791	14253002	212	TE	NULL	AT1TE46765 // Athila2_I-int	ID=AT1TE46765; type=TE; loc=Chr1:+|14248937-14255843; // repName:Athila2_I-int; type=RMSK-TE; repClass=LTR; repFamily=Gypsy; loc=Chr1:+|14248936-14255836;
chr1_h834	chr1	14253269	14253503	235	TE	NULL	AT1TE46765 // Athila2_I-int	ID=AT1TE46765; type=TE; loc=Chr1:+|14248937-14255843; // repName:Athila2_I-int; type=RMSK-TE; repClass=LTR; repFamily=Gypsy; loc=Chr1:+|14248936-14255836;
chr1_h835	chr1	14253577	14253972	396	TE	NULL	AT1TE46765 // Athila2_I-int	ID=AT1TE46765; type=TE; loc=Chr1:+|14248937-14255843; // repName:Athila2_I-int; type=RMSK-TE; repClass=LTR; repFamily=Gypsy; loc=Chr1:+|14248936-14255836;
chr1_h836	chr1	14254108	14254639	532	TE	NULL	AT1TE46765 // Athila2_I-int	ID=AT1TE46765; type=TE; loc=Chr1:+|14248937-14255843; // repName:Athila2_I-int; type=RMSK-TE; repClass=LTR; repFamily=Gypsy; loc=Chr1:+|14248936-14255836;
chr1_h837	chr1	14257077	14257296	220	TE	NULL	AT1TE46770 // AT1G37735 // AT1G37735 // ATHILA6C_I-int	ID=AT1TE46770; type=TE; loc=Chr1:-|14255844-14257875; // ID=AT1G37735; type=TE; loc=Chr1:-|14257071-14260655; // ID=AT1G37735; type=protein-coding; loc=Chr1:-|14257071-14260655; // repName:ATHILA6C_I-int; type=RMSK-TE; repClass=LTR; repFamily=Gypsy; loc=Chr1:-|14255817-14257280;
chr1_h838	chr1	14259787	14259989	203	TE	NULL	AT1G37735 // AT1G37735 // AT1TE46780 // ATHILA6C_I-int	ID=AT1G37735; type=TE; loc=Chr1:-|14257071-14260655; // ID=AT1G37735; type=protein-coding; loc=Chr1:-|14257071-14260655; // ID=AT1TE46780; type=TE; loc=Chr1:-|14259092-14261082; // repName:ATHILA6C_I-int; type=RMSK-TE; repClass=LTR; repFamily=Gypsy; loc=Chr1:-|14257963-14261082;
chr1_h839	chr1	14260035	14260255	221	TE	NULL	AT1G37735 // AT1G37735 // AT1TE46780 // ATHILA6C_I-int	ID=AT1G37735; type=TE; loc=Chr1:-|14257071-14260655; // ID=AT1G37735; type=protein-coding; loc=Chr1:-|14257071-14260655; // ID=AT1TE46780; type=TE; loc=Chr1:-|14259092-14261082; // repName:ATHILA6C_I-int; type=RMSK-TE; repClass=LTR; repFamily=Gypsy; loc=Chr1:-|14257963-14261082;
chr1_h840	chr1	14260823	14260992	170	TE	NULL	AT1TE46780 // ATHILA6C_I-int	ID=AT1TE46780; type=TE; loc=Chr1:-|14259092-14261082; // repName:ATHILA6C_I-int; type=RMSK-TE; repClass=LTR; repFamily=Gypsy; loc=Chr1:-|14257963-14261082;
chr1_h841	chr1	14261356	14261535	180	TE	NULL	AT1TE46785 // Athila0_I-int	ID=AT1TE46785; type=TE; loc=Chr1:+|14261083-14261587; // repName:Athila0_I-int; type=RMSK-TE; repClass=LTR; repFamily=Gypsy; loc=Chr1:+|14261082-14261590;
chr1_h842	chr1	14261637	14261951	315	TE	NULL	AT1TE46790 // Athila2_LTR	ID=AT1TE46790; type=TE; loc=Chr1:-|14261588-14262179; // repName:Athila2_LTR; type=RMSK-TE; repClass=LTR; repFamily=Gypsy; loc=Chr1:-|14261590-14262178;
chr1_h843	chr1	14262026	14262195	170	TE	NULL	AT1TE46790 // AT1TE46795 // Athila2_LTR // ATENSPM5	ID=AT1TE46790; type=TE; loc=Chr1:-|14261588-14262179; // ID=AT1TE46795; type=TE; loc=Chr1:+|14262180-14263528; // repName:Athila2_LTR; type=RMSK-TE; repClass=LTR; repFamily=Gypsy; loc=Chr1:-|14261590-14262178; // repName:ATENSPM5; type=RMSK-TE; repClass=DNA; repFamily=En-Spm; loc=Chr1:+|14262178-14263558;
chr1_h844	chr1	14263724	14263912	189	TE	NULL	AT1TE46805 // Athila3_LTR	ID=AT1TE46805; type=TE; loc=Chr1:-|14263552-14273951; // repName:Athila3_LTR; type=RMSK-TE; repClass=LTR; repFamily=Gypsy; loc=Chr1:-|14263555-14265061;
chr1_h845	chr1	14264537	14264788	252	TE	NULL	AT1TE46805 // Athila3_LTR	ID=AT1TE46805; type=TE; loc=Chr1:-|14263552-14273951; // repName:Athila3_LTR; type=RMSK-TE; repClass=LTR; repFamily=Gypsy; loc=Chr1:-|14263555-14265061;
chr1_h846	chr1	14267440	14267768	329	TE	NULL	AT1TE46805 // AT1G37867 // AT1G37867 // AT1TE46810 // Athila3_I-int	ID=AT1TE46805; type=TE; loc=Chr1:-|14263552-14273951; // ID=AT1G37867; type=TE; loc=Chr1:-|14266731-14272193; // ID=AT1G37867; type=protein-coding; loc=Chr1:-|14266731-14272193; // ID=AT1TE46810; type=TE; loc=Chr1:-|14267046-14268443; // repName:Athila3_I-int; type=RMSK-TE; repClass=LTR; repFamily=Gypsy; loc=Chr1:-|14266611-14272332;
chr1_h847	chr1	14268264	14268460	197	TE	NULL	AT1TE46805 // AT1G37867 // AT1G37867 // AT1TE46810 // AT1TE46815 // Athila3_I-int	ID=AT1TE46805; type=TE; loc=Chr1:-|14263552-14273951; // ID=AT1G37867; type=TE; loc=Chr1:-|14266731-14272193; // ID=AT1G37867; type=protein-coding; loc=Chr1:-|14266731-14272193; // ID=AT1TE46810; type=TE; loc=Chr1:-|14267046-14268443; // ID=AT1TE46815; type=TE; loc=Chr1:-|14268444-14268476; // repName:Athila3_I-int; type=RMSK-TE; repClass=LTR; repFamily=Gypsy; loc=Chr1:-|14266611-14272332;
chr1_h848	chr1	14268468	14268661	194	TE	NULL	AT1TE46805 // AT1G37867 // AT1G37867 // AT1TE46815 // Athila3_I-int	ID=AT1TE46805; type=TE; loc=Chr1:-|14263552-14273951; // ID=AT1G37867; type=TE; loc=Chr1:-|14266731-14272193; // ID=AT1G37867; type=protein-coding; loc=Chr1:-|14266731-14272193; // ID=AT1TE46815; type=TE; loc=Chr1:-|14268444-14268476; // repName:Athila3_I-int; type=RMSK-TE; repClass=LTR; repFamily=Gypsy; loc=Chr1:-|14266611-14272332;
chr1_h849	chr1	14271622	14271810	189	TE	NULL	AT1TE46805 // AT1G37867 // AT1G37867 // Athila3_I-int	ID=AT1TE46805; type=TE; loc=Chr1:-|14263552-14273951; // ID=AT1G37867; type=TE; loc=Chr1:-|14266731-14272193; // ID=AT1G37867; type=protein-coding; loc=Chr1:-|14266731-14272193; // repName:Athila3_I-int; type=RMSK-TE; repClass=LTR; repFamily=Gypsy; loc=Chr1:-|14266611-14272332;
chr1_h850	chr1	14272642	14272815	174	TE	NULL	AT1TE46805 // Athila3_LTR	ID=AT1TE46805; type=TE; loc=Chr1:-|14263552-14273951; // repName:Athila3_LTR; type=RMSK-TE; repClass=LTR; repFamily=Gypsy; loc=Chr1:-|14272337-14273951;
chr1_h851	chr1	14273461	14273677	217	TE	NULL	AT1TE46805 // AT1G37933 // AT1G37933 // Athila3_LTR	ID=AT1TE46805; type=TE; loc=Chr1:-|14263552-14273951; // ID=AT1G37933; type=TE; loc=Chr1:-|14273365-14276511; // ID=AT1G37933; type=protein-coding; loc=Chr1:-|14273365-14276511; // repName:Athila3_LTR; type=RMSK-TE; repClass=LTR; repFamily=Gypsy; loc=Chr1:-|14272337-14273951;
chr1_h852	chr1	14280538	14280741	204	TE	NULL	AT1TE46830 // AT1G37999 // AT1G37999 // AT1TE46835 // Athila3_LTR	ID=AT1TE46830; type=TE; loc=Chr1:-|14277551-14282138; // ID=AT1G37999; type=TE; loc=Chr1:-|14278111-14282034; // ID=AT1G37999; type=protein-coding; loc=Chr1:-|14278111-14282034; // ID=AT1TE46835; type=TE; loc=Chr1:-|14280175-14281809; // repName:Athila3_LTR; type=RMSK-TE; repClass=LTR; repFamily=Gypsy; loc=Chr1:-|14280173-14281809;
chr1_h853	chr1	14286729	14286965	237	intergenic	NULL	NULL	NULL
chr1_h854	chr1	14297977	14298184	208	TE	NULL	AT1TE46930 // AT1TE46935 // AT1TE46940 // ATREP20	ID=AT1TE46930; type=TE; loc=Chr1:-|14297936-14297991; // ID=AT1TE46935; type=TE; loc=Chr1:-|14297992-14298031; // ID=AT1TE46940; type=TE; loc=Chr1:+|14298032-14298666; // repName:ATREP20; type=RMSK-TE; repClass=RC; repFamily=Helitron; loc=Chr1:-|14297735-14299841;
chr1_h855	chr1	14298497	14298889	393	TE	NULL	AT1TE46940 // AT1TE46945 // AT1TE46950 // ATREP20	ID=AT1TE46940; type=TE; loc=Chr1:+|14298032-14298666; // ID=AT1TE46945; type=TE; loc=Chr1:-|14298667-14298785; // ID=AT1TE46950; type=TE; loc=Chr1:-|14298786-14300271; // repName:ATREP20; type=RMSK-TE; repClass=RC; repFamily=Helitron; loc=Chr1:-|14297735-14299841;
chr1_h856	chr1	14315277	14315552	276	TE	NULL	AT1G38149 // AT1G38149 // AT1TE47050 // AT1TE47035 // ATHILA6C_LTR	ID=AT1G38149; type=TE; loc=Chr1:+|14313049-14315934; // ID=AT1G38149; type=protein-coding; loc=Chr1:+|14313049-14315934; // ID=AT1TE47050; type=TE; loc=Chr1:+|14315190-14320850; // ID=AT1TE47035; type=TE; loc=Chr1:+|14311851-14327652; // repName:ATHILA6C_LTR; type=RMSK-TE; repClass=LTR; repFamily=Gypsy; loc=Chr1:+|14315124-14317336;
chr1_h857	chr1	14316136	14316494	359	TE	NULL	AT1TE47050 // AT1TE47035 // ATHILA6C_LTR	ID=AT1TE47050; type=TE; loc=Chr1:+|14315190-14320850; // ID=AT1TE47035; type=TE; loc=Chr1:+|14311851-14327652; // repName:ATHILA6C_LTR; type=RMSK-TE; repClass=LTR; repFamily=Gypsy; loc=Chr1:+|14315124-14317336;
chr1_h858	chr1	14316503	14316726	224	TE	NULL	AT1TE47050 // AT1TE47035 // ATHILA6C_LTR	ID=AT1TE47050; type=TE; loc=Chr1:+|14315190-14320850; // ID=AT1TE47035; type=TE; loc=Chr1:+|14311851-14327652; // repName:ATHILA6C_LTR; type=RMSK-TE; repClass=LTR; repFamily=Gypsy; loc=Chr1:+|14315124-14317336;
chr1_h859	chr1	14316937	14317103	167	TE	NULL	AT1G38158 // AT1G38158 // AT1TE47050 // AT1TE47035 // ATHILA6C_LTR	ID=AT1G38158; type=TE; loc=Chr1:+|14316988-14319492; // ID=AT1G38158; type=protein-coding; loc=Chr1:+|14316988-14319492; // ID=AT1TE47050; type=TE; loc=Chr1:+|14315190-14320850; // ID=AT1TE47035; type=TE; loc=Chr1:+|14311851-14327652; // repName:ATHILA6C_LTR; type=RMSK-TE; repClass=LTR; repFamily=Gypsy; loc=Chr1:+|14315124-14317336;
chr1_h860	chr1	14317424	14317674	251	TE	NULL	AT1G38158 // AT1G38158 // AT1TE47050 // AT1TE47035 // Athila2_I-int	ID=AT1G38158; type=TE; loc=Chr1:+|14316988-14319492; // ID=AT1G38158; type=protein-coding; loc=Chr1:+|14316988-14319492; // ID=AT1TE47050; type=TE; loc=Chr1:+|14315190-14320850; // ID=AT1TE47035; type=TE; loc=Chr1:+|14311851-14327652; // repName:Athila2_I-int; type=RMSK-TE; repClass=LTR; repFamily=Gypsy; loc=Chr1:+|14317336-14320048;
chr1_h861	chr1	14319104	14319289	186	TE	NULL	AT1G38158 // AT1G38158 // AT1TE47050 // AT1TE47035 // Athila2_I-int	ID=AT1G38158; type=TE; loc=Chr1:+|14316988-14319492; // ID=AT1G38158; type=protein-coding; loc=Chr1:+|14316988-14319492; // ID=AT1TE47050; type=TE; loc=Chr1:+|14315190-14320850; // ID=AT1TE47035; type=TE; loc=Chr1:+|14311851-14327652; // repName:Athila2_I-int; type=RMSK-TE; repClass=LTR; repFamily=Gypsy; loc=Chr1:+|14317336-14320048;
chr1_h862	chr1	14319369	14319565	197	TE	NULL	AT1G38158 // AT1G38158 // AT1TE47050 // AT1TE47035 // Athila2_I-int	ID=AT1G38158; type=TE; loc=Chr1:+|14316988-14319492; // ID=AT1G38158; type=protein-coding; loc=Chr1:+|14316988-14319492; // ID=AT1TE47050; type=TE; loc=Chr1:+|14315190-14320850; // ID=AT1TE47035; type=TE; loc=Chr1:+|14311851-14327652; // repName:Athila2_I-int; type=RMSK-TE; repClass=LTR; repFamily=Gypsy; loc=Chr1:+|14317336-14320048;
chr1_h863	chr1	14319756	14319968	213	TE	NULL	AT1TE47050 // AT1TE47035 // Athila2_I-int	ID=AT1TE47050; type=TE; loc=Chr1:+|14315190-14320850; // ID=AT1TE47035; type=TE; loc=Chr1:+|14311851-14327652; // repName:Athila2_I-int; type=RMSK-TE; repClass=LTR; repFamily=Gypsy; loc=Chr1:+|14317336-14320048;
chr1_h864	chr1	14320528	14320760	233	TE	NULL	AT1TE47050 // AT1G38167 // AT1G38167 // AT1TE47035 // Athila2_I-int	ID=AT1TE47050; type=TE; loc=Chr1:+|14315190-14320850; // ID=AT1G38167; type=TE; loc=Chr1:+|14320220-14323789; // ID=AT1G38167; type=protein-coding; loc=Chr1:+|14320220-14323789; // ID=AT1TE47035; type=TE; loc=Chr1:+|14311851-14327652; // repName:Athila2_I-int; type=RMSK-TE; repClass=LTR; repFamily=Gypsy; loc=Chr1:+|14320065-14320856;
chr1_h865	chr1	14334507	14334703	197	TE	NULL	AT1G38185 // AT1G38185 // AT1TE47105 // Athila2_I-int	ID=AT1G38185; type=TE; loc=Chr1:+|14334140-14338177; // ID=AT1G38185; type=protein-coding; loc=Chr1:+|14334140-14338177; // ID=AT1TE47105; type=TE; loc=Chr1:+|14334336-14340693; // repName:Athila2_I-int; type=RMSK-TE; repClass=LTR; repFamily=Gypsy; loc=Chr1:+|14334335-14335285;
chr1_h866	chr1	14334904	14335066	163	TE	NULL	AT1G38185 // AT1G38185 // AT1TE47105 // Athila2_I-int	ID=AT1G38185; type=TE; loc=Chr1:+|14334140-14338177; // ID=AT1G38185; type=protein-coding; loc=Chr1:+|14334140-14338177; // ID=AT1TE47105; type=TE; loc=Chr1:+|14334336-14340693; // repName:Athila2_I-int; type=RMSK-TE; repClass=LTR; repFamily=Gypsy; loc=Chr1:+|14334335-14335285;
chr1_h867	chr1	14335581	14335801	221	TE	NULL	AT1G38185 // AT1G38185 // AT1TE47105 // Athila2_I-int	ID=AT1G38185; type=TE; loc=Chr1:+|14334140-14338177; // ID=AT1G38185; type=protein-coding; loc=Chr1:+|14334140-14338177; // ID=AT1TE47105; type=TE; loc=Chr1:+|14334336-14340693; // repName:Athila2_I-int; type=RMSK-TE; repClass=LTR; repFamily=Gypsy; loc=Chr1:+|14335702-14339638;
chr1_h868	chr1	14336112	14336382	271	TE	NULL	AT1G38185 // AT1G38185 // AT1TE47105 // Athila2_I-int	ID=AT1G38185; type=TE; loc=Chr1:+|14334140-14338177; // ID=AT1G38185; type=protein-coding; loc=Chr1:+|14334140-14338177; // ID=AT1TE47105; type=TE; loc=Chr1:+|14334336-14340693; // repName:Athila2_I-int; type=RMSK-TE; repClass=LTR; repFamily=Gypsy; loc=Chr1:+|14335702-14339638;
chr1_h869	chr1	14336401	14336815	415	TE	NULL	AT1G38185 // AT1G38185 // AT1TE47105 // Athila2_I-int	ID=AT1G38185; type=TE; loc=Chr1:+|14334140-14338177; // ID=AT1G38185; type=protein-coding; loc=Chr1:+|14334140-14338177; // ID=AT1TE47105; type=TE; loc=Chr1:+|14334336-14340693; // repName:Athila2_I-int; type=RMSK-TE; repClass=LTR; repFamily=Gypsy; loc=Chr1:+|14335702-14339638;
chr1_h870	chr1	14336823	14337426	604	TE	NULL	AT1G38185 // AT1G38185 // AT1TE47105 // Athila2_I-int	ID=AT1G38185; type=TE; loc=Chr1:+|14334140-14338177; // ID=AT1G38185; type=protein-coding; loc=Chr1:+|14334140-14338177; // ID=AT1TE47105; type=TE; loc=Chr1:+|14334336-14340693; // repName:Athila2_I-int; type=RMSK-TE; repClass=LTR; repFamily=Gypsy; loc=Chr1:+|14335702-14339638;
chr1_h871	chr1	14337434	14338017	584	TE	NULL	AT1G38185 // AT1G38185 // AT1TE47105 // Athila2_I-int	ID=AT1G38185; type=TE; loc=Chr1:+|14334140-14338177; // ID=AT1G38185; type=protein-coding; loc=Chr1:+|14334140-14338177; // ID=AT1TE47105; type=TE; loc=Chr1:+|14334336-14340693; // repName:Athila2_I-int; type=RMSK-TE; repClass=LTR; repFamily=Gypsy; loc=Chr1:+|14335702-14339638;
chr1_h872	chr1	14339143	14339437	295	TE	NULL	AT1TE47105 // AT1G38194 // AT1G38194 // Athila2_I-int	ID=AT1TE47105; type=TE; loc=Chr1:+|14334336-14340693; // ID=AT1G38194; type=TE; loc=Chr1:+|14339343-14340227; // ID=AT1G38194; type=protein-coding; loc=Chr1:+|14339343-14340227; // repName:Athila2_I-int; type=RMSK-TE; repClass=LTR; repFamily=Gypsy; loc=Chr1:+|14335702-14339638;
chr1_h873	chr1	14339789	14340271	483	TE	NULL	AT1TE47105 // AT1G38194 // AT1G38194 // Athila2_LTR	ID=AT1TE47105; type=TE; loc=Chr1:+|14334336-14340693; // ID=AT1G38194; type=TE; loc=Chr1:+|14339343-14340227; // ID=AT1G38194; type=protein-coding; loc=Chr1:+|14339343-14340227; // repName:Athila2_LTR; type=RMSK-TE; repClass=LTR; repFamily=Gypsy; loc=Chr1:+|14339639-14341289;
chr1_h874	chr1	14340437	14340682	246	TE	NULL	AT1TE47105 // Athila2_LTR	ID=AT1TE47105; type=TE; loc=Chr1:+|14334336-14340693; // repName:Athila2_LTR; type=RMSK-TE; repClass=LTR; repFamily=Gypsy; loc=Chr1:+|14339639-14341289;
chr1_h875	chr1	14340820	14341087	268	TE	NULL	AT1TE47110 // Athila2_LTR	ID=AT1TE47110; type=TE; loc=Chr1:+|14340694-14341290; // repName:Athila2_LTR; type=RMSK-TE; repClass=LTR; repFamily=Gypsy; loc=Chr1:+|14339639-14341289;
chr1_h876	chr1	14341097	14341264	168	TE	NULL	AT1TE47110 // Athila2_LTR	ID=AT1TE47110; type=TE; loc=Chr1:+|14340694-14341290; // repName:Athila2_LTR; type=RMSK-TE; repClass=LTR; repFamily=Gypsy; loc=Chr1:+|14339639-14341289;
chr1_h877	chr1	14341982	14342315	334	TE	NULL	AT1TE47125 // Athila3_LTR	ID=AT1TE47125; type=TE; loc=Chr1:+|14341712-14344568; // repName:Athila3_LTR; type=RMSK-TE; repClass=LTR; repFamily=Gypsy; loc=Chr1:+|14341694-14343364;
chr1_h878	chr1	14345217	14345550	334	TE	NULL	AT1G38212 // AT1G38212 // AT1TE47135 // Athila3_I-int	ID=AT1G38212; type=TE; loc=Chr1:+|14344571-14347153; // ID=AT1G38212; type=protein-coding; loc=Chr1:+|14344571-14347153; // ID=AT1TE47135; type=TE; loc=Chr1:+|14345242-14346432; // repName:Athila3_I-int; type=RMSK-TE; repClass=LTR; repFamily=Gypsy; loc=Chr1:+|14345403-14345594;
chr1_h879	chr1	14345742	14345949	208	TE	NULL	AT1G38212 // AT1G38212 // AT1TE47135	ID=AT1G38212; type=TE; loc=Chr1:+|14344571-14347153; // ID=AT1G38212; type=protein-coding; loc=Chr1:+|14344571-14347153; // ID=AT1TE47135; type=TE; loc=Chr1:+|14345242-14346432;
chr1_h880	chr1	14346536	14346981	446	TE	NULL	AT1G38212 // AT1G38212 // AT1TE47140 // AT1TE47145 // Athila0_I-int	ID=AT1G38212; type=TE; loc=Chr1:+|14344571-14347153; // ID=AT1G38212; type=protein-coding; loc=Chr1:+|14344571-14347153; // ID=AT1TE47140; type=TE; loc=Chr1:+|14346433-14346915; // ID=AT1TE47145; type=TE; loc=Chr1:+|14346918-14349130; // repName:Athila0_I-int; type=RMSK-TE; repClass=LTR; repFamily=Gypsy; loc=Chr1:+|14346959-14348608;
chr1_h881	chr1	14348793	14349081	289	TE	NULL	AT1TE47145 // Athila3_LTR	ID=AT1TE47145; type=TE; loc=Chr1:+|14346918-14349130; // repName:Athila3_LTR; type=RMSK-TE; repClass=LTR; repFamily=Gypsy; loc=Chr1:+|14348608-14349123;
chr1_h882	chr1	14364596	14364899	304	TE	NULL	AT1TE47255 // Athila3_LTR	ID=AT1TE47255; type=TE; loc=Chr1:+|14364204-14365893; // repName:Athila3_LTR; type=RMSK-TE; repClass=LTR; repFamily=Gypsy; loc=Chr1:+|14364217-14365893;
chr1_h883	chr1	14365417	14365591	175	TE	NULL	AT1TE47255 // Athila3_LTR	ID=AT1TE47255; type=TE; loc=Chr1:+|14364204-14365893; // repName:Athila3_LTR; type=RMSK-TE; repClass=LTR; repFamily=Gypsy; loc=Chr1:+|14364217-14365893;
chr1_h884	chr1	14370886	14371081	196	TE	NULL	AT1G38250 // AT1G38250 // AT1TE47280 // Athila0_I-int	ID=AT1G38250; type=TE; loc=Chr1:+|14370226-14372238; // ID=AT1G38250; type=protein-coding; loc=Chr1:+|14370226-14372238; // ID=AT1TE47280; type=TE; loc=Chr1:+|14368381-14375118; // repName:Athila0_I-int; type=RMSK-TE; repClass=LTR; repFamily=Gypsy; loc=Chr1:+|14368380-14373814;
chr1_h885	chr1	14374213	14374385	173	TE	NULL	AT1TE47280 // Athila3_LTR	ID=AT1TE47280; type=TE; loc=Chr1:+|14368381-14375118; // repName:Athila3_LTR; type=RMSK-TE; repClass=LTR; repFamily=Gypsy; loc=Chr1:+|14373814-14375118;
chr1_h886	chr1	14374903	14375130	228	TE	NULL	AT1TE47280 // AT1TE47285 // Athila3_LTR // Atlantys2_LTR	ID=AT1TE47280; type=TE; loc=Chr1:+|14368381-14375118; // ID=AT1TE47285; type=TE; loc=Chr1:-|14375119-14375385; // repName:Athila3_LTR; type=RMSK-TE; repClass=LTR; repFamily=Gypsy; loc=Chr1:+|14373814-14375118; // repName:Atlantys2_LTR; type=RMSK-TE; repClass=LTR; repFamily=Gypsy; loc=Chr1:-|14375118-14375237;
chr1_h887	chr1	14380466	14380678	213	TE	NULL	AT1TE47305 // Athila2_LTR	ID=AT1TE47305; type=TE; loc=Chr1:-|14379492-14381177; // repName:Athila2_LTR; type=RMSK-TE; repClass=LTR; repFamily=Gypsy; loc=Chr1:-|14379522-14381071;
chr1_h888	chr1	14383598	14383832	235	TE	NULL	AT1TE47320 // Athila2_LTR	ID=AT1TE47320; type=TE; loc=Chr1:-|14383425-14383837; // repName:Athila2_LTR; type=RMSK-TE; repClass=LTR; repFamily=Gypsy; loc=Chr1:-|14383410-14383867;
chr1_h889	chr1	14384141	14384408	268	TE	NULL	AT1TE47325 // Athila2_LTR	ID=AT1TE47325; type=TE; loc=Chr1:+|14383838-14384611; // repName:Athila2_LTR; type=RMSK-TE; repClass=LTR; repFamily=Gypsy; loc=Chr1:+|14384011-14384610;
chr1_h890	chr1	14384418	14384585	168	TE	NULL	AT1TE47325 // Athila2_LTR	ID=AT1TE47325; type=TE; loc=Chr1:+|14383838-14384611; // repName:Athila2_LTR; type=RMSK-TE; repClass=LTR; repFamily=Gypsy; loc=Chr1:+|14384011-14384610;
chr1_h891	chr1	14385303	14385636	334	TE	NULL	AT1TE47340 // Athila3_I-int	ID=AT1TE47340; type=TE; loc=Chr1:+|14385033-14390221; // repName:Athila3_I-int; type=RMSK-TE; repClass=LTR; repFamily=Gypsy; loc=Chr1:+|14385032-14390225;
chr1_h892	chr1	14387059	14387406	348	TE	NULL	AT1TE47340 // AT1G38270 // AT1G38270 // Athila3_I-int	ID=AT1TE47340; type=TE; loc=Chr1:+|14385033-14390221; // ID=AT1G38270; type=TE; loc=Chr1:+|14386830-14389799; // ID=AT1G38270; type=protein-coding; loc=Chr1:+|14386830-14389799; // repName:Athila3_I-int; type=RMSK-TE; repClass=LTR; repFamily=Gypsy; loc=Chr1:+|14385032-14390225;
chr1_h893	chr1	14390870	14391203	334	TE	NULL	AT1G38280 // AT1G38280 // AT1TE47355 // Athila3_I-int	ID=AT1G38280; type=TE; loc=Chr1:+|14390723-14392546; // ID=AT1G38280; type=protein-coding; loc=Chr1:+|14390723-14392546; // ID=AT1TE47355; type=TE; loc=Chr1:+|14390895-14392085; // repName:Athila3_I-int; type=RMSK-TE; repClass=LTR; repFamily=Gypsy; loc=Chr1:+|14390974-14391732;
chr1_h894	chr1	14391395	14391602	208	TE	NULL	AT1G38280 // AT1G38280 // AT1TE47355 // Athila3_I-int	ID=AT1G38280; type=TE; loc=Chr1:+|14390723-14392546; // ID=AT1G38280; type=protein-coding; loc=Chr1:+|14390723-14392546; // ID=AT1TE47355; type=TE; loc=Chr1:+|14390895-14392085; // repName:Athila3_I-int; type=RMSK-TE; repClass=LTR; repFamily=Gypsy; loc=Chr1:+|14390974-14391732;
chr1_h895	chr1	14392189	14392634	446	TE	NULL	AT1G38280 // AT1G38280 // AT1TE47360 // AT1TE47365 // Athila3_I-int // Athila0_I-int	ID=AT1G38280; type=TE; loc=Chr1:+|14390723-14392546; // ID=AT1G38280; type=protein-coding; loc=Chr1:+|14390723-14392546; // ID=AT1TE47360; type=TE; loc=Chr1:+|14392086-14392568; // ID=AT1TE47365; type=TE; loc=Chr1:+|14392569-14394783; // repName:Athila3_I-int; type=RMSK-TE; repClass=LTR; repFamily=Gypsy; loc=Chr1:+|14392209-14392464; // repName:Athila0_I-int; type=RMSK-TE; repClass=LTR; repFamily…
chr1_h896	chr1	14394446	14394734	289	TE	NULL	AT1TE47365 // Athila3_LTR	ID=AT1TE47365; type=TE; loc=Chr1:+|14392569-14394783; // repName:Athila3_LTR; type=RMSK-TE; repClass=LTR; repFamily=Gypsy; loc=Chr1:+|14394261-14394776;
chr1_h897	chr1	14410249	14410552	304	TE	NULL	AT1TE47475 // Athila3_LTR	ID=AT1TE47475; type=TE; loc=Chr1:+|14409857-14411546; // repName:Athila3_LTR; type=RMSK-TE; repClass=LTR; repFamily=Gypsy; loc=Chr1:+|14409870-14411546;
chr1_h898	chr1	14411070	14411244	175	TE	NULL	AT1TE47475 // Athila3_LTR	ID=AT1TE47475; type=TE; loc=Chr1:+|14409857-14411546; // repName:Athila3_LTR; type=RMSK-TE; repClass=LTR; repFamily=Gypsy; loc=Chr1:+|14409870-14411546;
chr1_h899	chr1	14416539	14416734	196	TE	NULL	AT1G38320 // AT1G38320 // AT1TE47500 // Athila0_I-int	ID=AT1G38320; type=TE; loc=Chr1:+|14415952-14417511; // ID=AT1G38320; type=protein-coding; loc=Chr1:+|14415952-14417511; // ID=AT1TE47500; type=TE; loc=Chr1:+|14414031-14420771; // repName:Athila0_I-int; type=RMSK-TE; repClass=LTR; repFamily=Gypsy; loc=Chr1:+|14414033-14419467;
chr1_h900	chr1	14419866	14420038	173	TE	NULL	AT1TE47500 // Athila3_LTR	ID=AT1TE47500; type=TE; loc=Chr1:+|14414031-14420771; // repName:Athila3_LTR; type=RMSK-TE; repClass=LTR; repFamily=Gypsy; loc=Chr1:+|14419467-14420771;
chr1_h901	chr1	14420556	14420783	228	TE	NULL	AT1TE47500 // AT1TE47505 // Athila3_LTR // Atlantys2_LTR	ID=AT1TE47500; type=TE; loc=Chr1:+|14414031-14420771; // ID=AT1TE47505; type=TE; loc=Chr1:-|14420772-14421038; // repName:Athila3_LTR; type=RMSK-TE; repClass=LTR; repFamily=Gypsy; loc=Chr1:+|14419467-14420771; // repName:Atlantys2_LTR; type=RMSK-TE; repClass=LTR; repFamily=Gypsy; loc=Chr1:-|14420771-14420890;
chr1_h902	chr1	14426119	14426331	213	TE	NULL	AT1TE47525 // Athila2_LTR	ID=AT1TE47525; type=TE; loc=Chr1:-|14425145-14426830; // repName:Athila2_LTR; type=RMSK-TE; repClass=LTR; repFamily=Gypsy; loc=Chr1:-|14425175-14426724;
chr1_h903	chr1	14429251	14429485	235	TE	NULL	AT1TE47545 // AT1TE47540 // Athila2_LTR	ID=AT1TE47545; type=TE; loc=Chr1:-|14429068-14430800; // ID=AT1TE47540; type=TE; loc=Chr1:+|14427922-14449178; // repName:Athila2_LTR; type=RMSK-TE; repClass=LTR; repFamily=Gypsy; loc=Chr1:-|14429063-14430799;
chr1_h904	chr1	14429583	14429912	330	TE	NULL	AT1TE47545 // AT1TE47540 // Athila2_LTR	ID=AT1TE47545; type=TE; loc=Chr1:-|14429068-14430800; // ID=AT1TE47540; type=TE; loc=Chr1:+|14427922-14449178; // repName:Athila2_LTR; type=RMSK-TE; repClass=LTR; repFamily=Gypsy; loc=Chr1:-|14429063-14430799;
chr1_h905	chr1	14430171	14430364	194	TE	NULL	AT1TE47545 // AT1TE47540 // Athila2_LTR	ID=AT1TE47545; type=TE; loc=Chr1:-|14429068-14430800; // ID=AT1TE47540; type=TE; loc=Chr1:+|14427922-14449178; // repName:Athila2_LTR; type=RMSK-TE; repClass=LTR; repFamily=Gypsy; loc=Chr1:-|14429063-14430799;
chr1_h906	chr1	14432409	14432584	176	TE	NULL	AT1TE47550 // AT1TE47540 // Athila2_I-int	ID=AT1TE47550; type=TE; loc=Chr1:+|14432223-14442952; // ID=AT1TE47540; type=TE; loc=Chr1:+|14427922-14449178; // repName:Athila2_I-int; type=RMSK-TE; repClass=LTR; repFamily=Gypsy; loc=Chr1:+|14432222-14437431;
chr1_h907	chr1	14433766	14434008	243	TE	NULL	AT1TE47550 // AT1TE47540 // Athila2_I-int	ID=AT1TE47550; type=TE; loc=Chr1:+|14432223-14442952; // ID=AT1TE47540; type=TE; loc=Chr1:+|14427922-14449178; // repName:Athila2_I-int; type=RMSK-TE; repClass=LTR; repFamily=Gypsy; loc=Chr1:+|14432222-14437431;
chr1_h908	chr1	14434129	14434296	168	TE	NULL	AT1G38350 // AT1G38350 // AT1TE47550 // AT1TE47540 // Athila2_I-int	ID=AT1G38350; type=TE; loc=Chr1:+|14434173-14436840; // ID=AT1G38350; type=protein-coding; loc=Chr1:+|14434173-14436840; // ID=AT1TE47550; type=TE; loc=Chr1:+|14432223-14442952; // ID=AT1TE47540; type=TE; loc=Chr1:+|14427922-14449178; // repName:Athila2_I-int; type=RMSK-TE; repClass=LTR; repFamily=Gypsy; loc=Chr1:+|14432222-14437431;
chr1_h909	chr1	14434836	14435069	234	TE	NULL	AT1G38350 // AT1G38350 // AT1TE47550 // AT1TE47540 // Athila2_I-int	ID=AT1G38350; type=TE; loc=Chr1:+|14434173-14436840; // ID=AT1G38350; type=protein-coding; loc=Chr1:+|14434173-14436840; // ID=AT1TE47550; type=TE; loc=Chr1:+|14432223-14442952; // ID=AT1TE47540; type=TE; loc=Chr1:+|14427922-14449178; // repName:Athila2_I-int; type=RMSK-TE; repClass=LTR; repFamily=Gypsy; loc=Chr1:+|14432222-14437431;
chr1_h910	chr1	14436483	14436668	186	TE	NULL	AT1TE47540 // AT1TE47550 // AT1G38350 // AT1G38350 // Athila2_I-int	ID=AT1TE47540; type=TE; loc=Chr1:+|14427922-14449178; // ID=AT1TE47550; type=TE; loc=Chr1:+|14432223-14442952; // ID=AT1G38350; type=TE; loc=Chr1:+|14434173-14436840; // ID=AT1G38350; type=protein-coding; loc=Chr1:+|14434173-14436840; // repName:Athila2_I-int; type=RMSK-TE; repClass=LTR; repFamily=Gypsy; loc=Chr1:+|14432222-14437431;
chr1_h911	chr1	14436748	14436944	197	TE	NULL	AT1TE47540 // AT1TE47550 // AT1G38350 // AT1G38350 // Athila2_I-int	ID=AT1TE47540; type=TE; loc=Chr1:+|14427922-14449178; // ID=AT1TE47550; type=TE; loc=Chr1:+|14432223-14442952; // ID=AT1G38350; type=TE; loc=Chr1:+|14434173-14436840; // ID=AT1G38350; type=protein-coding; loc=Chr1:+|14434173-14436840; // repName:Athila2_I-int; type=RMSK-TE; repClass=LTR; repFamily=Gypsy; loc=Chr1:+|14432222-14437431;
chr1_h912	chr1	14437241	14437466	226	TE	NULL	AT1TE47540 // AT1TE47550 // Athila2_I-int // Athila2_I-int	ID=AT1TE47540; type=TE; loc=Chr1:+|14427922-14449178; // ID=AT1TE47550; type=TE; loc=Chr1:+|14432223-14442952; // repName:Athila2_I-int; type=RMSK-TE; repClass=LTR; repFamily=Gypsy; loc=Chr1:+|14432222-14437431; // repName:Athila2_I-int; type=RMSK-TE; repClass=LTR; repFamily=Gypsy; loc=Chr1:+|14437448-14441123;
chr1_h913	chr1	14437675	14437899	225	TE	NULL	AT1TE47540 // AT1TE47550 // AT1G38360 // AT1G38360 // Athila2_I-int	ID=AT1TE47540; type=TE; loc=Chr1:+|14427922-14449178; // ID=AT1TE47550; type=TE; loc=Chr1:+|14432223-14442952; // ID=AT1G38360; type=TE; loc=Chr1:+|14437603-14445999; // ID=AT1G38360; type=protein-coding; loc=Chr1:+|14437603-14445999; // repName:Athila2_I-int; type=RMSK-TE; repClass=LTR; repFamily=Gypsy; loc=Chr1:+|14437448-14441123;
chr1_h914	chr1	14437910	14438122	213	TE	NULL	AT1TE47540 // AT1TE47550 // AT1G38360 // AT1G38360 // Athila2_I-int	ID=AT1TE47540; type=TE; loc=Chr1:+|14427922-14449178; // ID=AT1TE47550; type=TE; loc=Chr1:+|14432223-14442952; // ID=AT1G38360; type=TE; loc=Chr1:+|14437603-14445999; // ID=AT1G38360; type=protein-coding; loc=Chr1:+|14437603-14445999; // repName:Athila2_I-int; type=RMSK-TE; repClass=LTR; repFamily=Gypsy; loc=Chr1:+|14437448-14441123;
chr1_h915	chr1	14438208	14439075	868	TE	NULL	AT1TE47540 // AT1TE47550 // AT1G38360 // AT1G38360 // Athila2_I-int	ID=AT1TE47540; type=TE; loc=Chr1:+|14427922-14449178; // ID=AT1TE47550; type=TE; loc=Chr1:+|14432223-14442952; // ID=AT1G38360; type=TE; loc=Chr1:+|14437603-14445999; // ID=AT1G38360; type=protein-coding; loc=Chr1:+|14437603-14445999; // repName:Athila2_I-int; type=RMSK-TE; repClass=LTR; repFamily=Gypsy; loc=Chr1:+|14437448-14441123;
chr1_h916	chr1	14439105	14439466	362	TE	NULL	AT1TE47540 // AT1TE47550 // AT1G38360 // AT1G38360 // Athila2_I-int	ID=AT1TE47540; type=TE; loc=Chr1:+|14427922-14449178; // ID=AT1TE47550; type=TE; loc=Chr1:+|14432223-14442952; // ID=AT1G38360; type=TE; loc=Chr1:+|14437603-14445999; // ID=AT1G38360; type=protein-coding; loc=Chr1:+|14437603-14445999; // repName:Athila2_I-int; type=RMSK-TE; repClass=LTR; repFamily=Gypsy; loc=Chr1:+|14437448-14441123;
chr1_h917	chr1	14440625	14440926	302	TE	NULL	AT1TE47540 // AT1TE47550 // AT1G38360 // AT1G38360 // Athila2_I-int	ID=AT1TE47540; type=TE; loc=Chr1:+|14427922-14449178; // ID=AT1TE47550; type=TE; loc=Chr1:+|14432223-14442952; // ID=AT1G38360; type=TE; loc=Chr1:+|14437603-14445999; // ID=AT1G38360; type=protein-coding; loc=Chr1:+|14437603-14445999; // repName:Athila2_I-int; type=RMSK-TE; repClass=LTR; repFamily=Gypsy; loc=Chr1:+|14437448-14441123;
chr1_h918	chr1	14441667	14441857	191	TE	NULL	AT1TE47540 // AT1TE47550 // AT1G38360 // AT1G38360 // Athila2_LTR	ID=AT1TE47540; type=TE; loc=Chr1:+|14427922-14449178; // ID=AT1TE47550; type=TE; loc=Chr1:+|14432223-14442952; // ID=AT1G38360; type=TE; loc=Chr1:+|14437603-14445999; // ID=AT1G38360; type=protein-coding; loc=Chr1:+|14437603-14445999; // repName:Athila2_LTR; type=RMSK-TE; repClass=LTR; repFamily=Gypsy; loc=Chr1:+|14441123-14442952;
chr1_h919	chr1	14442324	14442518	195	TE	NULL	AT1TE47540 // AT1TE47550 // AT1G38360 // AT1G38360 // Athila2_LTR	ID=AT1TE47540; type=TE; loc=Chr1:+|14427922-14449178; // ID=AT1TE47550; type=TE; loc=Chr1:+|14432223-14442952; // ID=AT1G38360; type=TE; loc=Chr1:+|14437603-14445999; // ID=AT1G38360; type=protein-coding; loc=Chr1:+|14437603-14445999; // repName:Athila2_LTR; type=RMSK-TE; repClass=LTR; repFamily=Gypsy; loc=Chr1:+|14441123-14442952;
chr1_h920	chr1	14442692	14442912	221	TE	NULL	AT1TE47540 // AT1TE47550 // AT1G38360 // AT1G38360 // Athila2_LTR	ID=AT1TE47540; type=TE; loc=Chr1:+|14427922-14449178; // ID=AT1TE47550; type=TE; loc=Chr1:+|14432223-14442952; // ID=AT1G38360; type=TE; loc=Chr1:+|14437603-14445999; // ID=AT1G38360; type=protein-coding; loc=Chr1:+|14437603-14445999; // repName:Athila2_LTR; type=RMSK-TE; repClass=LTR; repFamily=Gypsy; loc=Chr1:+|14441123-14442952;
chr1_h921	chr1	14449231	14449525	295	TE	NULL	AT1TE47570 // ATHILA6C_I-int	ID=AT1TE47570; type=TE; loc=Chr1:+|14449179-14451469; // repName:ATHILA6C_I-int; type=RMSK-TE; repClass=LTR; repFamily=Gypsy; loc=Chr1:+|14449176-14449726;
chr1_h922	chr1	14450034	14450321	288	TE	NULL	AT1TE47570 // AT1G38390 // AT1G38390 // Athila2_LTR	ID=AT1TE47570; type=TE; loc=Chr1:+|14449179-14451469; // ID=AT1G38390; type=TE; loc=Chr1:+|14449811-14450341; // ID=AT1G38390; type=protein-coding; loc=Chr1:+|14449811-14450341; // repName:Athila2_LTR; type=RMSK-TE; repClass=LTR; repFamily=Gypsy; loc=Chr1:+|14449727-14451469;
chr1_h923	chr1	14450680	14450948	269	TE	NULL	AT1TE47570 // Athila2_LTR	ID=AT1TE47570; type=TE; loc=Chr1:+|14449179-14451469; // repName:Athila2_LTR; type=RMSK-TE; repClass=LTR; repFamily=Gypsy; loc=Chr1:+|14449727-14451469;
chr1_h924	chr1	14450995	14451187	193	TE	NULL	AT1TE47570 // Athila2_LTR	ID=AT1TE47570; type=TE; loc=Chr1:+|14449179-14451469; // repName:Athila2_LTR; type=RMSK-TE; repClass=LTR; repFamily=Gypsy; loc=Chr1:+|14449727-14451469;
chr1_h925	chr1	14452191	14452518	328	TE	NULL	AT1TE47580 // Athila3_I-int	ID=AT1TE47580; type=TE; loc=Chr1:+|14451911-14457104; // repName:Athila3_I-int; type=RMSK-TE; repClass=LTR; repFamily=Gypsy; loc=Chr1:+|14451910-14458837;
chr1_h926	chr1	14453941	14454131	191	TE	NULL	AT1TE47580 // AT1G38400 // AT1G38400 // Athila3_I-int	ID=AT1TE47580; type=TE; loc=Chr1:+|14451911-14457104; // ID=AT1G38400; type=TE; loc=Chr1:+|14453712-14456432; // ID=AT1G38400; type=protein-coding; loc=Chr1:+|14453712-14456432; // repName:Athila3_I-int; type=RMSK-TE; repClass=LTR; repFamily=Gypsy; loc=Chr1:+|14451910-14458837;
chr1_h927	chr1	14457775	14458140	366	TE	NULL	AT1G38410 // AT1G38410 // AT1TE47595 // Athila3_I-int	ID=AT1G38410; type=TE; loc=Chr1:+|14457606-14458805; // ID=AT1G38410; type=protein-coding; loc=Chr1:+|14457606-14458805; // ID=AT1TE47595; type=TE; loc=Chr1:+|14457778-14459459; // repName:Athila3_I-int; type=RMSK-TE; repClass=LTR; repFamily=Gypsy; loc=Chr1:+|14451910-14458837;
chr1_h928	chr1	14458283	14458484	202	TE	NULL	AT1G38410 // AT1G38410 // AT1TE47595 // Athila3_I-int	ID=AT1G38410; type=TE; loc=Chr1:+|14457606-14458805; // ID=AT1G38410; type=protein-coding; loc=Chr1:+|14457606-14458805; // ID=AT1TE47595; type=TE; loc=Chr1:+|14457778-14459459; // repName:Athila3_I-int; type=RMSK-TE; repClass=LTR; repFamily=Gypsy; loc=Chr1:+|14451910-14458837;
chr1_h929	chr1	14459077	14459523	447	TE	NULL	AT1TE47595 // AT1TE47605 // Athila0_I-int	ID=AT1TE47595; type=TE; loc=Chr1:+|14457778-14459459; // ID=AT1TE47605; type=TE; loc=Chr1:+|14459460-14461676; // repName:Athila0_I-int; type=RMSK-TE; repClass=LTR; repFamily=Gypsy; loc=Chr1:+|14459501-14461154;
chr1_h930	chr1	14461487	14461771	285	TE	NULL	AT1TE47605 // Athila3_LTR	ID=AT1TE47605; type=TE; loc=Chr1:+|14459460-14461676; // repName:Athila3_LTR; type=RMSK-TE; repClass=LTR; repFamily=Gypsy; loc=Chr1:+|14461154-14461669;
chr1_h931	chr1	14475012	14475248	237	TE	NULL	AT1TE47675 // Athila3_LTR	ID=AT1TE47675; type=TE; loc=Chr1:+|14474712-14476323; // repName:Athila3_LTR; type=RMSK-TE; repClass=LTR; repFamily=Gypsy; loc=Chr1:+|14474725-14476323;
chr1_h932	chr1	14475782	14476021	240	TE	NULL	AT1TE47675 // Athila3_LTR	ID=AT1TE47675; type=TE; loc=Chr1:+|14474712-14476323; // repName:Athila3_LTR; type=RMSK-TE; repClass=LTR; repFamily=Gypsy; loc=Chr1:+|14474725-14476323;
chr1_h933	chr1	14483173	14483385	213	TE	NULL	AT1TE47710 // Athila2_LTR	ID=AT1TE47710; type=TE; loc=Chr1:-|14482199-14483890; // repName:Athila2_LTR; type=RMSK-TE; repClass=LTR; repFamily=Gypsy; loc=Chr1:-|14482227-14483779;
chr1_h934	chr1	14487441	14487655	215	TE	NULL	AT1G38440 // AT1G38440 // AT1TE47720 // COLAR12 // ATHILA6C_I-int	ID=AT1G38440; type=TE; loc=Chr1:+|14487343-14488365; // ID=AT1G38440; type=protein-coding; loc=Chr1:+|14487343-14488365; // ID=AT1TE47720; type=TE; loc=Chr1:+|14487437-14492869; // repName:COLAR12; type=RMSK-TR; repClass=Satellite; repFamily=centr; loc=Chr1:+|14487398-14487441; // repName:ATHILA6C_I-int; type=RMSK-TE; repClass=LTR; repFamily=Gypsy; loc=Chr1:+|14487436-14488365;
chr1_h935	chr1	14487676	14487846	171	TE	NULL	AT1G38440 // AT1G38440 // AT1TE47720 // ATHILA6C_I-int	ID=AT1G38440; type=TE; loc=Chr1:+|14487343-14488365; // ID=AT1G38440; type=protein-coding; loc=Chr1:+|14487343-14488365; // ID=AT1TE47720; type=TE; loc=Chr1:+|14487437-14492869; // repName:ATHILA6C_I-int; type=RMSK-TE; repClass=LTR; repFamily=Gypsy; loc=Chr1:+|14487436-14488365;
chr1_h936	chr1	14487996	14488229	234	TE	NULL	AT1G38440 // AT1G38440 // AT1TE47720 // ATHILA6C_I-int	ID=AT1G38440; type=TE; loc=Chr1:+|14487343-14488365; // ID=AT1G38440; type=protein-coding; loc=Chr1:+|14487343-14488365; // ID=AT1TE47720; type=TE; loc=Chr1:+|14487437-14492869; // repName:ATHILA6C_I-int; type=RMSK-TE; repClass=LTR; repFamily=Gypsy; loc=Chr1:+|14487436-14488365;
chr1_h937	chr1	14488382	14488779	398	TE	NULL	AT1TE47725 // AT1TE47720 // Athila2_LTR	ID=AT1TE47725; type=TE; loc=Chr1:-|14488373-14489795; // ID=AT1TE47720; type=TE; loc=Chr1:+|14487437-14492869; // repName:Athila2_LTR; type=RMSK-TE; repClass=LTR; repFamily=Gypsy; loc=Chr1:-|14488365-14489796;
chr1_h938	chr1	14488889	14489154	266	TE	NULL	AT1TE47725 // AT1TE47720 // Athila2_LTR	ID=AT1TE47725; type=TE; loc=Chr1:-|14488373-14489795; // ID=AT1TE47720; type=TE; loc=Chr1:+|14487437-14492869; // repName:Athila2_LTR; type=RMSK-TE; repClass=LTR; repFamily=Gypsy; loc=Chr1:-|14488365-14489796;
chr1_h939	chr1	14489510	14489793	284	TE	NULL	AT1TE47725 // AT1TE47720 // Athila2_LTR	ID=AT1TE47725; type=TE; loc=Chr1:-|14488373-14489795; // ID=AT1TE47720; type=TE; loc=Chr1:+|14487437-14492869; // repName:Athila2_LTR; type=RMSK-TE; repClass=LTR; repFamily=Gypsy; loc=Chr1:-|14488365-14489796;
chr1_h940	chr1	14489884	14490099	216	TE	NULL	AT1TE47730 // AT1TE47720 // Athila6A_LTR	ID=AT1TE47730; type=TE; loc=Chr1:+|14489797-14491652; // ID=AT1TE47720; type=TE; loc=Chr1:+|14487437-14492869; // repName:Athila6A_LTR; type=RMSK-TE; repClass=LTR; repFamily=Gypsy; loc=Chr1:+|14489796-14491651;
chr1_h941	chr1	14490127	14490394	268	TE	NULL	AT1TE47730 // AT1TE47720 // Athila6A_LTR	ID=AT1TE47730; type=TE; loc=Chr1:+|14489797-14491652; // ID=AT1TE47720; type=TE; loc=Chr1:+|14487437-14492869; // repName:Athila6A_LTR; type=RMSK-TE; repClass=LTR; repFamily=Gypsy; loc=Chr1:+|14489796-14491651;
chr1_h942	chr1	14490959	14491498	540	TE	NULL	AT1TE47730 // AT1TE47720 // Athila6A_LTR	ID=AT1TE47730; type=TE; loc=Chr1:+|14489797-14491652; // ID=AT1TE47720; type=TE; loc=Chr1:+|14487437-14492869; // repName:Athila6A_LTR; type=RMSK-TE; repClass=LTR; repFamily=Gypsy; loc=Chr1:+|14489796-14491651;
chr1_h943	chr1	14491782	14491947	166	TE	NULL	AT1TE47735 // AT1TE47720 // ROMANIAT5	ID=AT1TE47735; type=TE; loc=Chr1:-|14491671-14492096; // ID=AT1TE47720; type=TE; loc=Chr1:+|14487437-14492869; // repName:ROMANIAT5; type=RMSK-TE; repClass=LTR; repFamily=Copia; loc=Chr1:-|14491652-14492099;
chr1_h944	chr1	14492605	14492891	287	TE	NULL	AT1TE47720 // AT1TE47740 // AT1G38450 // AT1G38450 // Athila2_I-int	ID=AT1TE47720; type=TE; loc=Chr1:+|14487437-14492869; // ID=AT1TE47740; type=TE; loc=Chr1:+|14492883-14493182; // ID=AT1G38450; type=TE; loc=Chr1:+|14492062-14495814; // ID=AT1G38450; type=protein-coding; loc=Chr1:+|14492062-14495814; // repName:Athila2_I-int; type=RMSK-TE; repClass=LTR; repFamily=Gypsy; loc=Chr1:+|14492096-14492869;
chr1_h945	chr1	14493241	14493498	258	TE	NULL	AT1TE47745 // AT1G38450 // AT1G38450 // ATHILA6C_I-int	ID=AT1TE47745; type=TE; loc=Chr1:+|14493183-14493851; // ID=AT1G38450; type=TE; loc=Chr1:+|14492062-14495814; // ID=AT1G38450; type=protein-coding; loc=Chr1:+|14492062-14495814; // repName:ATHILA6C_I-int; type=RMSK-TE; repClass=LTR; repFamily=Gypsy; loc=Chr1:+|14492922-14497455;
chr1_h946	chr1	14493551	14493731	181	TE	NULL	AT1TE47745 // AT1G38450 // AT1G38450 // ATHILA6C_I-int	ID=AT1TE47745; type=TE; loc=Chr1:+|14493183-14493851; // ID=AT1G38450; type=TE; loc=Chr1:+|14492062-14495814; // ID=AT1G38450; type=protein-coding; loc=Chr1:+|14492062-14495814; // repName:ATHILA6C_I-int; type=RMSK-TE; repClass=LTR; repFamily=Gypsy; loc=Chr1:+|14492922-14497455;
chr1_h947	chr1	14493965	14494230	266	TE	NULL	AT1G38450 // AT1G38450 // AT1TE47750 // ATHILA6C_I-int	ID=AT1G38450; type=TE; loc=Chr1:+|14492062-14495814; // ID=AT1G38450; type=protein-coding; loc=Chr1:+|14492062-14495814; // ID=AT1TE47750; type=TE; loc=Chr1:+|14493852-14498848; // repName:ATHILA6C_I-int; type=RMSK-TE; repClass=LTR; repFamily=Gypsy; loc=Chr1:+|14492922-14497455;
chr1_h948	chr1	14494504	14495119	616	TE	NULL	AT1G38450 // AT1G38450 // AT1TE47750 // ATHILA6C_I-int	ID=AT1G38450; type=TE; loc=Chr1:+|14492062-14495814; // ID=AT1G38450; type=protein-coding; loc=Chr1:+|14492062-14495814; // ID=AT1TE47750; type=TE; loc=Chr1:+|14493852-14498848; // repName:ATHILA6C_I-int; type=RMSK-TE; repClass=LTR; repFamily=Gypsy; loc=Chr1:+|14492922-14497455;
chr1_h949	chr1	14495478	14495649	172	TE	NULL	AT1G38450 // AT1G38450 // AT1TE47750 // ATHILA6C_I-int	ID=AT1G38450; type=TE; loc=Chr1:+|14492062-14495814; // ID=AT1G38450; type=protein-coding; loc=Chr1:+|14492062-14495814; // ID=AT1TE47750; type=TE; loc=Chr1:+|14493852-14498848; // repName:ATHILA6C_I-int; type=RMSK-TE; repClass=LTR; repFamily=Gypsy; loc=Chr1:+|14492922-14497455;
chr1_h950	chr1	14495694	14495881	188	TE	NULL	AT1G38450 // AT1G38450 // AT1TE47750 // ATHILA6C_I-int	ID=AT1G38450; type=TE; loc=Chr1:+|14492062-14495814; // ID=AT1G38450; type=protein-coding; loc=Chr1:+|14492062-14495814; // ID=AT1TE47750; type=TE; loc=Chr1:+|14493852-14498848; // repName:ATHILA6C_I-int; type=RMSK-TE; repClass=LTR; repFamily=Gypsy; loc=Chr1:+|14492922-14497455;
chr1_h951	chr1	14497605	14497807	203	TE	NULL	AT1TE47750 // Athila2_LTR	ID=AT1TE47750; type=TE; loc=Chr1:+|14493852-14498848; // repName:Athila2_LTR; type=RMSK-TE; repClass=LTR; repFamily=Gypsy; loc=Chr1:+|14497455-14498688;
chr1_h952	chr1	14497940	14498118	179	TE	NULL	AT1TE47750 // Athila2_LTR	ID=AT1TE47750; type=TE; loc=Chr1:+|14493852-14498848; // repName:Athila2_LTR; type=RMSK-TE; repClass=LTR; repFamily=Gypsy; loc=Chr1:+|14497455-14498688;
chr1_h953	chr1	14500544	14500809	266	TE	NULL	AT1TE47765 // ATHILA6C_I-int	ID=AT1TE47765; type=TE; loc=Chr1:+|14499494-14502836; // repName:ATHILA6C_I-int; type=RMSK-TE; repClass=LTR; repFamily=Gypsy; loc=Chr1:+|14499780-14504157;
chr1_h954	chr1	14501634	14501893	260	TE	NULL	AT1TE47765 // AT1G38460 // AT1G38460 // ATHILA6C_I-int	ID=AT1TE47765; type=TE; loc=Chr1:+|14499494-14502836; // ID=AT1G38460; type=TE; loc=Chr1:+|14501393-14505229; // ID=AT1G38460; type=protein-coding; loc=Chr1:+|14501393-14505229; // repName:ATHILA6C_I-int; type=RMSK-TE; repClass=LTR; repFamily=Gypsy; loc=Chr1:+|14499780-14504157;
chr1_h955	chr1	14504486	14504669	184	TE	NULL	AT1TE47775 // AT1G38460 // AT1G38460 // AT1TE47780 // ATHILA6C_I-int	ID=AT1TE47775; type=TE; loc=Chr1:+|14503024-14504548; // ID=AT1G38460; type=TE; loc=Chr1:+|14501393-14505229; // ID=AT1G38460; type=protein-coding; loc=Chr1:+|14501393-14505229; // ID=AT1TE47780; type=TE; loc=Chr1:+|14504549-14507555; // repName:ATHILA6C_I-int; type=RMSK-TE; repClass=LTR; repFamily=Gypsy; loc=Chr1:+|14504606-14506436;
chr1_h956	chr1	14506862	14507025	164	TE	NULL	AT1G38550 // AT1G38550 // AT1TE47780 // Athila2_LTR	ID=AT1G38550; type=TE; loc=Chr1:+|14506540-14507184; // ID=AT1G38550; type=protein-coding; loc=Chr1:+|14506540-14507184; // ID=AT1TE47780; type=TE; loc=Chr1:+|14504549-14507555; // repName:Athila2_LTR; type=RMSK-TE; repClass=LTR; repFamily=Gypsy; loc=Chr1:+|14506436-14507555;
chr1_h957	chr1	14509501	14509717	217	intergenic	NULL	COLAR12 // SAT1_AGE	repName:COLAR12; type=RMSK-TR; repClass=Satellite; repFamily=centr; loc=Chr1:+|14509380-14509659; // repName:SAT1_AGE; type=RMSK-TR; repClass=Satellite; repFamily=Satellite; loc=Chr1:+|14509659-14509805;
chr1_h958	chr1	14509845	14510128	284	intergenic	NULL	SAT1_AGE // COLAR12 // SAT1_AGE	repName:SAT1_AGE; type=RMSK-TR; repClass=Satellite; repFamily=Satellite; loc=Chr1:+|14509842-14509982; // repName:COLAR12; type=RMSK-TR; repClass=Satellite; repFamily=centr; loc=Chr1:+|14509982-14510013; // repName:SAT1_AGE; type=RMSK-TR; repClass=Satellite; repFamily=Satellite; loc=Chr1:+|14510013-14510144;
chr1_h959	chr1	14586744	14586914	171	TE	NULL	AT1TE48020 // Athila6A_I-int	ID=AT1TE48020; type=TE; loc=Chr1:-|14582194-14587448; // repName:Athila6A_I-int; type=RMSK-TE; repClass=LTR; repFamily=Gypsy; loc=Chr1:-|14586340-14587398;
chr1_h960	chr1	14657508	14657718	211	intergenic	NULL	AR3	repName:AR3; type=RMSK-TR; repClass=Satellite; repFamily=Satellite; loc=Chr1:-|14657408-14661716;
chr1_h961	chr1	14657833	14658092	260	intergenic	NULL	AR3	repName:AR3; type=RMSK-TR; repClass=Satellite; repFamily=Satellite; loc=Chr1:-|14657408-14661716;
chr1_h962	chr1	14658434	14658775	342	intergenic	NULL	AR3	repName:AR3; type=RMSK-TR; repClass=Satellite; repFamily=Satellite; loc=Chr1:-|14657408-14661716;
chr1_h963	chr1	14658937	14659120	184	intergenic	NULL	AR3	repName:AR3; type=RMSK-TR; repClass=Satellite; repFamily=Satellite; loc=Chr1:-|14657408-14661716;
chr1_h964	chr1	14659143	14659396	254	intergenic	NULL	AR3	repName:AR3; type=RMSK-TR; repClass=Satellite; repFamily=Satellite; loc=Chr1:-|14657408-14661716;
chr1_h965	chr1	14659574	14659843	270	intergenic	NULL	AR3	repName:AR3; type=RMSK-TR; repClass=Satellite; repFamily=Satellite; loc=Chr1:-|14657408-14661716;
chr1_h966	chr1	14660049	14660310	262	intergenic	NULL	AR3	repName:AR3; type=RMSK-TR; repClass=Satellite; repFamily=Satellite; loc=Chr1:-|14657408-14661716;
chr1_h967	chr1	14660611	14660825	215	intergenic	NULL	AR3	repName:AR3; type=RMSK-TR; repClass=Satellite; repFamily=Satellite; loc=Chr1:-|14657408-14661716;
chr1_h968	chr1	14663590	14663820	231	TE	NULL	AT1G39510 // AT1G39510 // AT1TE48225 // Athila4_I-int	ID=AT1G39510; type=TE; loc=Chr1:-|14662282-14664117; // ID=AT1G39510; type=protein-coding; loc=Chr1:-|14662282-14664117; // ID=AT1TE48225; type=TE; loc=Chr1:-|14662283-14664772; // repName:Athila4_I-int; type=RMSK-TE; repClass=LTR; repFamily=Gypsy; loc=Chr1:-|14662282-14664205;
chr1_h969	chr1	14666227	14666424	198	TE	NULL	AT1G39511 // AT1G39511 // AT1TE48230 // Athila3_I-int	ID=AT1G39511; type=TE; loc=Chr1:-|14664799-14667705; // ID=AT1G39511; type=protein-coding; loc=Chr1:-|14664799-14667705; // ID=AT1TE48230; type=TE; loc=Chr1:-|14664773-14669652; // repName:Athila3_I-int; type=RMSK-TE; repClass=LTR; repFamily=Gypsy; loc=Chr1:-|14666171-14667972;
chr1_h970	chr1	14669170	14669459	290	TE	NULL	AT1TE48230 // Athila3_LTR	ID=AT1TE48230; type=TE; loc=Chr1:-|14664773-14669652; // repName:Athila3_LTR; type=RMSK-TE; repClass=LTR; repFamily=Gypsy; loc=Chr1:-|14667972-14669652;
chr1_h971	chr1	14670623	14670789	167	intergenic	NULL	AR3	repName:AR3; type=RMSK-TR; repClass=Satellite; repFamily=Satellite; loc=Chr1:-|14669651-14673836;
chr1_h972	chr1	14672370	14672607	238	intergenic	NULL	AR3	repName:AR3; type=RMSK-TR; repClass=Satellite; repFamily=Satellite; loc=Chr1:-|14669651-14673836;
chr1_h973	chr1	14673282	14673546	265	intergenic	NULL	AR3	repName:AR3; type=RMSK-TR; repClass=Satellite; repFamily=Satellite; loc=Chr1:-|14669651-14673836;
chr1_h974	chr1	14675162	14675545	384	intergenic	NULL	AR3	repName:AR3; type=RMSK-TR; repClass=Satellite; repFamily=Satellite; loc=Chr1:-|14674643-14676119;
chr1_h975	chr1	14676956	14677158	203	intergenic	NULL	AR3	repName:AR3; type=RMSK-TR; repClass=Satellite; repFamily=Satellite; loc=Chr1:-|14676131-14685672;
chr1_h976	chr1	14677179	14677394	216	intergenic	NULL	AR3	repName:AR3; type=RMSK-TR; repClass=Satellite; repFamily=Satellite; loc=Chr1:-|14676131-14685672;
chr1_h977	chr1	14677433	14677617	185	intergenic	NULL	AR3	repName:AR3; type=RMSK-TR; repClass=Satellite; repFamily=Satellite; loc=Chr1:-|14676131-14685672;
chr1_h978	chr1	14678861	14679063	203	intergenic	NULL	AR3	repName:AR3; type=RMSK-TR; repClass=Satellite; repFamily=Satellite; loc=Chr1:-|14676131-14685672;
chr1_h979	chr1	14679090	14679299	210	intergenic	NULL	AR3	repName:AR3; type=RMSK-TR; repClass=Satellite; repFamily=Satellite; loc=Chr1:-|14676131-14685672;
chr1_h980	chr1	14679313	14679536	224	intergenic	NULL	AR3	repName:AR3; type=RMSK-TR; repClass=Satellite; repFamily=Satellite; loc=Chr1:-|14676131-14685672;
chr1_h981	chr1	14680221	14680404	184	intergenic	NULL	AR3	repName:AR3; type=RMSK-TR; repClass=Satellite; repFamily=Satellite; loc=Chr1:-|14676131-14685672;
chr1_h982	chr1	14680512	14680693	182	intergenic	NULL	AR3	repName:AR3; type=RMSK-TR; repClass=Satellite; repFamily=Satellite; loc=Chr1:-|14676131-14685672;
chr1_h983	chr1	14681073	14681678	606	intergenic	NULL	AR3	repName:AR3; type=RMSK-TR; repClass=Satellite; repFamily=Satellite; loc=Chr1:-|14676131-14685672;
chr1_h984	chr1	14681688	14681906	219	intergenic	NULL	AR3	repName:AR3; type=RMSK-TR; repClass=Satellite; repFamily=Satellite; loc=Chr1:-|14676131-14685672;
chr1_h985	chr1	14682117	14682429	313	intergenic	NULL	AR3	repName:AR3; type=RMSK-TR; repClass=Satellite; repFamily=Satellite; loc=Chr1:-|14676131-14685672;
chr1_h986	chr1	14682443	14682700	258	intergenic	NULL	AR3	repName:AR3; type=RMSK-TR; repClass=Satellite; repFamily=Satellite; loc=Chr1:-|14676131-14685672;
chr1_h987	chr1	14683533	14684122	590	intergenic	NULL	AR3	repName:AR3; type=RMSK-TR; repClass=Satellite; repFamily=Satellite; loc=Chr1:-|14676131-14685672;
chr1_h988	chr1	14684135	14684307	173	intergenic	NULL	AR3	repName:AR3; type=RMSK-TR; repClass=Satellite; repFamily=Satellite; loc=Chr1:-|14676131-14685672;
chr1_h989	chr1	14684535	14684785	251	intergenic	NULL	AR3	repName:AR3; type=RMSK-TR; repClass=Satellite; repFamily=Satellite; loc=Chr1:-|14676131-14685672;
chr1_h990	chr1	14684964	14685387	424	intergenic	NULL	AR3	repName:AR3; type=RMSK-TR; repClass=Satellite; repFamily=Satellite; loc=Chr1:-|14676131-14685672;
chr1_h991	chr1	14687050	14687310	261	intergenic	NULL	AR3	repName:AR3; type=RMSK-TR; repClass=Satellite; repFamily=Satellite; loc=Chr1:+|14685703-14714186;
chr1_h992	chr1	14687794	14687962	169	intergenic	NULL	AR3	repName:AR3; type=RMSK-TR; repClass=Satellite; repFamily=Satellite; loc=Chr1:+|14685703-14714186;
chr1_h993	chr1	14688085	14688269	185	intergenic	NULL	AR3	repName:AR3; type=RMSK-TR; repClass=Satellite; repFamily=Satellite; loc=Chr1:+|14685703-14714186;
chr1_h994	chr1	14688620	14688941	322	intergenic	NULL	AR3	repName:AR3; type=RMSK-TR; repClass=Satellite; repFamily=Satellite; loc=Chr1:+|14685703-14714186;
chr1_h995	chr1	14689439	14689850	412	intergenic	NULL	AR3	repName:AR3; type=RMSK-TR; repClass=Satellite; repFamily=Satellite; loc=Chr1:+|14685703-14714186;
chr1_h996	chr1	14689870	14690050	181	intergenic	NULL	AR3	repName:AR3; type=RMSK-TR; repClass=Satellite; repFamily=Satellite; loc=Chr1:+|14685703-14714186;
chr1_h997	chr1	14691332	14691505	174	intergenic	NULL	AR3	repName:AR3; type=RMSK-TR; repClass=Satellite; repFamily=Satellite; loc=Chr1:+|14685703-14714186;
chr1_h998	chr1	14692229	14692410	182	intergenic	NULL	AR3	repName:AR3; type=RMSK-TR; repClass=Satellite; repFamily=Satellite; loc=Chr1:+|14685703-14714186;
chr1_h999	chr1	14692430	14692601	172	intergenic	NULL	AR3	repName:AR3; type=RMSK-TR; repClass=Satellite; repFamily=Satellite; loc=Chr1:+|14685703-14714186;
chr1_h1000	chr1	14694005	14694205	201	intergenic	NULL	AR3	repName:AR3; type=RMSK-TR; repClass=Satellite; repFamily=Satellite; loc=Chr1:+|14685703-14714186;
chr1_h1001	chr1	14695474	14695655	182	intergenic	NULL	AR3	repName:AR3; type=RMSK-TR; repClass=Satellite; repFamily=Satellite; loc=Chr1:+|14685703-14714186;
chr1_h1002	chr1	14696716	14696910	195	intergenic	NULL	AR3	repName:AR3; type=RMSK-TR; repClass=Satellite; repFamily=Satellite; loc=Chr1:+|14685703-14714186;
chr1_h1003	chr1	14698125	14698353	229	intergenic	NULL	AR3	repName:AR3; type=RMSK-TR; repClass=Satellite; repFamily=Satellite; loc=Chr1:+|14685703-14714186;
chr1_h1004	chr1	14699554	14699727	174	intergenic	NULL	AR3	repName:AR3; type=RMSK-TR; repClass=Satellite; repFamily=Satellite; loc=Chr1:+|14685703-14714186;
chr1_h1005	chr1	14700063	14700226	164	intergenic	NULL	AR3	repName:AR3; type=RMSK-TR; repClass=Satellite; repFamily=Satellite; loc=Chr1:+|14685703-14714186;
chr1_h1006	chr1	14700988	14701204	217	intergenic	NULL	AR3	repName:AR3; type=RMSK-TR; repClass=Satellite; repFamily=Satellite; loc=Chr1:+|14685703-14714186;
chr1_h1007	chr1	14702258	14702439	182	intergenic	NULL	AR3	repName:AR3; type=RMSK-TR; repClass=Satellite; repFamily=Satellite; loc=Chr1:+|14685703-14714186;
chr1_h1008	chr1	14702459	14702630	172	intergenic	NULL	AR3	repName:AR3; type=RMSK-TR; repClass=Satellite; repFamily=Satellite; loc=Chr1:+|14685703-14714186;
chr1_h1009	chr1	14703691	14703907	217	intergenic	NULL	AR3	repName:AR3; type=RMSK-TR; repClass=Satellite; repFamily=Satellite; loc=Chr1:+|14685703-14714186;
chr1_h1010	chr1	14705120	14705301	182	intergenic	NULL	AR3	repName:AR3; type=RMSK-TR; repClass=Satellite; repFamily=Satellite; loc=Chr1:+|14685703-14714186;
chr1_h1011	chr1	14705321	14705492	172	intergenic	NULL	AR3	repName:AR3; type=RMSK-TR; repClass=Satellite; repFamily=Satellite; loc=Chr1:+|14685703-14714186;
chr1_h1012	chr1	14706550	14706781	232	intergenic	NULL	AR3	repName:AR3; type=RMSK-TR; repClass=Satellite; repFamily=Satellite; loc=Chr1:+|14685703-14714186;
chr1_h1013	chr1	14707865	14708032	168	intergenic	NULL	AR3	repName:AR3; type=RMSK-TR; repClass=Satellite; repFamily=Satellite; loc=Chr1:+|14685703-14714186;
chr1_h1014	chr1	14708683	14708846	164	intergenic	NULL	AR3	repName:AR3; type=RMSK-TR; repClass=Satellite; repFamily=Satellite; loc=Chr1:+|14685703-14714186;
chr1_h1015	chr1	14712497	14712666	170	intergenic	NULL	AR3	repName:AR3; type=RMSK-TR; repClass=Satellite; repFamily=Satellite; loc=Chr1:+|14685703-14714186;
chr1_h1016	chr1	14713893	14714098	206	intergenic	NULL	AR3	repName:AR3; type=RMSK-TR; repClass=Satellite; repFamily=Satellite; loc=Chr1:+|14685703-14714186;
chr1_h1017	chr1	14714243	14714434	192	TE	NULL	AT1TE48370 // Athila4B_LTR	ID=AT1TE48370; type=TE; loc=Chr1:+|14714187-14717295; // repName:Athila4B_LTR; type=RMSK-TE; repClass=LTR; repFamily=Gypsy; loc=Chr1:+|14714186-14715372;
chr1_h1018	chr1	14715758	14715988	231	TE	NULL	AT1TE48370 // AT1G39513 // AT1G39513 // Athila4_I-int	ID=AT1TE48370; type=TE; loc=Chr1:+|14714187-14717295; // ID=AT1G39513; type=TE; loc=Chr1:+|14715462-14717297; // ID=AT1G39513; type=protein-coding; loc=Chr1:+|14715462-14717297; // repName:Athila4_I-int; type=RMSK-TE; repClass=LTR; repFamily=Gypsy; loc=Chr1:+|14715372-14717295;
chr1_h1019	chr1	14718535	14718722	188	intergenic	NULL	AR3	repName:AR3; type=RMSK-TR; repClass=Satellite; repFamily=Satellite; loc=Chr1:+|14717861-14723225;
chr1_h1020	chr1	14721128	14721291	164	intergenic	NULL	AR3	repName:AR3; type=RMSK-TR; repClass=Satellite; repFamily=Satellite; loc=Chr1:+|14717861-14723225;
chr1_h1021	chr1	14723032	14723195	164	intergenic	NULL	AR3	repName:AR3; type=RMSK-TR; repClass=Satellite; repFamily=Satellite; loc=Chr1:+|14717861-14723225;
chr1_h1022	chr1	14724088	14724367	280	intergenic	NULL	AR3	repName:AR3; type=RMSK-TR; repClass=Satellite; repFamily=Satellite; loc=Chr1:+|14723243-14745652;
chr1_h1023	chr1	14724671	14724847	177	intergenic	NULL	AR3	repName:AR3; type=RMSK-TR; repClass=Satellite; repFamily=Satellite; loc=Chr1:+|14723243-14745652;
chr1_h1024	chr1	14725206	14725482	277	intergenic	NULL	AR3	repName:AR3; type=RMSK-TR; repClass=Satellite; repFamily=Satellite; loc=Chr1:+|14723243-14745652;
chr1_h1025	chr1	14726001	14726164	164	intergenic	NULL	AR3	repName:AR3; type=RMSK-TR; repClass=Satellite; repFamily=Satellite; loc=Chr1:+|14723243-14745652;
chr1_h1026	chr1	14726265	14726441	177	intergenic	NULL	AR3	repName:AR3; type=RMSK-TR; repClass=Satellite; repFamily=Satellite; loc=Chr1:+|14723243-14745652;
chr1_h1027	chr1	14726800	14727076	277	intergenic	NULL	AR3	repName:AR3; type=RMSK-TR; repClass=Satellite; repFamily=Satellite; loc=Chr1:+|14723243-14745652;
chr1_h1028	chr1	14727595	14727874	280	intergenic	NULL	AR3	repName:AR3; type=RMSK-TR; repClass=Satellite; repFamily=Satellite; loc=Chr1:+|14723243-14745652;
chr1_h1029	chr1	14728893	14729165	273	intergenic	NULL	AR3	repName:AR3; type=RMSK-TR; repClass=Satellite; repFamily=Satellite; loc=Chr1:+|14723243-14745652;
chr1_h1030	chr1	14729347	14729625	279	intergenic	NULL	AR3	repName:AR3; type=RMSK-TR; repClass=Satellite; repFamily=Satellite; loc=Chr1:+|14723243-14745652;
chr1_h1031	chr1	14729638	14729802	165	intergenic	NULL	AR3	repName:AR3; type=RMSK-TR; repClass=Satellite; repFamily=Satellite; loc=Chr1:+|14723243-14745652;
chr1_h1032	chr1	14730170	14730437	268	intergenic	NULL	AR3	repName:AR3; type=RMSK-TR; repClass=Satellite; repFamily=Satellite; loc=Chr1:+|14723243-14745652;
chr1_h1033	chr1	14730721	14730896	176	intergenic	NULL	AR3	repName:AR3; type=RMSK-TR; repClass=Satellite; repFamily=Satellite; loc=Chr1:+|14723243-14745652;
chr1_h1034	chr1	14730909	14731073	165	intergenic	NULL	AR3	repName:AR3; type=RMSK-TR; repClass=Satellite; repFamily=Satellite; loc=Chr1:+|14723243-14745652;
chr1_h1035	chr1	14731436	14731692	257	intergenic	NULL	AR3	repName:AR3; type=RMSK-TR; repClass=Satellite; repFamily=Satellite; loc=Chr1:+|14723243-14745652;
chr1_h1036	chr1	14732017	14732350	334	intergenic	NULL	AR3	repName:AR3; type=RMSK-TR; repClass=Satellite; repFamily=Satellite; loc=Chr1:+|14723243-14745652;
chr1_h1037	chr1	14732647	14732825	179	intergenic	NULL	AR3	repName:AR3; type=RMSK-TR; repClass=Satellite; repFamily=Satellite; loc=Chr1:+|14723243-14745652;
chr1_h1038	chr1	14732847	14733018	172	intergenic	NULL	AR3	repName:AR3; type=RMSK-TR; repClass=Satellite; repFamily=Satellite; loc=Chr1:+|14723243-14745652;
chr1_h1039	chr1	14733166	14733444	279	intergenic	NULL	AR3	repName:AR3; type=RMSK-TR; repClass=Satellite; repFamily=Satellite; loc=Chr1:+|14723243-14745652;
chr1_h1040	chr1	14734121	14734291	171	intergenic	NULL	AR3	repName:AR3; type=RMSK-TR; repClass=Satellite; repFamily=Satellite; loc=Chr1:+|14723243-14745652;
chr1_h1041	chr1	14734439	14734717	279	intergenic	NULL	AR3	repName:AR3; type=RMSK-TR; repClass=Satellite; repFamily=Satellite; loc=Chr1:+|14723243-14745652;
chr1_h1042	chr1	14734730	14734893	164	intergenic	NULL	AR3	repName:AR3; type=RMSK-TR; repClass=Satellite; repFamily=Satellite; loc=Chr1:+|14723243-14745652;
chr1_h1043	chr1	14735207	14735371	165	intergenic	NULL	AR3	repName:AR3; type=RMSK-TR; repClass=Satellite; repFamily=Satellite; loc=Chr1:+|14723243-14745652;
chr1_h1044	chr1	14735733	14735989	257	intergenic	NULL	AR3	repName:AR3; type=RMSK-TR; repClass=Satellite; repFamily=Satellite; loc=Chr1:+|14723243-14745652;
chr1_h1045	chr1	14736944	14737122	179	intergenic	NULL	AR3	repName:AR3; type=RMSK-TR; repClass=Satellite; repFamily=Satellite; loc=Chr1:+|14723243-14745652;
chr1_h1046	chr1	14737144	14737315	172	intergenic	NULL	AR3	repName:AR3; type=RMSK-TR; repClass=Satellite; repFamily=Satellite; loc=Chr1:+|14723243-14745652;
chr1_h1047	chr1	14737463	14737741	279	intergenic	NULL	AR3	repName:AR3; type=RMSK-TR; repClass=Satellite; repFamily=Satellite; loc=Chr1:+|14723243-14745652;
chr1_h1048	chr1	14737754	14737918	165	intergenic	NULL	AR3	repName:AR3; type=RMSK-TR; repClass=Satellite; repFamily=Satellite; loc=Chr1:+|14723243-14745652;
chr1_h1049	chr1	14738280	14738536	257	intergenic	NULL	AR3	repName:AR3; type=RMSK-TR; repClass=Satellite; repFamily=Satellite; loc=Chr1:+|14723243-14745652;
chr1_h1050	chr1	14738861	14739194	334	intergenic	NULL	AR3	repName:AR3; type=RMSK-TR; repClass=Satellite; repFamily=Satellite; loc=Chr1:+|14723243-14745652;
chr1_h1051	chr1	14739491	14739669	179	intergenic	NULL	AR3	repName:AR3; type=RMSK-TR; repClass=Satellite; repFamily=Satellite; loc=Chr1:+|14723243-14745652;
chr1_h1052	chr1	14739691	14739862	172	intergenic	NULL	AR3	repName:AR3; type=RMSK-TR; repClass=Satellite; repFamily=Satellite; loc=Chr1:+|14723243-14745652;
chr1_h1053	chr1	14740010	14740288	279	intergenic	NULL	AR3	repName:AR3; type=RMSK-TR; repClass=Satellite; repFamily=Satellite; loc=Chr1:+|14723243-14745652;
chr1_h1054	chr1	14740301	14740465	165	intergenic	NULL	AR3	repName:AR3; type=RMSK-TR; repClass=Satellite; repFamily=Satellite; loc=Chr1:+|14723243-14745652;
chr1_h1055	chr1	14741122	14741400	279	intergenic	NULL	AR3	repName:AR3; type=RMSK-TR; repClass=Satellite; repFamily=Satellite; loc=Chr1:+|14723243-14745652;
chr1_h1056	chr1	14741413	14741576	164	intergenic	NULL	AR3	repName:AR3; type=RMSK-TR; repClass=Satellite; repFamily=Satellite; loc=Chr1:+|14723243-14745652;
chr1_h1057	chr1	14741599	14741877	279	intergenic	NULL	AR3	repName:AR3; type=RMSK-TR; repClass=Satellite; repFamily=Satellite; loc=Chr1:+|14723243-14745652;
chr1_h1058	chr1	14741890	14742054	165	intergenic	NULL	AR3	repName:AR3; type=RMSK-TR; repClass=Satellite; repFamily=Satellite; loc=Chr1:+|14723243-14745652;
chr1_h1059	chr1	14742711	14742989	279	intergenic	NULL	AR3	repName:AR3; type=RMSK-TR; repClass=Satellite; repFamily=Satellite; loc=Chr1:+|14723243-14745652;
chr1_h1060	chr1	14743529	14743721	193	intergenic	NULL	AR3	repName:AR3; type=RMSK-TR; repClass=Satellite; repFamily=Satellite; loc=Chr1:+|14723243-14745652;
chr1_h1061	chr1	14744019	14744442	424	intergenic	NULL	AR3	repName:AR3; type=RMSK-TR; repClass=Satellite; repFamily=Satellite; loc=Chr1:+|14723243-14745652;
chr1_h1062	chr1	14744964	14745228	265	intergenic	NULL	AR3	repName:AR3; type=RMSK-TR; repClass=Satellite; repFamily=Satellite; loc=Chr1:+|14723243-14745652;
chr1_h1063	chr1	14745343	14745553	211	intergenic	NULL	AR3	repName:AR3; type=RMSK-TR; repClass=Satellite; repFamily=Satellite; loc=Chr1:+|14723243-14745652;
chr1_h1064	chr1	14748519	14748749	231	TE	NULL	AT1G39515 // AT1G39515 // AT1TE48475 // Athila4_I-int	ID=AT1G39515; type=TE; loc=Chr1:-|14747211-14749046; // ID=AT1G39515; type=protein-coding; loc=Chr1:-|14747211-14749046; // ID=AT1TE48475; type=TE; loc=Chr1:-|14747212-14750320; // repName:Athila4_I-int; type=RMSK-TE; repClass=LTR; repFamily=Gypsy; loc=Chr1:-|14747211-14749134;
chr1_h1065	chr1	14750073	14750264	192	TE	NULL	AT1TE48475 // Athila4B_LTR	ID=AT1TE48475; type=TE; loc=Chr1:-|14747212-14750320; // repName:Athila4B_LTR; type=RMSK-TE; repClass=LTR; repFamily=Gypsy; loc=Chr1:-|14749134-14750320;
chr1_h1066	chr1	14750409	14750614	206	intergenic	NULL	AR3	repName:AR3; type=RMSK-TR; repClass=Satellite; repFamily=Satellite; loc=Chr1:-|14750320-14750950;
chr1_h1067	chr1	14806090	14806315	226	TE	NULL	AT1TE48660 // Athila6A_LTR	ID=AT1TE48660; type=TE; loc=Chr1:+|14805639-14816078; // repName:Athila6A_LTR; type=RMSK-TE; repClass=LTR; repFamily=Gypsy; loc=Chr1:+|14805638-14807555;
chr1_h1068	chr1	14806323	14806503	181	TE	NULL	AT1TE48660 // Athila6A_LTR	ID=AT1TE48660; type=TE; loc=Chr1:+|14805639-14816078; // repName:Athila6A_LTR; type=RMSK-TE; repClass=LTR; repFamily=Gypsy; loc=Chr1:+|14805638-14807555;
chr1_h1069	chr1	14806539	14806705	167	TE	NULL	AT1TE48660 // Athila6A_LTR	ID=AT1TE48660; type=TE; loc=Chr1:+|14805639-14816078; // repName:Athila6A_LTR; type=RMSK-TE; repClass=LTR; repFamily=Gypsy; loc=Chr1:+|14805638-14807555;
chr1_h1070	chr1	14806718	14807057	340	TE	NULL	AT1TE48660 // Athila6A_LTR	ID=AT1TE48660; type=TE; loc=Chr1:+|14805639-14816078; // repName:Athila6A_LTR; type=RMSK-TE; repClass=LTR; repFamily=Gypsy; loc=Chr1:+|14805638-14807555;
chr1_h1071	chr1	14807941	14808254	314	TE	NULL	AT1TE48660 // AT1G39590 // AT1G39590 // Athila6B_I-int	ID=AT1TE48660; type=TE; loc=Chr1:+|14805639-14816078; // ID=AT1G39590; type=TE; loc=Chr1:+|14807800-14813997; // ID=AT1G39590; type=protein-coding; loc=Chr1:+|14807800-14813997; // repName:Athila6B_I-int; type=RMSK-TE; repClass=LTR; repFamily=Gypsy; loc=Chr1:+|14807627-14815548;
chr1_h1072	chr1	14812199	14812384	186	TE	NULL	AT1TE48660 // AT1G39590 // AT1G39590 // Athila6B_I-int	ID=AT1TE48660; type=TE; loc=Chr1:+|14805639-14816078; // ID=AT1G39590; type=TE; loc=Chr1:+|14807800-14813997; // ID=AT1G39590; type=protein-coding; loc=Chr1:+|14807800-14813997; // repName:Athila6B_I-int; type=RMSK-TE; repClass=LTR; repFamily=Gypsy; loc=Chr1:+|14807627-14815548;
chr1_h1073	chr1	14813663	14813966	304	TE	NULL	AT1TE48660 // AT1G39590 // AT1G39590 // Athila6B_I-int	ID=AT1TE48660; type=TE; loc=Chr1:+|14805639-14816078; // ID=AT1G39590; type=TE; loc=Chr1:+|14807800-14813997; // ID=AT1G39590; type=protein-coding; loc=Chr1:+|14807800-14813997; // repName:Athila6B_I-int; type=RMSK-TE; repClass=LTR; repFamily=Gypsy; loc=Chr1:+|14807627-14815548;
chr1_h1074	chr1	14815094	14815367	274	TE	NULL	AT1TE48660 // Athila6B_I-int	ID=AT1TE48660; type=TE; loc=Chr1:+|14805639-14816078; // repName:Athila6B_I-int; type=RMSK-TE; repClass=LTR; repFamily=Gypsy; loc=Chr1:+|14807627-14815548;
chr1_h1075	chr1	14815936	14816201	266	TE	NULL	AT1TE48660 // AT1TE48665 // Athila6A_LTR	ID=AT1TE48660; type=TE; loc=Chr1:+|14805639-14816078; // ID=AT1TE48665; type=TE; loc=Chr1:+|14816079-14816620; // repName:Athila6A_LTR; type=RMSK-TE; repClass=LTR; repFamily=Gypsy; loc=Chr1:+|14815550-14816620;
chr1_h1076	chr1	14819085	14819249	165	TE	NULL	AT1G39670 // AT1G39670 // AR3	ID=AT1G39670; type=TE; loc=Chr1:+|14817510-14819595; // ID=AT1G39670; type=protein-coding; loc=Chr1:+|14817510-14819595; // repName:AR3; type=RMSK-TR; repClass=Satellite; repFamily=Satellite; loc=Chr1:-|14818655-14820349;
chr1_h1077	chr1	14819262	14819434	173	TE	NULL	AT1G39670 // AT1G39670 // AR3	ID=AT1G39670; type=TE; loc=Chr1:+|14817510-14819595; // ID=AT1G39670; type=protein-coding; loc=Chr1:+|14817510-14819595; // repName:AR3; type=RMSK-TR; repClass=Satellite; repFamily=Satellite; loc=Chr1:-|14818655-14820349;
chr1_h1078	chr1	14819662	14819912	251	intergenic	NULL	AR3	repName:AR3; type=RMSK-TR; repClass=Satellite; repFamily=Satellite; loc=Chr1:-|14818655-14820349;
chr1_h1079	chr1	14820091	14820349	259	intergenic	NULL	AR3	repName:AR3; type=RMSK-TR; repClass=Satellite; repFamily=Satellite; loc=Chr1:-|14818655-14820349;
chr1_h1080	chr1	14820959	14821190	232	intergenic	NULL	AR3	repName:AR3; type=RMSK-TR; repClass=Satellite; repFamily=Satellite; loc=Chr1:-|14820372-14823487;
chr1_h1081	chr1	14822800	14823028	229	intergenic	NULL	AR3	repName:AR3; type=RMSK-TR; repClass=Satellite; repFamily=Satellite; loc=Chr1:-|14820372-14823487;
chr1_h1082	chr1	14824013	14824215	203	intergenic	NULL	AR3	repName:AR3; type=RMSK-TR; repClass=Satellite; repFamily=Satellite; loc=Chr1:-|14823500-14825122;
chr1_h1083	chr1	14824236	14824451	216	intergenic	NULL	AR3	repName:AR3; type=RMSK-TR; repClass=Satellite; repFamily=Satellite; loc=Chr1:-|14823500-14825122;
chr1_h1084	chr1	14824461	14824769	309	intergenic	NULL	AR3	repName:AR3; type=RMSK-TR; repClass=Satellite; repFamily=Satellite; loc=Chr1:-|14823500-14825122;
chr1_h1085	chr1	14824871	14825051	181	intergenic	NULL	AR3	repName:AR3; type=RMSK-TR; repClass=Satellite; repFamily=Satellite; loc=Chr1:-|14823500-14825122;
chr1_h1086	chr1	14826985	14827274	290	TE	NULL	AT1TE48700 // Athila3_LTR	ID=AT1TE48700; type=TE; loc=Chr1:-|14825788-14827235; // repName:Athila3_LTR; type=RMSK-TE; repClass=LTR; repFamily=Gypsy; loc=Chr1:-|14825787-14827467;
chr1_h1087	chr1	14828318	14828555	238	intergenic	NULL	AR3	repName:AR3; type=RMSK-TR; repClass=Satellite; repFamily=Satellite; loc=Chr1:-|14828219-14829784;
chr1_h1088	chr1	14829230	14829494	265	intergenic	NULL	AR3	repName:AR3; type=RMSK-TR; repClass=Satellite; repFamily=Satellite; loc=Chr1:-|14828219-14829784;
chr1_h1089	chr1	14831110	14831493	384	intergenic	NULL	AR3	repName:AR3; type=RMSK-TR; repClass=Satellite; repFamily=Satellite; loc=Chr1:-|14830591-14831834;
chr1_h1090	chr1	14836077	14836263	187	intergenic	NULL	AR3	repName:AR3; type=RMSK-TR; repClass=Satellite; repFamily=Satellite; loc=Chr1:-|14835313-14837658;
chr1_h1091	chr1	14837328	14837558	231	intergenic	NULL	AR3	repName:AR3; type=RMSK-TR; repClass=Satellite; repFamily=Satellite; loc=Chr1:-|14835313-14837658;
chr1_h1092	chr1	14838736	14839081	346	TE	NULL	AT1TE48730 // Athila3_LTR	ID=AT1TE48730; type=TE; loc=Chr1:-|14837664-14845083; // repName:Athila3_LTR; type=RMSK-TE; repClass=LTR; repFamily=Gypsy; loc=Chr1:-|14837663-14839323;
chr1_h1093	chr1	14841192	14841444	253	TE	NULL	AT1TE48730 // AT1G39830 // AT1G39830 // Athila3_I-int	ID=AT1TE48730; type=TE; loc=Chr1:-|14837664-14845083; // ID=AT1G39830; type=TE; loc=Chr1:-|14840744-14846755; // ID=AT1G39830; type=protein-coding; loc=Chr1:-|14840744-14846755; // repName:Athila3_I-int; type=RMSK-TE; repClass=LTR; repFamily=Gypsy; loc=Chr1:-|14839323-14845061;
chr1_h1094	chr1	14841993	14842191	199	TE	NULL	AT1TE48730 // AT1G39830 // AT1G39830 // Athila3_I-int	ID=AT1TE48730; type=TE; loc=Chr1:-|14837664-14845083; // ID=AT1G39830; type=TE; loc=Chr1:-|14840744-14846755; // ID=AT1G39830; type=protein-coding; loc=Chr1:-|14840744-14846755; // repName:Athila3_I-int; type=RMSK-TE; repClass=LTR; repFamily=Gypsy; loc=Chr1:-|14839323-14845061;
chr1_h1095	chr1	14842200	14842383	184	TE	NULL	AT1TE48730 // AT1G39830 // AT1G39830 // Athila3_I-int	ID=AT1TE48730; type=TE; loc=Chr1:-|14837664-14845083; // ID=AT1G39830; type=TE; loc=Chr1:-|14840744-14846755; // ID=AT1G39830; type=protein-coding; loc=Chr1:-|14840744-14846755; // repName:Athila3_I-int; type=RMSK-TE; repClass=LTR; repFamily=Gypsy; loc=Chr1:-|14839323-14845061;
chr1_h1096	chr1	14842391	14842646	256	TE	NULL	AT1TE48730 // AT1G39830 // AT1G39830 // Athila3_I-int	ID=AT1TE48730; type=TE; loc=Chr1:-|14837664-14845083; // ID=AT1G39830; type=TE; loc=Chr1:-|14840744-14846755; // ID=AT1G39830; type=protein-coding; loc=Chr1:-|14840744-14846755; // repName:Athila3_I-int; type=RMSK-TE; repClass=LTR; repFamily=Gypsy; loc=Chr1:-|14839323-14845061;
chr1_h1097	chr1	14845465	14845741	277	TE	NULL	AT1G39830 // AT1G39830 // AT1TE48735 // Athila3_I-int	ID=AT1G39830; type=TE; loc=Chr1:-|14840744-14846755; // ID=AT1G39830; type=protein-coding; loc=Chr1:-|14840744-14846755; // ID=AT1TE48735; type=TE; loc=Chr1:-|14845084-14847384; // repName:Athila3_I-int; type=RMSK-TE; repClass=LTR; repFamily=Gypsy; loc=Chr1:-|14845068-14847384;
chr1_h1098	chr1	14845899	14846113	215	TE	NULL	AT1G39830 // AT1G39830 // AT1TE48735 // Athila3_I-int	ID=AT1G39830; type=TE; loc=Chr1:-|14840744-14846755; // ID=AT1G39830; type=protein-coding; loc=Chr1:-|14840744-14846755; // ID=AT1TE48735; type=TE; loc=Chr1:-|14845084-14847384; // repName:Athila3_I-int; type=RMSK-TE; repClass=LTR; repFamily=Gypsy; loc=Chr1:-|14845068-14847384;
chr1_h1099	chr1	14846191	14846553	363	TE	NULL	AT1G39830 // AT1G39830 // AT1TE48735 // Athila3_I-int	ID=AT1G39830; type=TE; loc=Chr1:-|14840744-14846755; // ID=AT1G39830; type=protein-coding; loc=Chr1:-|14840744-14846755; // ID=AT1TE48735; type=TE; loc=Chr1:-|14845084-14847384; // repName:Athila3_I-int; type=RMSK-TE; repClass=LTR; repFamily=Gypsy; loc=Chr1:-|14845068-14847384;
chr1_h1100	chr1	14847776	14847953	178	TE	NULL	AT1TE48740 // AT1TE48745 // Athila3_I-int // Athila_LTR	ID=AT1TE48740; type=TE; loc=Chr1:-|14847385-14847791; // ID=AT1TE48745; type=TE; loc=Chr1:+|14847805-14857361; // repName:Athila3_I-int; type=RMSK-TE; repClass=LTR; repFamily=Gypsy; loc=Chr1:-|14847405-14847806; // repName:Athila_LTR; type=RMSK-TE; repClass=LTR; repFamily=Gypsy; loc=Chr1:+|14847806-14849440;
chr1_h1101	chr1	14849615	14849936	322	TE	NULL	AT1TE48745 // AT1G39910 // AT1G39910 // Athila_I-int	ID=AT1TE48745; type=TE; loc=Chr1:+|14847805-14857361; // ID=AT1G39910; type=TE; loc=Chr1:+|14849635-14852390; // ID=AT1G39910; type=protein-coding; loc=Chr1:+|14849635-14852390; // repName:Athila_I-int; type=RMSK-TE; repClass=LTR; repFamily=Gypsy; loc=Chr1:+|14849440-14855094;
chr1_h1102	chr1	14854886	14855089	204	TE	NULL	AT1TE48745 // AT1G39990 // AT1G39990 // Athila_I-int	ID=AT1TE48745; type=TE; loc=Chr1:+|14847805-14857361; // ID=AT1G39990; type=TE; loc=Chr1:+|14853296-14855175; // ID=AT1G39990; type=protein-coding; loc=Chr1:+|14853296-14855175; // repName:Athila_I-int; type=RMSK-TE; repClass=LTR; repFamily=Gypsy; loc=Chr1:+|14849440-14855094;
chr1_h1103	chr1	14859303	14859500	198	TE	NULL	AT1TE48750 // AT1G40070 // AT1G40070 // Athila3_I-int	ID=AT1TE48750; type=TE; loc=Chr1:-|14857362-14859911; // ID=AT1G40070; type=TE; loc=Chr1:-|14857705-14859910; // ID=AT1G40070; type=protein-coding; loc=Chr1:-|14857705-14859910; // repName:Athila3_I-int; type=RMSK-TE; repClass=LTR; repFamily=Gypsy; loc=Chr1:-|14859247-14859923;
chr1_h1104	chr1	14867711	14867914	204	TE	NULL	AT1G40072 // AT1G40072 // AT1TE48765 // Athila_I-int	ID=AT1G40072; type=TE; loc=Chr1:-|14867447-14869477; // ID=AT1G40072; type=protein-coding; loc=Chr1:-|14867447-14869477; // ID=AT1TE48765; type=TE; loc=Chr1:-|14865439-14874995; // repName:Athila_I-int; type=RMSK-TE; repClass=LTR; repFamily=Gypsy; loc=Chr1:-|14867705-14873359;
chr1_h1105	chr1	14872864	14873185	322	TE	NULL	AT1G40073 // AT1G40073 // AT1TE48765 // Athila_I-int	ID=AT1G40073; type=TE; loc=Chr1:-|14870410-14873234; // ID=AT1G40073; type=protein-coding; loc=Chr1:-|14870410-14873234; // ID=AT1TE48765; type=TE; loc=Chr1:-|14865439-14874995; // repName:Athila_I-int; type=RMSK-TE; repClass=LTR; repFamily=Gypsy; loc=Chr1:-|14867705-14873359;
chr1_h1106	chr1	14874847	14875024	178	TE	NULL	AT1TE48765 // AT1TE48770 // Athila_LTR // Athila3_I-int	ID=AT1TE48765; type=TE; loc=Chr1:-|14865439-14874995; // ID=AT1TE48770; type=TE; loc=Chr1:+|14875009-14875415; // repName:Athila_LTR; type=RMSK-TE; repClass=LTR; repFamily=Gypsy; loc=Chr1:-|14873359-14874993; // repName:Athila3_I-int; type=RMSK-TE; repClass=LTR; repFamily=Gypsy; loc=Chr1:+|14874993-14875394;
chr1_h1107	chr1	14876247	14876609	363	TE	NULL	AT1G40074 // AT1G40074 // AT1TE48775 // Athila3_I-int	ID=AT1G40074; type=TE; loc=Chr1:+|14876079-14882030; // ID=AT1G40074; type=protein-coding; loc=Chr1:+|14876079-14882030; // ID=AT1TE48775; type=TE; loc=Chr1:+|14875416-14885131; // repName:Athila3_I-int; type=RMSK-TE; repClass=LTR; repFamily=Gypsy; loc=Chr1:+|14875415-14877731;
chr1_h1108	chr1	14876687	14876901	215	TE	NULL	AT1G40074 // AT1G40074 // AT1TE48775 // Athila3_I-int	ID=AT1G40074; type=TE; loc=Chr1:+|14876079-14882030; // ID=AT1G40074; type=protein-coding; loc=Chr1:+|14876079-14882030; // ID=AT1TE48775; type=TE; loc=Chr1:+|14875416-14885131; // repName:Athila3_I-int; type=RMSK-TE; repClass=LTR; repFamily=Gypsy; loc=Chr1:+|14875415-14877731;
chr1_h1109	chr1	14877059	14877335	277	TE	NULL	AT1G40074 // AT1G40074 // AT1TE48775 // Athila3_I-int	ID=AT1G40074; type=TE; loc=Chr1:+|14876079-14882030; // ID=AT1G40074; type=protein-coding; loc=Chr1:+|14876079-14882030; // ID=AT1TE48775; type=TE; loc=Chr1:+|14875416-14885131; // repName:Athila3_I-int; type=RMSK-TE; repClass=LTR; repFamily=Gypsy; loc=Chr1:+|14875415-14877731;
chr1_h1110	chr1	14880154	14880409	256	TE	NULL	AT1G40074 // AT1G40074 // AT1TE48775 // Athila3_I-int	ID=AT1G40074; type=TE; loc=Chr1:+|14876079-14882030; // ID=AT1G40074; type=protein-coding; loc=Chr1:+|14876079-14882030; // ID=AT1TE48775; type=TE; loc=Chr1:+|14875416-14885131; // repName:Athila3_I-int; type=RMSK-TE; repClass=LTR; repFamily=Gypsy; loc=Chr1:+|14877738-14883476;
chr1_h1111	chr1	14880417	14880600	184	TE	NULL	AT1G40074 // AT1G40074 // AT1TE48775 // Athila3_I-int	ID=AT1G40074; type=TE; loc=Chr1:+|14876079-14882030; // ID=AT1G40074; type=protein-coding; loc=Chr1:+|14876079-14882030; // ID=AT1TE48775; type=TE; loc=Chr1:+|14875416-14885131; // repName:Athila3_I-int; type=RMSK-TE; repClass=LTR; repFamily=Gypsy; loc=Chr1:+|14877738-14883476;
chr1_h1112	chr1	14880609	14880807	199	TE	NULL	AT1G40074 // AT1G40074 // AT1TE48775 // Athila3_I-int	ID=AT1G40074; type=TE; loc=Chr1:+|14876079-14882030; // ID=AT1G40074; type=protein-coding; loc=Chr1:+|14876079-14882030; // ID=AT1TE48775; type=TE; loc=Chr1:+|14875416-14885131; // repName:Athila3_I-int; type=RMSK-TE; repClass=LTR; repFamily=Gypsy; loc=Chr1:+|14877738-14883476;
chr1_h1113	chr1	14881356	14881608	253	TE	NULL	AT1G40074 // AT1G40074 // AT1TE48775 // Athila3_I-int	ID=AT1G40074; type=TE; loc=Chr1:+|14876079-14882030; // ID=AT1G40074; type=protein-coding; loc=Chr1:+|14876079-14882030; // ID=AT1TE48775; type=TE; loc=Chr1:+|14875416-14885131; // repName:Athila3_I-int; type=RMSK-TE; repClass=LTR; repFamily=Gypsy; loc=Chr1:+|14877738-14883476;
chr1_h1114	chr1	14883719	14884064	346	TE	NULL	AT1TE48775 // Athila3_LTR	ID=AT1TE48775; type=TE; loc=Chr1:+|14875416-14885131; // repName:Athila3_LTR; type=RMSK-TE; repClass=LTR; repFamily=Gypsy; loc=Chr1:+|14883476-14885136;
chr1_h1115	chr1	14885242	14885472	231	intergenic	NULL	AR3	repName:AR3; type=RMSK-TR; repClass=Satellite; repFamily=Satellite; loc=Chr1:+|14885141-14885699;
chr1_h1116	chr1	14887933	14888168	236	intergenic	NULL	AR3	repName:AR3; type=RMSK-TR; repClass=Satellite; repFamily=Satellite; loc=Chr1:+|14885717-14891975;
chr1_h1117	chr1	14889582	14889777	196	intergenic	NULL	AR3	repName:AR3; type=RMSK-TR; repClass=Satellite; repFamily=Satellite; loc=Chr1:+|14885717-14891975;
chr1_h1118	chr1	14889900	14890075	176	intergenic	NULL	AR3	repName:AR3; type=RMSK-TR; repClass=Satellite; repFamily=Satellite; loc=Chr1:+|14885717-14891975;
chr1_h1119	chr1	14890239	14890405	167	intergenic	NULL	AR3	repName:AR3; type=RMSK-TR; repClass=Satellite; repFamily=Satellite; loc=Chr1:+|14885717-14891975;
chr1_h1120	chr1	14890876	14891050	175	intergenic	NULL	AR3	repName:AR3; type=RMSK-TR; repClass=Satellite; repFamily=Satellite; loc=Chr1:+|14885717-14891975;
chr1_h1121	chr1	14891766	14891952	187	intergenic	NULL	AR3	repName:AR3; type=RMSK-TR; repClass=Satellite; repFamily=Satellite; loc=Chr1:+|14885717-14891975;
chr1_h1122	chr1	14898195	14898460	266	TE	NULL	AT1TE48835 // Athila6A_LTR	ID=AT1TE48835; type=TE; loc=Chr1:-|14897776-14908757; // repName:Athila6A_LTR; type=RMSK-TE; repClass=LTR; repFamily=Gypsy; loc=Chr1:-|14897775-14898845;
chr1_h1123	chr1	14899029	14899302	274	TE	NULL	AT1TE48835 // Athila6B_I-int	ID=AT1TE48835; type=TE; loc=Chr1:-|14897776-14908757; // repName:Athila6B_I-int; type=RMSK-TE; repClass=LTR; repFamily=Gypsy; loc=Chr1:-|14898847-14906768;
chr1_h1124	chr1	14900430	14900733	304	TE	NULL	AT1TE48835 // AT1G40077 // AT1G40077 // Athila6B_I-int	ID=AT1TE48835; type=TE; loc=Chr1:-|14897776-14908757; // ID=AT1G40077; type=TE; loc=Chr1:-|14899838-14906596; // ID=AT1G40077; type=protein-coding; loc=Chr1:-|14899838-14906596; // repName:Athila6B_I-int; type=RMSK-TE; repClass=LTR; repFamily=Gypsy; loc=Chr1:-|14898847-14906768;
chr1_h1125	chr1	14902012	14902197	186	TE	NULL	AT1TE48835 // AT1G40077 // AT1G40077 // Athila6B_I-int	ID=AT1TE48835; type=TE; loc=Chr1:-|14897776-14908757; // ID=AT1G40077; type=TE; loc=Chr1:-|14899838-14906596; // ID=AT1G40077; type=protein-coding; loc=Chr1:-|14899838-14906596; // repName:Athila6B_I-int; type=RMSK-TE; repClass=LTR; repFamily=Gypsy; loc=Chr1:-|14898847-14906768;
chr1_h1126	chr1	14906142	14906455	314	TE	NULL	AT1TE48835 // AT1G40077 // AT1G40077 // Athila6B_I-int	ID=AT1TE48835; type=TE; loc=Chr1:-|14897776-14908757; // ID=AT1G40077; type=TE; loc=Chr1:-|14899838-14906596; // ID=AT1G40077; type=protein-coding; loc=Chr1:-|14899838-14906596; // repName:Athila6B_I-int; type=RMSK-TE; repClass=LTR; repFamily=Gypsy; loc=Chr1:-|14898847-14906768;
chr1_h1127	chr1	14907339	14907678	340	TE	NULL	AT1TE48835 // Athila6A_LTR	ID=AT1TE48835; type=TE; loc=Chr1:-|14897776-14908757; // repName:Athila6A_LTR; type=RMSK-TE; repClass=LTR; repFamily=Gypsy; loc=Chr1:-|14906840-14908757;
chr1_h1128	chr1	14907691	14907857	167	TE	NULL	AT1TE48835 // Athila6A_LTR	ID=AT1TE48835; type=TE; loc=Chr1:-|14897776-14908757; // repName:Athila6A_LTR; type=RMSK-TE; repClass=LTR; repFamily=Gypsy; loc=Chr1:-|14906840-14908757;
chr1_h1129	chr1	14907893	14908073	181	TE	NULL	AT1TE48835 // Athila6A_LTR	ID=AT1TE48835; type=TE; loc=Chr1:-|14897776-14908757; // repName:Athila6A_LTR; type=RMSK-TE; repClass=LTR; repFamily=Gypsy; loc=Chr1:-|14906840-14908757;
chr1_h1130	chr1	14908081	14908306	226	TE	NULL	AT1TE48835 // Athila6A_LTR	ID=AT1TE48835; type=TE; loc=Chr1:-|14897776-14908757; // repName:Athila6A_LTR; type=RMSK-TE; repClass=LTR; repFamily=Gypsy; loc=Chr1:-|14906840-14908757;
chr1_h1131	chr1	14909773	14909959	187	intergenic	NULL	AR3	repName:AR3; type=RMSK-TR; repClass=Satellite; repFamily=Satellite; loc=Chr1:+|14908922-14910722;
chr1_h1132	chr1	14924003	14924212	210	TE	NULL	AT1G40084 // AT1G40084 // AT1TE48905 // Athila2_LTR	ID=AT1G40084; type=TE; loc=Chr1:+|14924035-14924676; // ID=AT1G40084; type=protein-coding; loc=Chr1:+|14924035-14924676; // ID=AT1TE48905; type=TE; loc=Chr1:+|14923606-14926963; // repName:Athila2_LTR; type=RMSK-TE; repClass=LTR; repFamily=Gypsy; loc=Chr1:+|14923931-14926963;
chr1_h1133	chr1	14924335	14924498	164	TE	NULL	AT1G40084 // AT1G40084 // AT1TE48905 // Athila2_LTR	ID=AT1G40084; type=TE; loc=Chr1:+|14924035-14924676; // ID=AT1G40084; type=protein-coding; loc=Chr1:+|14924035-14924676; // ID=AT1TE48905; type=TE; loc=Chr1:+|14923606-14926963; // repName:Athila2_LTR; type=RMSK-TE; repClass=LTR; repFamily=Gypsy; loc=Chr1:+|14923931-14926963;
chr1_h1134	chr1	14925004	14925167	164	TE	NULL	AT1TE48905 // Athila2_LTR	ID=AT1TE48905; type=TE; loc=Chr1:+|14923606-14926963; // repName:Athila2_LTR; type=RMSK-TE; repClass=LTR; repFamily=Gypsy; loc=Chr1:+|14923931-14926963;
chr1_h1135	chr1	14925196	14925668	473	TE	NULL	AT1TE48905 // Athila2_LTR	ID=AT1TE48905; type=TE; loc=Chr1:+|14923606-14926963; // repName:Athila2_LTR; type=RMSK-TE; repClass=LTR; repFamily=Gypsy; loc=Chr1:+|14923931-14926963;
chr1_h1136	chr1	14926243	14926464	222	TE	NULL	AT1TE48905 // AT1G40085 // AT1G40085 // Athila2_LTR	ID=AT1TE48905; type=TE; loc=Chr1:+|14923606-14926963; // ID=AT1G40085; type=TE; loc=Chr1:+|14925852-14926970; // ID=AT1G40085; type=protein-coding; loc=Chr1:+|14925852-14926970; // repName:Athila2_LTR; type=RMSK-TE; repClass=LTR; repFamily=Gypsy; loc=Chr1:+|14923931-14926963;
chr1_h1137	chr1	14926481	14926732	252	TE	NULL	AT1TE48905 // AT1G40085 // AT1G40085 // Athila2_LTR	ID=AT1TE48905; type=TE; loc=Chr1:+|14923606-14926963; // ID=AT1G40085; type=TE; loc=Chr1:+|14925852-14926970; // ID=AT1G40085; type=protein-coding; loc=Chr1:+|14925852-14926970; // repName:Athila2_LTR; type=RMSK-TE; repClass=LTR; repFamily=Gypsy; loc=Chr1:+|14923931-14926963;
chr1_h1138	chr1	14926777	14926999	223	TE	NULL	AT1TE48905 // AT1G40085 // AT1G40085 // Athila2_LTR // AR3	ID=AT1TE48905; type=TE; loc=Chr1:+|14923606-14926963; // ID=AT1G40085; type=TE; loc=Chr1:+|14925852-14926970; // ID=AT1G40085; type=protein-coding; loc=Chr1:+|14925852-14926970; // repName:Athila2_LTR; type=RMSK-TE; repClass=LTR; repFamily=Gypsy; loc=Chr1:+|14923931-14926963; // repName:AR3; type=RMSK-TR; repClass=Satellite; repFamily=Satellite; loc=Chr1:+|14926960-14998850;
chr1_h1139	chr1	14927237	14927403	167	intergenic	NULL	AR3	repName:AR3; type=RMSK-TR; repClass=Satellite; repFamily=Satellite; loc=Chr1:+|14926960-14998850;
chr1_h1140	chr1	14927424	14927591	168	intergenic	NULL	AR3	repName:AR3; type=RMSK-TR; repClass=Satellite; repFamily=Satellite; loc=Chr1:+|14926960-14998850;
chr1_h1141	chr1	14931517	14931683	167	intergenic	NULL	AR3	repName:AR3; type=RMSK-TR; repClass=Satellite; repFamily=Satellite; loc=Chr1:+|14926960-14998850;
chr1_h1142	chr1	14933524	14933747	224	intergenic	NULL	AR3	repName:AR3; type=RMSK-TR; repClass=Satellite; repFamily=Satellite; loc=Chr1:+|14926960-14998850;
chr1_h1143	chr1	14934365	14934681	317	intergenic	NULL	AR3	repName:AR3; type=RMSK-TR; repClass=Satellite; repFamily=Satellite; loc=Chr1:+|14926960-14998850;
chr1_h1144	chr1	14934867	14935311	445	intergenic	NULL	AR3	repName:AR3; type=RMSK-TR; repClass=Satellite; repFamily=Satellite; loc=Chr1:+|14926960-14998850;
chr1_h1145	chr1	14935367	14935536	170	intergenic	NULL	AR3	repName:AR3; type=RMSK-TR; repClass=Satellite; repFamily=Satellite; loc=Chr1:+|14926960-14998850;
chr1_h1146	chr1	14935564	14935778	215	intergenic	NULL	AR3	repName:AR3; type=RMSK-TR; repClass=Satellite; repFamily=Satellite; loc=Chr1:+|14926960-14998850;
chr1_h1147	chr1	14935925	14936094	170	intergenic	NULL	AR3	repName:AR3; type=RMSK-TR; repClass=Satellite; repFamily=Satellite; loc=Chr1:+|14926960-14998850;
chr1_h1148	chr1	14937249	14937509	261	intergenic	NULL	AR3	repName:AR3; type=RMSK-TR; repClass=Satellite; repFamily=Satellite; loc=Chr1:+|14926960-14998850;
chr1_h1149	chr1	14937875	14938319	445	intergenic	NULL	AR3	repName:AR3; type=RMSK-TR; repClass=Satellite; repFamily=Satellite; loc=Chr1:+|14926960-14998850;
chr1_h1150	chr1	14938375	14938544	170	intergenic	NULL	AR3	repName:AR3; type=RMSK-TR; repClass=Satellite; repFamily=Satellite; loc=Chr1:+|14926960-14998850;
chr1_h1151	chr1	14938572	14938786	215	intergenic	NULL	AR3	repName:AR3; type=RMSK-TR; repClass=Satellite; repFamily=Satellite; loc=Chr1:+|14926960-14998850;
chr1_h1152	chr1	14938933	14939102	170	intergenic	NULL	AR3	repName:AR3; type=RMSK-TR; repClass=Satellite; repFamily=Satellite; loc=Chr1:+|14926960-14998850;
chr1_h1153	chr1	14940257	14940517	261	intergenic	NULL	AR3	repName:AR3; type=RMSK-TR; repClass=Satellite; repFamily=Satellite; loc=Chr1:+|14926960-14998850;
chr1_h1154	chr1	14940562	14940854	293	intergenic	NULL	AR3	repName:AR3; type=RMSK-TR; repClass=Satellite; repFamily=Satellite; loc=Chr1:+|14926960-14998850;
chr1_h1155	chr1	14940969	14941262	294	intergenic	NULL	AR3	repName:AR3; type=RMSK-TR; repClass=Satellite; repFamily=Satellite; loc=Chr1:+|14926960-14998850;
chr1_h1156	chr1	14942117	14942638	522	intergenic	NULL	AR3	repName:AR3; type=RMSK-TR; repClass=Satellite; repFamily=Satellite; loc=Chr1:+|14926960-14998850;
chr1_h1157	chr1	14943192	14943450	259	intergenic	NULL	AR3	repName:AR3; type=RMSK-TR; repClass=Satellite; repFamily=Satellite; loc=Chr1:+|14926960-14998850;
chr1_h1158	chr1	14943463	14943684	222	intergenic	NULL	AR3	repName:AR3; type=RMSK-TR; repClass=Satellite; repFamily=Satellite; loc=Chr1:+|14926960-14998850;
chr1_h1159	chr1	14943748	14943999	252	intergenic	NULL	AR3	repName:AR3; type=RMSK-TR; repClass=Satellite; repFamily=Satellite; loc=Chr1:+|14926960-14998850;
chr1_h1160	chr1	14944474	14944639	166	intergenic	NULL	AR3	repName:AR3; type=RMSK-TR; repClass=Satellite; repFamily=Satellite; loc=Chr1:+|14926960-14998850;
chr1_h1161	chr1	14945089	14945295	207	intergenic	NULL	AR3	repName:AR3; type=RMSK-TR; repClass=Satellite; repFamily=Satellite; loc=Chr1:+|14926960-14998850;
chr1_h1162	chr1	14945481	14945983	503	intergenic	NULL	AR3	repName:AR3; type=RMSK-TR; repClass=Satellite; repFamily=Satellite; loc=Chr1:+|14926960-14998850;
chr1_h1163	chr1	14946020	14946219	200	intergenic	NULL	AR3	repName:AR3; type=RMSK-TR; repClass=Satellite; repFamily=Satellite; loc=Chr1:+|14926960-14998850;
chr1_h1164	chr1	14946237	14946418	182	intergenic	NULL	AR3	repName:AR3; type=RMSK-TR; repClass=Satellite; repFamily=Satellite; loc=Chr1:+|14926960-14998850;
chr1_h1165	chr1	14946955	14947428	474	intergenic	NULL	AR3	repName:AR3; type=RMSK-TR; repClass=Satellite; repFamily=Satellite; loc=Chr1:+|14926960-14998850;
chr1_h1166	chr1	14947982	14948240	259	intergenic	NULL	AR3	repName:AR3; type=RMSK-TR; repClass=Satellite; repFamily=Satellite; loc=Chr1:+|14926960-14998850;
chr1_h1167	chr1	14948253	14948474	222	intergenic	NULL	AR3	repName:AR3; type=RMSK-TR; repClass=Satellite; repFamily=Satellite; loc=Chr1:+|14926960-14998850;
chr1_h1168	chr1	14948538	14948789	252	intergenic	NULL	AR3	repName:AR3; type=RMSK-TR; repClass=Satellite; repFamily=Satellite; loc=Chr1:+|14926960-14998850;
chr1_h1169	chr1	14949264	14949429	166	intergenic	NULL	AR3	repName:AR3; type=RMSK-TR; repClass=Satellite; repFamily=Satellite; loc=Chr1:+|14926960-14998850;
chr1_h1170	chr1	14950927	14951221	295	intergenic	NULL	AR3	repName:AR3; type=RMSK-TR; repClass=Satellite; repFamily=Satellite; loc=Chr1:+|14926960-14998850;
chr1_h1171	chr1	14951262	14951446	185	intergenic	NULL	AR3	repName:AR3; type=RMSK-TR; repClass=Satellite; repFamily=Satellite; loc=Chr1:+|14926960-14998850;
chr1_h1172	chr1	14952925	14953150	226	intergenic	NULL	AR3	repName:AR3; type=RMSK-TR; repClass=Satellite; repFamily=Satellite; loc=Chr1:+|14926960-14998850;
chr1_h1173	chr1	14953527	14953716	190	intergenic	NULL	AR3	repName:AR3; type=RMSK-TR; repClass=Satellite; repFamily=Satellite; loc=Chr1:+|14926960-14998850;
chr1_h1174	chr1	14953731	14954011	281	intergenic	NULL	AR3	repName:AR3; type=RMSK-TR; repClass=Satellite; repFamily=Satellite; loc=Chr1:+|14926960-14998850;
chr1_h1175	chr1	14954047	14954480	434	intergenic	NULL	AR3	repName:AR3; type=RMSK-TR; repClass=Satellite; repFamily=Satellite; loc=Chr1:+|14926960-14998850;
chr1_h1176	chr1	14954521	14954904	384	intergenic	NULL	AR3	repName:AR3; type=RMSK-TR; repClass=Satellite; repFamily=Satellite; loc=Chr1:+|14926960-14998850;
chr1_h1177	chr1	14954996	14955433	438	intergenic	NULL	AR3	repName:AR3; type=RMSK-TR; repClass=Satellite; repFamily=Satellite; loc=Chr1:+|14926960-14998850;
chr1_h1178	chr1	14955469	14955770	302	intergenic	NULL	AR3	repName:AR3; type=RMSK-TR; repClass=Satellite; repFamily=Satellite; loc=Chr1:+|14926960-14998850;
chr1_h1179	chr1	14955798	14956025	228	intergenic	NULL	AR3	repName:AR3; type=RMSK-TR; repClass=Satellite; repFamily=Satellite; loc=Chr1:+|14926960-14998850;
chr1_h1180	chr1	14956078	14956259	182	intergenic	NULL	AR3	repName:AR3; type=RMSK-TR; repClass=Satellite; repFamily=Satellite; loc=Chr1:+|14926960-14998850;
chr1_h1181	chr1	14956492	14956654	163	intergenic	NULL	AR3	repName:AR3; type=RMSK-TR; repClass=Satellite; repFamily=Satellite; loc=Chr1:+|14926960-14998850;
chr1_h1182	chr1	14956727	14957110	384	intergenic	NULL	AR3	repName:AR3; type=RMSK-TR; repClass=Satellite; repFamily=Satellite; loc=Chr1:+|14926960-14998850;
chr1_h1183	chr1	14957202	14957441	240	intergenic	NULL	AR3	repName:AR3; type=RMSK-TR; repClass=Satellite; repFamily=Satellite; loc=Chr1:+|14926960-14998850;
chr1_h1184	chr1	14957470	14957639	170	intergenic	NULL	AR3	repName:AR3; type=RMSK-TR; repClass=Satellite; repFamily=Satellite; loc=Chr1:+|14926960-14998850;
chr1_h1185	chr1	14957675	14957976	302	intergenic	NULL	AR3	repName:AR3; type=RMSK-TR; repClass=Satellite; repFamily=Satellite; loc=Chr1:+|14926960-14998850;
chr1_h1186	chr1	14958004	14958222	219	intergenic	NULL	AR3	repName:AR3; type=RMSK-TR; repClass=Satellite; repFamily=Satellite; loc=Chr1:+|14926960-14998850;
chr1_h1187	chr1	14960595	14960917	323	intergenic	NULL	AR3	repName:AR3; type=RMSK-TR; repClass=Satellite; repFamily=Satellite; loc=Chr1:+|14926960-14998850;
chr1_h1188	chr1	14961328	14961664	337	intergenic	NULL	AR3	repName:AR3; type=RMSK-TR; repClass=Satellite; repFamily=Satellite; loc=Chr1:+|14926960-14998850;
chr1_h1189	chr1	14962062	14962225	164	intergenic	NULL	AR3	repName:AR3; type=RMSK-TR; repClass=Satellite; repFamily=Satellite; loc=Chr1:+|14926960-14998850;
chr1_h1190	chr1	14962303	14962482	180	intergenic	NULL	AR3	repName:AR3; type=RMSK-TR; repClass=Satellite; repFamily=Satellite; loc=Chr1:+|14926960-14998850;
chr1_h1191	chr1	14962893	14963229	337	intergenic	NULL	AR3	repName:AR3; type=RMSK-TR; repClass=Satellite; repFamily=Satellite; loc=Chr1:+|14926960-14998850;
chr1_h1192	chr1	14963626	14963803	178	intergenic	NULL	AR3	repName:AR3; type=RMSK-TR; repClass=Satellite; repFamily=Satellite; loc=Chr1:+|14926960-14998850;
chr1_h1193	chr1	14963864	14964127	264	intergenic	NULL	AR3	repName:AR3; type=RMSK-TR; repClass=Satellite; repFamily=Satellite; loc=Chr1:+|14926960-14998850;
chr1_h1194	chr1	14964151	14964322	172	intergenic	NULL	AR3	repName:AR3; type=RMSK-TR; repClass=Satellite; repFamily=Satellite; loc=Chr1:+|14926960-14998850;
chr1_h1195	chr1	14964354	14964568	215	intergenic	NULL	AR3	repName:AR3; type=RMSK-TR; repClass=Satellite; repFamily=Satellite; loc=Chr1:+|14926960-14998850;
chr1_h1196	chr1	14964819	14965137	319	intergenic	NULL	AR3	repName:AR3; type=RMSK-TR; repClass=Satellite; repFamily=Satellite; loc=Chr1:+|14926960-14998850;
chr1_h1197	chr1	14965165	14965392	228	intergenic	NULL	AR3	repName:AR3; type=RMSK-TR; repClass=Satellite; repFamily=Satellite; loc=Chr1:+|14926960-14998850;
chr1_h1198	chr1	14966208	14966412	205	intergenic	NULL	AR3	repName:AR3; type=RMSK-TR; repClass=Satellite; repFamily=Satellite; loc=Chr1:+|14926960-14998850;
chr1_h1199	chr1	14966809	14967145	337	intergenic	NULL	AR3	repName:AR3; type=RMSK-TR; repClass=Satellite; repFamily=Satellite; loc=Chr1:+|14926960-14998850;
chr1_h1200	chr1	14967542	14967878	337	intergenic	NULL	AR3	repName:AR3; type=RMSK-TR; repClass=Satellite; repFamily=Satellite; loc=Chr1:+|14926960-14998850;
chr1_h1201	chr1	14968279	14968452	174	intergenic	NULL	AR3	repName:AR3; type=RMSK-TR; repClass=Satellite; repFamily=Satellite; loc=Chr1:+|14926960-14998850;
chr1_h1202	chr1	14968546	14968776	231	intergenic	NULL	AR3	repName:AR3; type=RMSK-TR; repClass=Satellite; repFamily=Satellite; loc=Chr1:+|14926960-14998850;
chr1_h1203	chr1	14969003	14969244	242	intergenic	NULL	AR3	repName:AR3; type=RMSK-TR; repClass=Satellite; repFamily=Satellite; loc=Chr1:+|14926960-14998850;
chr1_h1204	chr1	14969477	14969816	340	intergenic	NULL	AR3	repName:AR3; type=RMSK-TR; repClass=Satellite; repFamily=Satellite; loc=Chr1:+|14926960-14998850;
chr1_h1205	chr1	14971195	14971395	201	intergenic	NULL	AR3	repName:AR3; type=RMSK-TR; repClass=Satellite; repFamily=Satellite; loc=Chr1:+|14926960-14998850;
chr1_h1206	chr1	14972598	14972842	245	intergenic	NULL	AR3	repName:AR3; type=RMSK-TR; repClass=Satellite; repFamily=Satellite; loc=Chr1:+|14926960-14998850;
chr1_h1207	chr1	14973374	14973634	261	intergenic	NULL	AR3	repName:AR3; type=RMSK-TR; repClass=Satellite; repFamily=Satellite; loc=Chr1:+|14926960-14998850;
chr1_h1208	chr1	14975214	14975483	270	intergenic	NULL	AR3	repName:AR3; type=RMSK-TR; repClass=Satellite; repFamily=Satellite; loc=Chr1:+|14926960-14998850;
chr1_h1209	chr1	14975500	14975707	208	intergenic	NULL	AR3	repName:AR3; type=RMSK-TR; repClass=Satellite; repFamily=Satellite; loc=Chr1:+|14926960-14998850;
chr1_h1210	chr1	14976231	14976597	367	intergenic	NULL	AR3	repName:AR3; type=RMSK-TR; repClass=Satellite; repFamily=Satellite; loc=Chr1:+|14926960-14998850;
chr1_h1211	chr1	14977279	14977458	180	intergenic	NULL	AR3	repName:AR3; type=RMSK-TR; repClass=Satellite; repFamily=Satellite; loc=Chr1:+|14926960-14998850;
chr1_h1212	chr1	14978257	14978549	293	intergenic	NULL	AR3	repName:AR3; type=RMSK-TR; repClass=Satellite; repFamily=Satellite; loc=Chr1:+|14926960-14998850;
chr1_h1213	chr1	14978590	14978988	399	intergenic	NULL	AR3	repName:AR3; type=RMSK-TR; repClass=Satellite; repFamily=Satellite; loc=Chr1:+|14926960-14998850;
chr1_h1214	chr1	14979205	14979497	293	intergenic	NULL	AR3	repName:AR3; type=RMSK-TR; repClass=Satellite; repFamily=Satellite; loc=Chr1:+|14926960-14998850;
chr1_h1215	chr1	14979632	14979914	283	intergenic	NULL	AR3	repName:AR3; type=RMSK-TR; repClass=Satellite; repFamily=Satellite; loc=Chr1:+|14926960-14998850;
chr1_h1216	chr1	14980327	14980604	278	intergenic	NULL	AR3	repName:AR3; type=RMSK-TR; repClass=Satellite; repFamily=Satellite; loc=Chr1:+|14926960-14998850;
chr1_h1217	chr1	14980942	14981234	293	intergenic	NULL	AR3	repName:AR3; type=RMSK-TR; repClass=Satellite; repFamily=Satellite; loc=Chr1:+|14926960-14998850;
chr1_h1218	chr1	14981275	14981673	399	intergenic	NULL	AR3	repName:AR3; type=RMSK-TR; repClass=Satellite; repFamily=Satellite; loc=Chr1:+|14926960-14998850;
chr1_h1219	chr1	14981890	14982182	293	intergenic	NULL	AR3	repName:AR3; type=RMSK-TR; repClass=Satellite; repFamily=Satellite; loc=Chr1:+|14926960-14998850;
chr1_h1220	chr1	14982317	14982599	283	intergenic	NULL	AR3	repName:AR3; type=RMSK-TR; repClass=Satellite; repFamily=Satellite; loc=Chr1:+|14926960-14998850;
chr1_h1221	chr1	14982695	14982971	277	intergenic	NULL	AR3	repName:AR3; type=RMSK-TR; repClass=Satellite; repFamily=Satellite; loc=Chr1:+|14926960-14998850;
chr1_h1222	chr1	14983106	14983388	283	intergenic	NULL	AR3	repName:AR3; type=RMSK-TR; repClass=Satellite; repFamily=Satellite; loc=Chr1:+|14926960-14998850;
chr1_h1223	chr1	14983801	14984078	278	intergenic	NULL	AR3	repName:AR3; type=RMSK-TR; repClass=Satellite; repFamily=Satellite; loc=Chr1:+|14926960-14998850;
chr1_h1224	chr1	14984749	14985026	278	intergenic	NULL	AR3	repName:AR3; type=RMSK-TR; repClass=Satellite; repFamily=Satellite; loc=Chr1:+|14926960-14998850;
chr1_h1225	chr1	14985697	14985974	278	intergenic	NULL	AR3	repName:AR3; type=RMSK-TR; repClass=Satellite; repFamily=Satellite; loc=Chr1:+|14926960-14998850;
chr1_h1226	chr1	14986312	14986568	257	intergenic	NULL	AR3	repName:AR3; type=RMSK-TR; repClass=Satellite; repFamily=Satellite; loc=Chr1:+|14926960-14998850;
chr1_h1227	chr1	14986634	14986853	220	intergenic	NULL	AR3	repName:AR3; type=RMSK-TR; repClass=Satellite; repFamily=Satellite; loc=Chr1:+|14926960-14998850;
chr1_h1228	chr1	14987119	14987395	277	intergenic	NULL	AR3	repName:AR3; type=RMSK-TR; repClass=Satellite; repFamily=Satellite; loc=Chr1:+|14926960-14998850;
chr1_h1229	chr1	14987425	14987814	390	intergenic	NULL	AR3	repName:AR3; type=RMSK-TR; repClass=Satellite; repFamily=Satellite; loc=Chr1:+|14926960-14998850;
chr1_h1230	chr1	14987910	14988186	277	intergenic	NULL	AR3	repName:AR3; type=RMSK-TR; repClass=Satellite; repFamily=Satellite; loc=Chr1:+|14926960-14998850;
chr1_h1231	chr1	14988227	14988504	278	intergenic	NULL	AR3	repName:AR3; type=RMSK-TR; repClass=Satellite; repFamily=Satellite; loc=Chr1:+|14926960-14998850;
chr1_h1232	chr1	14988842	14989098	257	intergenic	NULL	AR3	repName:AR3; type=RMSK-TR; repClass=Satellite; repFamily=Satellite; loc=Chr1:+|14926960-14998850;
chr1_h1233	chr1	14989164	14989383	220	intergenic	NULL	AR3	repName:AR3; type=RMSK-TR; repClass=Satellite; repFamily=Satellite; loc=Chr1:+|14926960-14998850;
chr1_h1234	chr1	14989649	14989925	277	intergenic	NULL	AR3	repName:AR3; type=RMSK-TR; repClass=Satellite; repFamily=Satellite; loc=Chr1:+|14926960-14998850;
chr1_h1235	chr1	14989955	14990174	220	intergenic	NULL	AR3	repName:AR3; type=RMSK-TR; repClass=Satellite; repFamily=Satellite; loc=Chr1:+|14926960-14998850;
chr1_h1236	chr1	14990440	14990716	277	intergenic	NULL	AR3	repName:AR3; type=RMSK-TR; repClass=Satellite; repFamily=Satellite; loc=Chr1:+|14926960-14998850;
chr1_h1237	chr1	14990757	14991034	278	intergenic	NULL	AR3	repName:AR3; type=RMSK-TR; repClass=Satellite; repFamily=Satellite; loc=Chr1:+|14926960-14998850;
chr1_h1238	chr1	14991372	14991628	257	intergenic	NULL	AR3	repName:AR3; type=RMSK-TR; repClass=Satellite; repFamily=Satellite; loc=Chr1:+|14926960-14998850;
chr1_h1239	chr1	14991694	14991913	220	intergenic	NULL	AR3	repName:AR3; type=RMSK-TR; repClass=Satellite; repFamily=Satellite; loc=Chr1:+|14926960-14998850;
chr1_h1240	chr1	14992179	14992455	277	intergenic	NULL	AR3	repName:AR3; type=RMSK-TR; repClass=Satellite; repFamily=Satellite; loc=Chr1:+|14926960-14998850;
chr1_h1241	chr1	14992496	14992773	278	intergenic	NULL	AR3	repName:AR3; type=RMSK-TR; repClass=Satellite; repFamily=Satellite; loc=Chr1:+|14926960-14998850;
chr1_h1242	chr1	14993111	14993367	257	intergenic	NULL	AR3	repName:AR3; type=RMSK-TR; repClass=Satellite; repFamily=Satellite; loc=Chr1:+|14926960-14998850;
chr1_h1243	chr1	14993433	14993652	220	intergenic	NULL	AR3	repName:AR3; type=RMSK-TR; repClass=Satellite; repFamily=Satellite; loc=Chr1:+|14926960-14998850;
chr1_h1244	chr1	14993918	14994194	277	intergenic	NULL	AR3	repName:AR3; type=RMSK-TR; repClass=Satellite; repFamily=Satellite; loc=Chr1:+|14926960-14998850;
chr1_h1245	chr1	14994235	14994512	278	intergenic	NULL	AR3	repName:AR3; type=RMSK-TR; repClass=Satellite; repFamily=Satellite; loc=Chr1:+|14926960-14998850;
chr1_h1246	chr1	14994850	14995106	257	intergenic	NULL	AR3	repName:AR3; type=RMSK-TR; repClass=Satellite; repFamily=Satellite; loc=Chr1:+|14926960-14998850;
chr1_h1247	chr1	14995172	14995391	220	intergenic	NULL	AR3	repName:AR3; type=RMSK-TR; repClass=Satellite; repFamily=Satellite; loc=Chr1:+|14926960-14998850;
chr1_h1248	chr1	14995974	14996251	278	intergenic	NULL	AR3	repName:AR3; type=RMSK-TR; repClass=Satellite; repFamily=Satellite; loc=Chr1:+|14926960-14998850;
chr1_h1249	chr1	14996590	14996845	256	intergenic	NULL	AR3	repName:AR3; type=RMSK-TR; repClass=Satellite; repFamily=Satellite; loc=Chr1:+|14926960-14998850;
chr1_h1250	chr1	14996911	14997130	220	intergenic	NULL	AR3	repName:AR3; type=RMSK-TR; repClass=Satellite; repFamily=Satellite; loc=Chr1:+|14926960-14998850;
chr1_h1251	chr1	14997520	14997716	197	intergenic	NULL	AR3	repName:AR3; type=RMSK-TR; repClass=Satellite; repFamily=Satellite; loc=Chr1:+|14926960-14998850;
chr1_h1252	chr1	14997950	14998146	197	intergenic	NULL	AR3	repName:AR3; type=RMSK-TR; repClass=Satellite; repFamily=Satellite; loc=Chr1:+|14926960-14998850;
chr1_h1253	chr1	15010129	15010370	242	intergenic	NULL	AR3	repName:AR3; type=RMSK-TR; repClass=Satellite; repFamily=Satellite; loc=Chr1:+|15009704-15038145;
chr1_h1254	chr1	15011085	15011366	282	intergenic	NULL	AR3	repName:AR3; type=RMSK-TR; repClass=Satellite; repFamily=Satellite; loc=Chr1:+|15009704-15038145;
chr1_h1255	chr1	15012827	15013068	242	intergenic	NULL	AR3	repName:AR3; type=RMSK-TR; repClass=Satellite; repFamily=Satellite; loc=Chr1:+|15009704-15038145;
chr1_h1256	chr1	15014544	15014862	319	intergenic	NULL	AR3	repName:AR3; type=RMSK-TR; repClass=Satellite; repFamily=Satellite; loc=Chr1:+|15009704-15038145;
chr1_h1257	chr1	15015273	15015496	224	intergenic	NULL	AR3	repName:AR3; type=RMSK-TR; repClass=Satellite; repFamily=Satellite; loc=Chr1:+|15009704-15038145;
chr1_h1258	chr1	15015989	15016685	697	intergenic	NULL	AR3	repName:AR3; type=RMSK-TR; repClass=Satellite; repFamily=Satellite; loc=Chr1:+|15009704-15038145;
chr1_h1259	chr1	15017048	15017552	505	intergenic	NULL	AR3	repName:AR3; type=RMSK-TR; repClass=Satellite; repFamily=Satellite; loc=Chr1:+|15009704-15038145;
chr1_h1260	chr1	15017571	15018042	472	intergenic	NULL	AR3	repName:AR3; type=RMSK-TR; repClass=Satellite; repFamily=Satellite; loc=Chr1:+|15009704-15038145;
chr1_h1261	chr1	15018523	15018977	455	intergenic	NULL	AR3	repName:AR3; type=RMSK-TR; repClass=Satellite; repFamily=Satellite; loc=Chr1:+|15009704-15038145;
chr1_h1262	chr1	15019070	15019614	545	intergenic	NULL	AR3	repName:AR3; type=RMSK-TR; repClass=Satellite; repFamily=Satellite; loc=Chr1:+|15009704-15038145;
chr1_h1263	chr1	15019632	15020171	540	intergenic	NULL	AR3	repName:AR3; type=RMSK-TR; repClass=Satellite; repFamily=Satellite; loc=Chr1:+|15009704-15038145;
chr1_h1264	chr1	15020534	15021038	505	intergenic	NULL	AR3	repName:AR3; type=RMSK-TR; repClass=Satellite; repFamily=Satellite; loc=Chr1:+|15009704-15038145;
chr1_h1265	chr1	15021057	15021528	472	intergenic	NULL	AR3	repName:AR3; type=RMSK-TR; repClass=Satellite; repFamily=Satellite; loc=Chr1:+|15009704-15038145;
chr1_h1266	chr1	15021959	15022588	630	intergenic	NULL	AR3	repName:AR3; type=RMSK-TR; repClass=Satellite; repFamily=Satellite; loc=Chr1:+|15009704-15038145;
chr1_h1267	chr1	15023191	15023820	630	intergenic	NULL	AR3	repName:AR3; type=RMSK-TR; repClass=Satellite; repFamily=Satellite; loc=Chr1:+|15009704-15038145;
chr1_h1268	chr1	15023837	15024063	227	intergenic	NULL	AR3	repName:AR3; type=RMSK-TR; repClass=Satellite; repFamily=Satellite; loc=Chr1:+|15009704-15038145;
chr1_h1269	chr1	15024251	15024462	212	intergenic	NULL	AR3	repName:AR3; type=RMSK-TR; repClass=Satellite; repFamily=Satellite; loc=Chr1:+|15009704-15038145;
chr1_h1270	chr1	15024721	15024885	165	intergenic	NULL	AR3	repName:AR3; type=RMSK-TR; repClass=Satellite; repFamily=Satellite; loc=Chr1:+|15009704-15038145;
chr1_h1271	chr1	15025265	15025500	236	intergenic	NULL	AR3	repName:AR3; type=RMSK-TR; repClass=Satellite; repFamily=Satellite; loc=Chr1:+|15009704-15038145;
chr1_h1272	chr1	15025513	15025855	343	intergenic	NULL	AR3	repName:AR3; type=RMSK-TR; repClass=Satellite; repFamily=Satellite; loc=Chr1:+|15009704-15038145;
chr1_h1273	chr1	15026020	15026330	311	intergenic	NULL	AR3	repName:AR3; type=RMSK-TR; repClass=Satellite; repFamily=Satellite; loc=Chr1:+|15009704-15038145;
chr1_h1274	chr1	15026495	15027111	617	intergenic	NULL	AR3	repName:AR3; type=RMSK-TR; repClass=Satellite; repFamily=Satellite; loc=Chr1:+|15009704-15038145;
chr1_h1275	chr1	15027130	15027601	472	intergenic	NULL	AR3	repName:AR3; type=RMSK-TR; repClass=Satellite; repFamily=Satellite; loc=Chr1:+|15009704-15038145;
chr1_h1276	chr1	15028032	15028661	630	intergenic	NULL	AR3	repName:AR3; type=RMSK-TR; repClass=Satellite; repFamily=Satellite; loc=Chr1:+|15009704-15038145;
chr1_h1277	chr1	15028678	15028981	304	intergenic	NULL	AR3	repName:AR3; type=RMSK-TR; repClass=Satellite; repFamily=Satellite; loc=Chr1:+|15009704-15038145;
chr1_h1278	chr1	15029312	15029536	225	intergenic	NULL	AR3	repName:AR3; type=RMSK-TR; repClass=Satellite; repFamily=Satellite; loc=Chr1:+|15009704-15038145;
chr1_h1279	chr1	15029885	15030096	212	intergenic	NULL	AR3	repName:AR3; type=RMSK-TR; repClass=Satellite; repFamily=Satellite; loc=Chr1:+|15009704-15038145;
chr1_h1280	chr1	15030108	15030508	401	intergenic	NULL	AR3	repName:AR3; type=RMSK-TR; repClass=Satellite; repFamily=Satellite; loc=Chr1:+|15009704-15038145;
chr1_h1281	chr1	15030581	15031052	472	intergenic	NULL	AR3	repName:AR3; type=RMSK-TR; repClass=Satellite; repFamily=Satellite; loc=Chr1:+|15009704-15038145;
chr1_h1282	chr1	15031483	15031965	483	intergenic	NULL	AR3	repName:AR3; type=RMSK-TR; repClass=Satellite; repFamily=Satellite; loc=Chr1:+|15009704-15038145;
chr1_h1283	chr1	15032130	15032433	304	intergenic	NULL	AR3	repName:AR3; type=RMSK-TR; repClass=Satellite; repFamily=Satellite; loc=Chr1:+|15009704-15038145;
chr1_h1284	chr1	15032920	15033380	461	intergenic	NULL	AR3	repName:AR3; type=RMSK-TR; repClass=Satellite; repFamily=Satellite; loc=Chr1:+|15009704-15038145;
chr1_h1285	chr1	15033399	15033870	472	intergenic	NULL	AR3	repName:AR3; type=RMSK-TR; repClass=Satellite; repFamily=Satellite; loc=Chr1:+|15009704-15038145;
chr1_h1286	chr1	15034301	15034783	483	intergenic	NULL	AR3	repName:AR3; type=RMSK-TR; repClass=Satellite; repFamily=Satellite; loc=Chr1:+|15009704-15038145;
chr1_h1287	chr1	15035082	15035407	326	intergenic	NULL	AR3	repName:AR3; type=RMSK-TR; repClass=Satellite; repFamily=Satellite; loc=Chr1:+|15009704-15038145;
chr1_h1288	chr1	15035745	15035968	224	intergenic	NULL	AR3	repName:AR3; type=RMSK-TR; repClass=Satellite; repFamily=Satellite; loc=Chr1:+|15009704-15038145;
chr1_h1289	chr1	15036062	15036350	289	intergenic	NULL	AR3	repName:AR3; type=RMSK-TR; repClass=Satellite; repFamily=Satellite; loc=Chr1:+|15009704-15038145;
chr1_h1290	chr1	15036359	15036816	458	intergenic	NULL	AR3	repName:AR3; type=RMSK-TR; repClass=Satellite; repFamily=Satellite; loc=Chr1:+|15009704-15038145;
chr1_h1291	chr1	15037313	15037598	286	intergenic	NULL	AR3	repName:AR3; type=RMSK-TR; repClass=Satellite; repFamily=Satellite; loc=Chr1:+|15009704-15038145;
chr1_h1292	chr1	15038404	15038581	178	TE	NULL	AT1G40093 // AT1G40093 // AT1TE49260 // Athila6B_I-int	ID=AT1G40093; type=TE; loc=Chr1:-|15038153-15041098; // ID=AT1G40093; type=protein-coding; loc=Chr1:-|15038153-15041098; // ID=AT1TE49260; type=TE; loc=Chr1:-|15038155-15052790; // repName:Athila6B_I-int; type=RMSK-TE; repClass=LTR; repFamily=Gypsy; loc=Chr1:-|15038147-15042088;
chr1_h1293	chr1	15039826	15040056	231	TE	NULL	AT1G40093 // AT1G40093 // AT1TE49260 // Athila6B_I-int	ID=AT1G40093; type=TE; loc=Chr1:-|15038153-15041098; // ID=AT1G40093; type=protein-coding; loc=Chr1:-|15038153-15041098; // ID=AT1TE49260; type=TE; loc=Chr1:-|15038155-15052790; // repName:Athila6B_I-int; type=RMSK-TE; repClass=LTR; repFamily=Gypsy; loc=Chr1:-|15038147-15042088;
chr1_h1294	chr1	15040254	15040448	195	TE	NULL	AT1G40093 // AT1G40093 // AT1TE49260 // Athila6B_I-int	ID=AT1G40093; type=TE; loc=Chr1:-|15038153-15041098; // ID=AT1G40093; type=protein-coding; loc=Chr1:-|15038153-15041098; // ID=AT1TE49260; type=TE; loc=Chr1:-|15038155-15052790; // repName:Athila6B_I-int; type=RMSK-TE; repClass=LTR; repFamily=Gypsy; loc=Chr1:-|15038147-15042088;
chr1_h1295	chr1	15040456	15040627	172	TE	NULL	AT1G40093 // AT1G40093 // AT1TE49260 // Athila6B_I-int	ID=AT1G40093; type=TE; loc=Chr1:-|15038153-15041098; // ID=AT1G40093; type=protein-coding; loc=Chr1:-|15038153-15041098; // ID=AT1TE49260; type=TE; loc=Chr1:-|15038155-15052790; // repName:Athila6B_I-int; type=RMSK-TE; repClass=LTR; repFamily=Gypsy; loc=Chr1:-|15038147-15042088;
chr1_h1296	chr1	15040644	15040881	238	TE	NULL	AT1G40093 // AT1G40093 // AT1TE49260 // Athila6B_I-int	ID=AT1G40093; type=TE; loc=Chr1:-|15038153-15041098; // ID=AT1G40093; type=protein-coding; loc=Chr1:-|15038153-15041098; // ID=AT1TE49260; type=TE; loc=Chr1:-|15038155-15052790; // repName:Athila6B_I-int; type=RMSK-TE; repClass=LTR; repFamily=Gypsy; loc=Chr1:-|15038147-15042088;
chr1_h1297	chr1	15040980	15041188	209	TE	NULL	AT1G40093 // AT1G40093 // AT1TE49260 // Athila6B_I-int	ID=AT1G40093; type=TE; loc=Chr1:-|15038153-15041098; // ID=AT1G40093; type=protein-coding; loc=Chr1:-|15038153-15041098; // ID=AT1TE49260; type=TE; loc=Chr1:-|15038155-15052790; // repName:Athila6B_I-int; type=RMSK-TE; repClass=LTR; repFamily=Gypsy; loc=Chr1:-|15038147-15042088;
chr1_h1298	chr1	15041416	15041770	355	TE	NULL	AT1TE49260 // Athila6B_I-int	ID=AT1TE49260; type=TE; loc=Chr1:-|15038155-15052790; // repName:Athila6B_I-int; type=RMSK-TE; repClass=LTR; repFamily=Gypsy; loc=Chr1:-|15038147-15042088;
chr1_h1299	chr1	15041787	15042051	265	TE	NULL	AT1TE49260 // Athila6B_I-int	ID=AT1TE49260; type=TE; loc=Chr1:-|15038155-15052790; // repName:Athila6B_I-int; type=RMSK-TE; repClass=LTR; repFamily=Gypsy; loc=Chr1:-|15038147-15042088;
chr1_h1300	chr1	15042065	15042942	878	TE	NULL	AT1TE49260 // Athila6B_I-int // Athila6A_LTR	ID=AT1TE49260; type=TE; loc=Chr1:-|15038155-15052790; // repName:Athila6B_I-int; type=RMSK-TE; repClass=LTR; repFamily=Gypsy; loc=Chr1:-|15038147-15042088; // repName:Athila6A_LTR; type=RMSK-TE; repClass=LTR; repFamily=Gypsy; loc=Chr1:-|15042088-15043029;
chr1_h1301	chr1	15042951	15043123	173	TE	NULL	AT1TE49260 // Athila6A_LTR // Athila6B_I-int	ID=AT1TE49260; type=TE; loc=Chr1:-|15038155-15052790; // repName:Athila6A_LTR; type=RMSK-TE; repClass=LTR; repFamily=Gypsy; loc=Chr1:-|15042088-15043029; // repName:Athila6B_I-int; type=RMSK-TE; repClass=LTR; repFamily=Gypsy; loc=Chr1:-|15043029-15050984;
chr1_h1302	chr1	15043211	15043546	336	TE	NULL	AT1TE49260 // Athila6B_I-int	ID=AT1TE49260; type=TE; loc=Chr1:-|15038155-15052790; // repName:Athila6B_I-int; type=RMSK-TE; repClass=LTR; repFamily=Gypsy; loc=Chr1:-|15043029-15050984;
chr1_h1303	chr1	15044623	15044889	267	TE	NULL	AT1TE49260 // AT1G40095 // AT1G40095 // Athila6B_I-int	ID=AT1TE49260; type=TE; loc=Chr1:-|15038155-15052790; // ID=AT1G40095; type=TE; loc=Chr1:-|15044573-15050812; // ID=AT1G40095; type=protein-coding; loc=Chr1:-|15044573-15050812; // repName:Athila6B_I-int; type=RMSK-TE; repClass=LTR; repFamily=Gypsy; loc=Chr1:-|15043029-15050984;
chr1_h1304	chr1	15046283	15046462	180	TE	NULL	AT1TE49260 // AT1G40095 // AT1G40095 // Athila6B_I-int	ID=AT1TE49260; type=TE; loc=Chr1:-|15038155-15052790; // ID=AT1G40095; type=TE; loc=Chr1:-|15044573-15050812; // ID=AT1G40095; type=protein-coding; loc=Chr1:-|15044573-15050812; // repName:Athila6B_I-int; type=RMSK-TE; repClass=LTR; repFamily=Gypsy; loc=Chr1:-|15043029-15050984;
chr1_h1305	chr1	15049540	15049770	231	TE	NULL	AT1TE49260 // AT1G40095 // AT1G40095 // Athila6B_I-int	ID=AT1TE49260; type=TE; loc=Chr1:-|15038155-15052790; // ID=AT1G40095; type=TE; loc=Chr1:-|15044573-15050812; // ID=AT1G40095; type=protein-coding; loc=Chr1:-|15044573-15050812; // repName:Athila6B_I-int; type=RMSK-TE; repClass=LTR; repFamily=Gypsy; loc=Chr1:-|15043029-15050984;
chr1_h1306	chr1	15049968	15050162	195	TE	NULL	AT1TE49260 // AT1G40095 // AT1G40095 // Athila6B_I-int	ID=AT1TE49260; type=TE; loc=Chr1:-|15038155-15052790; // ID=AT1G40095; type=TE; loc=Chr1:-|15044573-15050812; // ID=AT1G40095; type=protein-coding; loc=Chr1:-|15044573-15050812; // repName:Athila6B_I-int; type=RMSK-TE; repClass=LTR; repFamily=Gypsy; loc=Chr1:-|15043029-15050984;
chr1_h1307	chr1	15050170	15050341	172	TE	NULL	AT1TE49260 // AT1G40095 // AT1G40095 // Athila6B_I-int	ID=AT1TE49260; type=TE; loc=Chr1:-|15038155-15052790; // ID=AT1G40095; type=TE; loc=Chr1:-|15044573-15050812; // ID=AT1G40095; type=protein-coding; loc=Chr1:-|15044573-15050812; // repName:Athila6B_I-int; type=RMSK-TE; repClass=LTR; repFamily=Gypsy; loc=Chr1:-|15043029-15050984;
chr1_h1308	chr1	15050472	15050671	200	TE	NULL	AT1TE49260 // AT1G40095 // AT1G40095 // Athila6B_I-int	ID=AT1TE49260; type=TE; loc=Chr1:-|15038155-15052790; // ID=AT1G40095; type=TE; loc=Chr1:-|15044573-15050812; // ID=AT1G40095; type=protein-coding; loc=Chr1:-|15044573-15050812; // repName:Athila6B_I-int; type=RMSK-TE; repClass=LTR; repFamily=Gypsy; loc=Chr1:-|15043029-15050984;
chr1_h1309	chr1	15050694	15050902	209	TE	NULL	AT1TE49260 // AT1G40095 // AT1G40095 // Athila6B_I-int	ID=AT1TE49260; type=TE; loc=Chr1:-|15038155-15052790; // ID=AT1G40095; type=TE; loc=Chr1:-|15044573-15050812; // ID=AT1G40095; type=protein-coding; loc=Chr1:-|15044573-15050812; // repName:Athila6B_I-int; type=RMSK-TE; repClass=LTR; repFamily=Gypsy; loc=Chr1:-|15043029-15050984;
chr1_h1310	chr1	15051130	15051484	355	TE	NULL	AT1TE49260 // Athila6A_LTR	ID=AT1TE49260; type=TE; loc=Chr1:-|15038155-15052790; // repName:Athila6A_LTR; type=RMSK-TE; repClass=LTR; repFamily=Gypsy; loc=Chr1:-|15050984-15052790;
chr1_h1311	chr1	15051501	15051765	265	TE	NULL	AT1TE49260 // Athila6A_LTR	ID=AT1TE49260; type=TE; loc=Chr1:-|15038155-15052790; // repName:Athila6A_LTR; type=RMSK-TE; repClass=LTR; repFamily=Gypsy; loc=Chr1:-|15050984-15052790;
chr1_h1312	chr1	15051779	15052033	255	TE	NULL	AT1TE49260 // Athila6A_LTR	ID=AT1TE49260; type=TE; loc=Chr1:-|15038155-15052790; // repName:Athila6A_LTR; type=RMSK-TE; repClass=LTR; repFamily=Gypsy; loc=Chr1:-|15050984-15052790;
chr1_h1313	chr1	15052065	15052703	639	TE	NULL	AT1TE49260 // Athila6A_LTR	ID=AT1TE49260; type=TE; loc=Chr1:-|15038155-15052790; // repName:Athila6A_LTR; type=RMSK-TE; repClass=LTR; repFamily=Gypsy; loc=Chr1:-|15050984-15052790;
chr1_h1314	chr1	15052995	15053170	176	intergenic	NULL	AR3	repName:AR3; type=RMSK-TR; repClass=Satellite; repFamily=Satellite; loc=Chr1:+|15052789-15053311;
chr1_h1315	chr1	15060482	15060778	297	TE	NULL	AT1TE49295 // Athila2_LTR	ID=AT1TE49295; type=TE; loc=Chr1:-|15060127-15061270; // repName:Athila2_LTR; type=RMSK-TE; repClass=LTR; repFamily=Gypsy; loc=Chr1:-|15060126-15061832;
chr1_h1316	chr1	15061182	15061416	235	TE	NULL	AT1TE49295 // AT1TE49300 // Athila2_LTR	ID=AT1TE49295; type=TE; loc=Chr1:-|15060127-15061270; // ID=AT1TE49300; type=TE; loc=Chr1:-|15061271-15069809; // repName:Athila2_LTR; type=RMSK-TE; repClass=LTR; repFamily=Gypsy; loc=Chr1:-|15060126-15061832;
chr1_h1317	chr1	15062030	15062294	265	TE	NULL	AT1TE49300 // Athila2_I-int	ID=AT1TE49300; type=TE; loc=Chr1:-|15061271-15069809; // repName:Athila2_I-int; type=RMSK-TE; repClass=LTR; repFamily=Gypsy; loc=Chr1:-|15061832-15064511;
chr1_h1318	chr1	15063421	15063594	174	TE	NULL	AT1TE49300 // AT1G40101 // AT1G40101 // Athila2_I-int	ID=AT1TE49300; type=TE; loc=Chr1:-|15061271-15069809; // ID=AT1G40101; type=TE; loc=Chr1:-|15063543-15076496; // ID=AT1G40101; type=protein-coding; loc=Chr1:-|15063543-15076496; // repName:Athila2_I-int; type=RMSK-TE; repClass=LTR; repFamily=Gypsy; loc=Chr1:-|15061832-15064511;
chr1_h1319	chr1	15063606	15064011	406	TE	NULL	AT1TE49300 // AT1G40101 // AT1G40101 // Athila2_I-int	ID=AT1TE49300; type=TE; loc=Chr1:-|15061271-15069809; // ID=AT1G40101; type=TE; loc=Chr1:-|15063543-15076496; // ID=AT1G40101; type=protein-coding; loc=Chr1:-|15063543-15076496; // repName:Athila2_I-int; type=RMSK-TE; repClass=LTR; repFamily=Gypsy; loc=Chr1:-|15061832-15064511;
chr1_h1320	chr1	15064023	15064260	238	TE	NULL	AT1TE49300 // AT1G40101 // AT1G40101 // Athila2_I-int	ID=AT1TE49300; type=TE; loc=Chr1:-|15061271-15069809; // ID=AT1G40101; type=TE; loc=Chr1:-|15063543-15076496; // ID=AT1G40101; type=protein-coding; loc=Chr1:-|15063543-15076496; // repName:Athila2_I-int; type=RMSK-TE; repClass=LTR; repFamily=Gypsy; loc=Chr1:-|15061832-15064511;
chr1_h1321	chr1	15064692	15064964	273	TE	NULL	AT1TE49300 // AT1G40101 // AT1G40101 // AT1TE49305 // ROMANIAT5	ID=AT1TE49300; type=TE; loc=Chr1:-|15061271-15069809; // ID=AT1G40101; type=TE; loc=Chr1:-|15063543-15076496; // ID=AT1G40101; type=protein-coding; loc=Chr1:-|15063543-15076496; // ID=AT1TE49305; type=TE; loc=Chr1:-|15064782-15064842; // repName:ROMANIAT5; type=RMSK-TE; repClass=LTR; repFamily=Copia; loc=Chr1:-|15064512-15065362;
chr1_h1322	chr1	15065557	15065817	261	TE	NULL	AT1TE49300 // AT1G40101 // AT1G40101 // ATHILA6C_I-int	ID=AT1TE49300; type=TE; loc=Chr1:-|15061271-15069809; // ID=AT1G40101; type=TE; loc=Chr1:-|15063543-15076496; // ID=AT1G40101; type=protein-coding; loc=Chr1:-|15063543-15076496; // repName:ATHILA6C_I-int; type=RMSK-TE; repClass=LTR; repFamily=Gypsy; loc=Chr1:-|15065362-15074189;
chr1_h1323	chr1	15067449	15067656	208	TE	NULL	AT1TE49300 // AT1G40101 // AT1G40101 // ATHILA6C_I-int	ID=AT1TE49300; type=TE; loc=Chr1:-|15061271-15069809; // ID=AT1G40101; type=TE; loc=Chr1:-|15063543-15076496; // ID=AT1G40101; type=protein-coding; loc=Chr1:-|15063543-15076496; // repName:ATHILA6C_I-int; type=RMSK-TE; repClass=LTR; repFamily=Gypsy; loc=Chr1:-|15065362-15074189;
chr1_h1324	chr1	15067876	15068054	179	TE	NULL	AT1TE49300 // AT1G40101 // AT1G40101 // ATHILA6C_I-int	ID=AT1TE49300; type=TE; loc=Chr1:-|15061271-15069809; // ID=AT1G40101; type=TE; loc=Chr1:-|15063543-15076496; // ID=AT1G40101; type=protein-coding; loc=Chr1:-|15063543-15076496; // repName:ATHILA6C_I-int; type=RMSK-TE; repClass=LTR; repFamily=Gypsy; loc=Chr1:-|15065362-15074189;
chr1_h1325	chr1	15068069	15068340	272	TE	NULL	AT1TE49300 // AT1G40101 // AT1G40101 // ATHILA6C_I-int	ID=AT1TE49300; type=TE; loc=Chr1:-|15061271-15069809; // ID=AT1G40101; type=TE; loc=Chr1:-|15063543-15076496; // ID=AT1G40101; type=protein-coding; loc=Chr1:-|15063543-15076496; // repName:ATHILA6C_I-int; type=RMSK-TE; repClass=LTR; repFamily=Gypsy; loc=Chr1:-|15065362-15074189;
chr1_h1326	chr1	15069220	15069421	202	TE	NULL	AT1TE49300 // AT1G40101 // AT1G40101 // ATHILA6C_I-int	ID=AT1TE49300; type=TE; loc=Chr1:-|15061271-15069809; // ID=AT1G40101; type=TE; loc=Chr1:-|15063543-15076496; // ID=AT1G40101; type=protein-coding; loc=Chr1:-|15063543-15076496; // repName:ATHILA6C_I-int; type=RMSK-TE; repClass=LTR; repFamily=Gypsy; loc=Chr1:-|15065362-15074189;
chr1_h1327	chr1	15070546	15070744	199	TE	NULL	AT1G40101 // AT1G40101 // AT1TE49320 // ATHILA6C_I-int	ID=AT1G40101; type=TE; loc=Chr1:-|15063543-15076496; // ID=AT1G40101; type=protein-coding; loc=Chr1:-|15063543-15076496; // ID=AT1TE49320; type=TE; loc=Chr1:-|15069810-15074155; // repName:ATHILA6C_I-int; type=RMSK-TE; repClass=LTR; repFamily=Gypsy; loc=Chr1:-|15065362-15074189;
chr1_h1328	chr1	15071599	15071769	171	TE	NULL	AT1G40101 // AT1G40101 // AT1TE49320 // ATHILA6C_I-int	ID=AT1G40101; type=TE; loc=Chr1:-|15063543-15076496; // ID=AT1G40101; type=protein-coding; loc=Chr1:-|15063543-15076496; // ID=AT1TE49320; type=TE; loc=Chr1:-|15069810-15074155; // repName:ATHILA6C_I-int; type=RMSK-TE; repClass=LTR; repFamily=Gypsy; loc=Chr1:-|15065362-15074189;
chr1_h1329	chr1	15072887	15073071	185	TE	NULL	AT1G40101 // AT1G40101 // AT1TE49320 // ATHILA6C_I-int	ID=AT1G40101; type=TE; loc=Chr1:-|15063543-15076496; // ID=AT1G40101; type=protein-coding; loc=Chr1:-|15063543-15076496; // ID=AT1TE49320; type=TE; loc=Chr1:-|15069810-15074155; // repName:ATHILA6C_I-int; type=RMSK-TE; repClass=LTR; repFamily=Gypsy; loc=Chr1:-|15065362-15074189;
chr1_h1330	chr1	15073719	15073953	235	TE	NULL	AT1G40101 // AT1G40101 // AT1TE49320 // ATHILA6C_I-int	ID=AT1G40101; type=TE; loc=Chr1:-|15063543-15076496; // ID=AT1G40101; type=protein-coding; loc=Chr1:-|15063543-15076496; // ID=AT1TE49320; type=TE; loc=Chr1:-|15069810-15074155; // repName:ATHILA6C_I-int; type=RMSK-TE; repClass=LTR; repFamily=Gypsy; loc=Chr1:-|15065362-15074189;
chr1_h1331	chr1	15074266	15074532	267	TE	NULL	AT1G40101 // AT1G40101 // AT1TE49325 // ATHILA6C_I-int	ID=AT1G40101; type=TE; loc=Chr1:-|15063543-15076496; // ID=AT1G40101; type=protein-coding; loc=Chr1:-|15063543-15076496; // ID=AT1TE49325; type=TE; loc=Chr1:-|15074170-15076081; // repName:ATHILA6C_I-int; type=RMSK-TE; repClass=LTR; repFamily=Gypsy; loc=Chr1:-|15074169-15074742;
chr1_h1332	chr1	15074846	15075067	222	TE	NULL	AT1G40101 // AT1G40101 // AT1TE49325 // Athila2_LTR	ID=AT1G40101; type=TE; loc=Chr1:-|15063543-15076496; // ID=AT1G40101; type=protein-coding; loc=Chr1:-|15063543-15076496; // ID=AT1TE49325; type=TE; loc=Chr1:-|15074170-15076081; // repName:Athila2_LTR; type=RMSK-TE; repClass=LTR; repFamily=Gypsy; loc=Chr1:-|15074739-15076081;
chr1_h1333	chr1	15075411	15075596	186	TE	NULL	AT1G40101 // AT1G40101 // AT1TE49325 // Athila2_LTR	ID=AT1G40101; type=TE; loc=Chr1:-|15063543-15076496; // ID=AT1G40101; type=protein-coding; loc=Chr1:-|15063543-15076496; // ID=AT1TE49325; type=TE; loc=Chr1:-|15074170-15076081; // repName:Athila2_LTR; type=RMSK-TE; repClass=LTR; repFamily=Gypsy; loc=Chr1:-|15074739-15076081;
chr1_h1334	chr1	15075729	15075944	216	TE	NULL	AT1G40101 // AT1G40101 // AT1TE49325 // Athila2_LTR	ID=AT1G40101; type=TE; loc=Chr1:-|15063543-15076496; // ID=AT1G40101; type=protein-coding; loc=Chr1:-|15063543-15076496; // ID=AT1TE49325; type=TE; loc=Chr1:-|15074170-15076081; // repName:Athila2_LTR; type=RMSK-TE; repClass=LTR; repFamily=Gypsy; loc=Chr1:-|15074739-15076081;
chr1_h1335	chr1	15081941	15082520	580	gene,protein-coding	NULL	AT1G40104 // COLAR12 // SAT1_AGE // COLAR12 // SAT1_AGE // COLAR12 // SAT1_AGE // COLAR12 // SAT1_AGE	ID=AT1G40104; type=protein-coding; loc=Chr1:+|15081952-15085893; // repName:COLAR12; type=RMSK-TR; repClass=Satellite; repFamily=centr; loc=Chr1:-|15081902-15081980; // repName:SAT1_AGE; type=RMSK-TR; repClass=Satellite; repFamily=Satellite; loc=Chr1:-|15081980-15082076; // repName:COLAR12; type=RMSK-TR; repClass=Satellite; repFamily=centr; loc=Chr1:-|15082076-15082107; // repName:SAT1_AGE; type=…
chr1_h1336	chr1	15082543	15083048	506	gene,protein-coding	NULL	AT1G40104 // SAT1_AGE // COLAR12 // SAT1_AGE // COLAR12 // SAT1_AGE // COLAR12 // SAT1_AGE	ID=AT1G40104; type=protein-coding; loc=Chr1:+|15081952-15085893; // repName:SAT1_AGE; type=RMSK-TR; repClass=Satellite; repFamily=Satellite; loc=Chr1:-|15082514-15082606; // repName:COLAR12; type=RMSK-TR; repClass=Satellite; repFamily=centr; loc=Chr1:-|15082606-15082637; // repName:SAT1_AGE; type=RMSK-TR; repClass=Satellite; repFamily=Satellite; loc=Chr1:-|15082637-15082765; // repName:COLAR12; t…
chr1_h1337	chr1	15083074	15084288	1215	gene,protein-coding	NULL	AT1G40104 // SAT1_AGE // COLAR12 // SAT1_AGE // COLAR12 // SAT1_AGE // COLAR12 // SAT1_AGE // COLAR12 // SAT1_AGE // COLAR12 // SAT1_AGE	ID=AT1G40104; type=protein-coding; loc=Chr1:+|15081952-15085893; // repName:SAT1_AGE; type=RMSK-TR; repClass=Satellite; repFamily=Satellite; loc=Chr1:-|15083044-15083136; // repName:COLAR12; type=RMSK-TR; repClass=Satellite; repFamily=centr; loc=Chr1:-|15083136-15083345; // repName:SAT1_AGE; type=RMSK-TR; repClass=Satellite; repFamily=Satellite; loc=Chr1:-|15083345-15083492; // repName:COLAR12; t…
chr1_h1338	chr1	15084312	15084860	549	gene,protein-coding	NULL	AT1G40104 // SAT1_AGE // COLAR12 // SAT1_AGE // COLAR12 // SAT1_AGE // COLAR12	ID=AT1G40104; type=protein-coding; loc=Chr1:+|15081952-15085893; // repName:SAT1_AGE; type=RMSK-TR; repClass=Satellite; repFamily=Satellite; loc=Chr1:-|15084282-15084374; // repName:COLAR12; type=RMSK-TR; repClass=Satellite; repFamily=centr; loc=Chr1:-|15084374-15084405; // repName:SAT1_AGE; type=RMSK-TR; repClass=Satellite; repFamily=Satellite; loc=Chr1:-|15084405-15084552; // repName:COLAR12; t…
chr1_h1339	chr1	15084870	15085526	657	gene,protein-coding	NULL	AT1G40104 // COLAR12 // SAT1_AGE // COLAR12 // SAT1_AGE // COLAR12 // SAT1_AGE // COLAR12 // SAT1_AGE	ID=AT1G40104; type=protein-coding; loc=Chr1:+|15081952-15085893; // repName:COLAR12; type=RMSK-TR; repClass=Satellite; repFamily=centr; loc=Chr1:-|15084730-15084939; // repName:SAT1_AGE; type=RMSK-TR; repClass=Satellite; repFamily=Satellite; loc=Chr1:-|15084939-15085067; // repName:COLAR12; type=RMSK-TR; repClass=Satellite; repFamily=centr; loc=Chr1:-|15085067-15085168; // repName:SAT1_AGE; type=…
chr1_h1340	chr1	15085724	15085905	182	gene,protein-coding	NULL	AT1G40104 // SAT1_AGE // COLAR12 // SAT1_AGE	ID=AT1G40104; type=protein-coding; loc=Chr1:+|15081952-15085893; // repName:SAT1_AGE; type=RMSK-TR; repClass=Satellite; repFamily=Satellite; loc=Chr1:-|15085694-15085786; // repName:COLAR12; type=RMSK-TR; repClass=Satellite; repFamily=centr; loc=Chr1:-|15085786-15085817; // repName:SAT1_AGE; type=RMSK-TR; repClass=Satellite; repFamily=Satellite; loc=Chr1:-|15085817-15085964;
chr1_h1341	chr1	15159473	15159647	175	intergenic	NULL	COLAR12	repName:COLAR12; type=RMSK-TR; repClass=Satellite; repFamily=centr; loc=Chr1:+|15159536-15159782;
chr1_h1342	chr1	15179095	15179298	204	TE	NULL	AT1G40115 // AT1G40115 // AT1TE49845 // ATHILA6C_I-int	ID=AT1G40115; type=TE; loc=Chr1:+|15179141-15179593; // ID=AT1G40115; type=protein-coding; loc=Chr1:+|15179141-15179593; // ID=AT1TE49845; type=TE; loc=Chr1:+|15178937-15186992; // repName:ATHILA6C_I-int; type=RMSK-TE; repClass=LTR; repFamily=Gypsy; loc=Chr1:+|15178941-15191268;
chr1_h1343	chr1	15179381	15179674	294	TE	NULL	AT1G40115 // AT1G40115 // AT1TE49845 // ATHILA6C_I-int	ID=AT1G40115; type=TE; loc=Chr1:+|15179141-15179593; // ID=AT1G40115; type=protein-coding; loc=Chr1:+|15179141-15179593; // ID=AT1TE49845; type=TE; loc=Chr1:+|15178937-15186992; // repName:ATHILA6C_I-int; type=RMSK-TE; repClass=LTR; repFamily=Gypsy; loc=Chr1:+|15178941-15191268;
chr1_h1344	chr1	15179832	15180240	409	TE	NULL	AT1TE49845 // ATHILA6C_I-int	ID=AT1TE49845; type=TE; loc=Chr1:+|15178937-15186992; // repName:ATHILA6C_I-int; type=RMSK-TE; repClass=LTR; repFamily=Gypsy; loc=Chr1:+|15178941-15191268;
chr1_h1345	chr1	15180250	15180484	235	TE	NULL	AT1TE49845 // ATHILA6C_I-int	ID=AT1TE49845; type=TE; loc=Chr1:+|15178937-15186992; // repName:ATHILA6C_I-int; type=RMSK-TE; repClass=LTR; repFamily=Gypsy; loc=Chr1:+|15178941-15191268;
chr1_h1346	chr1	15180861	15181030	170	TE	NULL	AT1G40117 // AT1G40117 // AT1TE49845 // ATHILA6C_I-int	ID=AT1G40117; type=TE; loc=Chr1:+|15180908-15186517; // ID=AT1G40117; type=protein-coding; loc=Chr1:+|15180908-15186517; // ID=AT1TE49845; type=TE; loc=Chr1:+|15178937-15186992; // repName:ATHILA6C_I-int; type=RMSK-TE; repClass=LTR; repFamily=Gypsy; loc=Chr1:+|15178941-15191268;
chr1_h1347	chr1	15181152	15181528	377	TE	NULL	AT1G40117 // AT1G40117 // AT1TE49845 // ATHILA6C_I-int	ID=AT1G40117; type=TE; loc=Chr1:+|15180908-15186517; // ID=AT1G40117; type=protein-coding; loc=Chr1:+|15180908-15186517; // ID=AT1TE49845; type=TE; loc=Chr1:+|15178937-15186992; // repName:ATHILA6C_I-int; type=RMSK-TE; repClass=LTR; repFamily=Gypsy; loc=Chr1:+|15178941-15191268;
chr1_h1348	chr1	15181536	15181787	252	TE	NULL	AT1G40117 // AT1G40117 // AT1TE49845 // ATHILA6C_I-int	ID=AT1G40117; type=TE; loc=Chr1:+|15180908-15186517; // ID=AT1G40117; type=protein-coding; loc=Chr1:+|15180908-15186517; // ID=AT1TE49845; type=TE; loc=Chr1:+|15178937-15186992; // repName:ATHILA6C_I-int; type=RMSK-TE; repClass=LTR; repFamily=Gypsy; loc=Chr1:+|15178941-15191268;
chr1_h1349	chr1	15182618	15182932	315	TE	NULL	AT1TE49845 // AT1G40117 // AT1G40117 // ATHILA6C_I-int	ID=AT1TE49845; type=TE; loc=Chr1:+|15178937-15186992; // ID=AT1G40117; type=TE; loc=Chr1:+|15180908-15186517; // ID=AT1G40117; type=protein-coding; loc=Chr1:+|15180908-15186517; // repName:ATHILA6C_I-int; type=RMSK-TE; repClass=LTR; repFamily=Gypsy; loc=Chr1:+|15178941-15191268;
chr1_h1350	chr1	15182951	15183204	254	TE	NULL	AT1TE49845 // AT1G40117 // AT1G40117 // ATHILA6C_I-int	ID=AT1TE49845; type=TE; loc=Chr1:+|15178937-15186992; // ID=AT1G40117; type=TE; loc=Chr1:+|15180908-15186517; // ID=AT1G40117; type=protein-coding; loc=Chr1:+|15180908-15186517; // repName:ATHILA6C_I-int; type=RMSK-TE; repClass=LTR; repFamily=Gypsy; loc=Chr1:+|15178941-15191268;
chr1_h1351	chr1	15184841	15185038	198	TE	NULL	AT1TE49845 // AT1G40117 // AT1G40117 // ATHILA6C_I-int	ID=AT1TE49845; type=TE; loc=Chr1:+|15178937-15186992; // ID=AT1G40117; type=TE; loc=Chr1:+|15180908-15186517; // ID=AT1G40117; type=protein-coding; loc=Chr1:+|15180908-15186517; // repName:ATHILA6C_I-int; type=RMSK-TE; repClass=LTR; repFamily=Gypsy; loc=Chr1:+|15178941-15191268;
chr1_h1352	chr1	15185089	15185295	207	TE	NULL	AT1TE49845 // AT1G40117 // AT1G40117 // ATHILA6C_I-int	ID=AT1TE49845; type=TE; loc=Chr1:+|15178937-15186992; // ID=AT1G40117; type=TE; loc=Chr1:+|15180908-15186517; // ID=AT1G40117; type=protein-coding; loc=Chr1:+|15180908-15186517; // repName:ATHILA6C_I-int; type=RMSK-TE; repClass=LTR; repFamily=Gypsy; loc=Chr1:+|15178941-15191268;
chr1_h1353	chr1	15187219	15187385	167	TE	NULL	AT1TE49850 // ATHILA6C_I-int	ID=AT1TE49850; type=TE; loc=Chr1:+|15186993-15192976; // repName:ATHILA6C_I-int; type=RMSK-TE; repClass=LTR; repFamily=Gypsy; loc=Chr1:+|15178941-15191268;
chr1_h1354	chr1	15187876	15188246	371	TE	NULL	AT1TE49850 // AT1G40119 // AT1G40119 // ATHILA6C_I-int	ID=AT1TE49850; type=TE; loc=Chr1:+|15186993-15192976; // ID=AT1G40119; type=TE; loc=Chr1:+|15187719-15189614; // ID=AT1G40119; type=protein-coding; loc=Chr1:+|15187719-15189614; // repName:ATHILA6C_I-int; type=RMSK-TE; repClass=LTR; repFamily=Gypsy; loc=Chr1:+|15178941-15191268;
chr1_h1355	chr1	15188326	15188551	226	TE	NULL	AT1TE49850 // AT1G40119 // AT1G40119 // ATHILA6C_I-int	ID=AT1TE49850; type=TE; loc=Chr1:+|15186993-15192976; // ID=AT1G40119; type=TE; loc=Chr1:+|15187719-15189614; // ID=AT1G40119; type=protein-coding; loc=Chr1:+|15187719-15189614; // repName:ATHILA6C_I-int; type=RMSK-TE; repClass=LTR; repFamily=Gypsy; loc=Chr1:+|15178941-15191268;
chr1_h1356	chr1	15188716	15188948	233	TE	NULL	AT1TE49850 // AT1G40119 // AT1G40119 // ATHILA6C_I-int	ID=AT1TE49850; type=TE; loc=Chr1:+|15186993-15192976; // ID=AT1G40119; type=TE; loc=Chr1:+|15187719-15189614; // ID=AT1G40119; type=protein-coding; loc=Chr1:+|15187719-15189614; // repName:ATHILA6C_I-int; type=RMSK-TE; repClass=LTR; repFamily=Gypsy; loc=Chr1:+|15178941-15191268;
chr1_h1357	chr1	15189261	15189656	396	TE	NULL	AT1TE49850 // AT1G40119 // AT1G40119 // ATHILA6C_I-int	ID=AT1TE49850; type=TE; loc=Chr1:+|15186993-15192976; // ID=AT1G40119; type=TE; loc=Chr1:+|15187719-15189614; // ID=AT1G40119; type=protein-coding; loc=Chr1:+|15187719-15189614; // repName:ATHILA6C_I-int; type=RMSK-TE; repClass=LTR; repFamily=Gypsy; loc=Chr1:+|15178941-15191268;
chr1_h1358	chr1	15190777	15191066	290	TE	NULL	AT1TE49850 // AT1G40121 // AT1G40121 // ATHILA6C_I-int	ID=AT1TE49850; type=TE; loc=Chr1:+|15186993-15192976; // ID=AT1G40121; type=TE; loc=Chr1:+|15190972-15191991; // ID=AT1G40121; type=protein-coding; loc=Chr1:+|15190972-15191991; // repName:ATHILA6C_I-int; type=RMSK-TE; repClass=LTR; repFamily=Gypsy; loc=Chr1:+|15178941-15191268;
chr1_h1359	chr1	15191600	15191894	295	TE	NULL	AT1TE49850 // AT1G40121 // AT1G40121 // Athila2_LTR	ID=AT1TE49850; type=TE; loc=Chr1:+|15186993-15192976; // ID=AT1G40121; type=TE; loc=Chr1:+|15190972-15191991; // ID=AT1G40121; type=protein-coding; loc=Chr1:+|15190972-15191991; // repName:Athila2_LTR; type=RMSK-TE; repClass=LTR; repFamily=Gypsy; loc=Chr1:+|15191268-15192720;
chr1_h1360	chr1	15191919	15192452	534	TE	NULL	AT1TE49850 // AT1G40121 // AT1G40121 // Athila2_LTR	ID=AT1TE49850; type=TE; loc=Chr1:+|15186993-15192976; // ID=AT1G40121; type=TE; loc=Chr1:+|15190972-15191991; // ID=AT1G40121; type=protein-coding; loc=Chr1:+|15190972-15191991; // repName:Athila2_LTR; type=RMSK-TE; repClass=LTR; repFamily=Gypsy; loc=Chr1:+|15191268-15192720;
chr1_h1361	chr1	15192549	15192806	258	TE	NULL	AT1TE49850 // Athila2_LTR	ID=AT1TE49850; type=TE; loc=Chr1:+|15186993-15192976; // repName:Athila2_LTR; type=RMSK-TE; repClass=LTR; repFamily=Gypsy; loc=Chr1:+|15191268-15192720;
chr1_h1362	chr1	15206203	15206371	169	intergenic	NULL	COLAR12	repName:COLAR12; type=RMSK-TR; repClass=Satellite; repFamily=centr; loc=Chr1:+|15206142-15206319;
chr1_h1363	chr1	15207869	15208039	171	intergenic	NULL	COLAR12	repName:COLAR12; type=RMSK-TR; repClass=Satellite; repFamily=centr; loc=Chr1:+|15207808-15208161;
chr1_h1364	chr1	15213094	15213282	189	TE	NULL	AT1TE49955 // AT1G40123 // AT1G40123 // ATENSPM5	ID=AT1TE49955; type=TE; loc=Chr1:+|15209312-15215968; // ID=AT1G40123; type=TE; loc=Chr1:+|15209959-15213729; // ID=AT1G40123; type=protein-coding; loc=Chr1:+|15209959-15213729; // repName:ATENSPM5; type=RMSK-TE; repClass=DNA; repFamily=En-Spm; loc=Chr1:+|15209311-15214299;
chr1_h1365	chr1	15226515	15226683	169	TE	NULL	AT1TE50015 // COLAR12	ID=AT1TE50015; type=TE; loc=Chr1:-|15226234-15227237; // repName:COLAR12; type=RMSK-TR; repClass=Satellite; repFamily=centr; loc=Chr1:+|15226454-15226807;
chr1_h1366	chr1	15261853	15262019	167	TE	NULL	AT1TE50220 // COLAR12	ID=AT1TE50220; type=TE; loc=Chr1:-|15259927-15263897; // repName:COLAR12; type=RMSK-TR; repClass=Satellite; repFamily=centr; loc=Chr1:+|15261792-15262145;
chr1_h1367	chr1	15267911	15268079	169	TE	NULL	AT1TE50260 // COLAR12	ID=AT1TE50260; type=TE; loc=Chr1:-|15267477-15269583; // repName:COLAR12; type=RMSK-TR; repClass=Satellite; repFamily=centr; loc=Chr1:+|15267849-15268203;
chr1_h1368	chr1	15281381	15281549	169	TE	NULL	AT1G40131 // AT1G40131 // AT1TE50315 // Atlantys2_I-int	ID=AT1G40131; type=TE; loc=Chr1:+|15281236-15285925; // ID=AT1G40131; type=protein-coding; loc=Chr1:+|15281236-15285925; // ID=AT1TE50315; type=TE; loc=Chr1:+|15280449-15289511; // repName:Atlantys2_I-int; type=RMSK-TE; repClass=LTR; repFamily=Gypsy; loc=Chr1:+|15281160-15285916;
chr1_h1369	chr1	15291598	15291799	202	TE	NULL	AT1TE50340 // COLAR12	ID=AT1TE50340; type=TE; loc=Chr1:-|15291184-15292063; // repName:COLAR12; type=RMSK-TR; repClass=Satellite; repFamily=centr; loc=Chr1:+|15291536-15291884;
chr1_h1370	chr1	15298739	15298909	171	TE	NULL	AT1TE50365 // COLAR12	ID=AT1TE50365; type=TE; loc=Chr1:-|15297361-15299719; // repName:COLAR12; type=RMSK-TR; repClass=Satellite; repFamily=centr; loc=Chr1:+|15298678-15299031;
chr1_h1371	chr1	15359950	15360116	167	TE	NULL	AT1TE50690 // AT1TE50685 // COLAR12	ID=AT1TE50690; type=TE; loc=Chr1:-|15359927-15360198; // ID=AT1TE50685; type=TE; loc=Chr1:-|15358684-15360924; // repName:COLAR12; type=RMSK-TR; repClass=Satellite; repFamily=centr; loc=Chr1:+|15359889-15360242;
chr1_h1372	chr1	15366008	15366176	169	TE	NULL	AT1TE50720 // AT1TE50700 // COLAR12	ID=AT1TE50720; type=TE; loc=Chr1:-|15365574-15366243; // ID=AT1TE50700; type=TE; loc=Chr1:-|15361201-15367098; // repName:COLAR12; type=RMSK-TR; repClass=Satellite; repFamily=centr; loc=Chr1:+|15365946-15366300;
chr1_h1373	chr1	15379485	15379653	169	TE	NULL	AT1G40136 // AT1G40136 // AT1TE50775 // Atlantys2_I-int	ID=AT1G40136; type=TE; loc=Chr1:+|15378555-15384011; // ID=AT1G40136; type=protein-coding; loc=Chr1:+|15378555-15384011; // ID=AT1TE50775; type=TE; loc=Chr1:+|15378553-15387615; // repName:Atlantys2_I-int; type=RMSK-TE; repClass=LTR; repFamily=Gypsy; loc=Chr1:+|15379264-15384020;
chr1_h1374	chr1	15389701	15389902	202	TE	NULL	AT1TE50795 // COLAR12	ID=AT1TE50795; type=TE; loc=Chr1:-|15389288-15398355; // repName:COLAR12; type=RMSK-TR; repClass=Satellite; repFamily=centr; loc=Chr1:+|15389640-15389987;
chr1_h1375	chr1	15396821	15396991	171	TE	NULL	AT1TE50795 // COLAR12	ID=AT1TE50795; type=TE; loc=Chr1:-|15389288-15398355; // repName:COLAR12; type=RMSK-TR; repClass=Satellite; repFamily=centr; loc=Chr1:+|15396760-15397113;
chr1_h1376	chr1	15415933	15416253	321	TE	NULL	AT1TE50860 // AT1G40310 // AT1G40310 // Athila6A_I-int	ID=AT1TE50860; type=TE; loc=Chr1:+|15412724-15420826; // ID=AT1G40310; type=TE; loc=Chr1:+|15415948-15417870; // ID=AT1G40310; type=protein-coding; loc=Chr1:+|15415948-15417870; // repName:Athila6A_I-int; type=RMSK-TE; repClass=LTR; repFamily=Gypsy; loc=Chr1:+|15412723-15418821;
chr1_h1377	chr1	15416679	15416872	194	TE	NULL	AT1TE50860 // AT1G40310 // AT1G40310 // Athila6A_I-int	ID=AT1TE50860; type=TE; loc=Chr1:+|15412724-15420826; // ID=AT1G40310; type=TE; loc=Chr1:+|15415948-15417870; // ID=AT1G40310; type=protein-coding; loc=Chr1:+|15415948-15417870; // repName:Athila6A_I-int; type=RMSK-TE; repClass=LTR; repFamily=Gypsy; loc=Chr1:+|15412723-15418821;
chr1_h1378	chr1	15416886	15417120	235	TE	NULL	AT1TE50860 // AT1G40310 // AT1G40310 // Athila6A_I-int	ID=AT1TE50860; type=TE; loc=Chr1:+|15412724-15420826; // ID=AT1G40310; type=TE; loc=Chr1:+|15415948-15417870; // ID=AT1G40310; type=protein-coding; loc=Chr1:+|15415948-15417870; // repName:Athila6A_I-int; type=RMSK-TE; repClass=LTR; repFamily=Gypsy; loc=Chr1:+|15412723-15418821;
chr1_h1379	chr1	15417519	15417873	355	TE	NULL	AT1TE50860 // AT1G40310 // AT1G40310 // Athila6A_I-int	ID=AT1TE50860; type=TE; loc=Chr1:+|15412724-15420826; // ID=AT1G40310; type=TE; loc=Chr1:+|15415948-15417870; // ID=AT1G40310; type=protein-coding; loc=Chr1:+|15415948-15417870; // repName:Athila6A_I-int; type=RMSK-TE; repClass=LTR; repFamily=Gypsy; loc=Chr1:+|15412723-15418821;
chr1_h1380	chr1	15419429	15419680	252	TE	NULL	AT1TE50860 // AT1TE50875 // Athila6A_I-int	ID=AT1TE50860; type=TE; loc=Chr1:+|15412724-15420826; // ID=AT1TE50875; type=TE; loc=Chr1:+|15419175-15420289; // repName:Athila6A_I-int; type=RMSK-TE; repClass=LTR; repFamily=Gypsy; loc=Chr1:+|15419191-15419788;
chr1_h1381	chr1	15420036	15420257	222	TE	NULL	AT1TE50860 // AT1TE50875 // Athila6A_LTR	ID=AT1TE50860; type=TE; loc=Chr1:+|15412724-15420826; // ID=AT1TE50875; type=TE; loc=Chr1:+|15419175-15420289; // repName:Athila6A_LTR; type=RMSK-TE; repClass=LTR; repFamily=Gypsy; loc=Chr1:+|15419788-15420308;
chr1_h1382	chr1	15422453	15422660	208	TE	NULL	AT1TE50890 // AT1TE50895 // AT1G40076 // AT1G40076 // Athila2_LTR	ID=AT1TE50890; type=TE; loc=Chr1:-|15421859-15428011; // ID=AT1TE50895; type=TE; loc=Chr1:+|15422080-15423710; // ID=AT1G40076; type=TE; loc=Chr1:+|15422187-15422672; // ID=AT1G40076; type=protein-coding; loc=Chr1:+|15422187-15422672; // repName:Athila2_LTR; type=RMSK-TE; repClass=LTR; repFamily=Gypsy; loc=Chr1:+|15422083-15423710;
chr1_h1383	chr1	15423305	15423685	381	TE	NULL	AT1TE50890 // AT1TE50895 // Athila2_LTR	ID=AT1TE50890; type=TE; loc=Chr1:-|15421859-15428011; // ID=AT1TE50895; type=TE; loc=Chr1:+|15422080-15423710; // repName:Athila2_LTR; type=RMSK-TE; repClass=LTR; repFamily=Gypsy; loc=Chr1:+|15422083-15423710;
chr1_h1384	chr1	15431824	15431986	163	TE	NULL	AT1TE50945 // ATREP18 // Athila2_LTR	ID=AT1TE50945; type=TE; loc=Chr1:-|15431702-15433006; // repName:ATREP18; type=RMSK-TE; repClass=DNA; repFamily=DNA; loc=Chr1:-|15431687-15431826; // repName:Athila2_LTR; type=RMSK-TE; repClass=LTR; repFamily=Gypsy; loc=Chr1:-|15431808-15433005;
chr1_h1385	chr1	15432342	15432630	289	gene,protein-coding,TE	NULL	AT1TE50945 // AT1G40390 // Athila2_LTR	ID=AT1TE50945; type=TE; loc=Chr1:-|15431702-15433006; // ID=AT1G40390; type=protein-coding; loc=Chr1:-|15432576-15434674; // repName:Athila2_LTR; type=RMSK-TE; repClass=LTR; repFamily=Gypsy; loc=Chr1:-|15431808-15433005;
chr1_h1386	chr1	15432653	15432868	216	gene,protein-coding,TE	NULL	AT1TE50945 // AT1G40390 // Athila2_LTR	ID=AT1TE50945; type=TE; loc=Chr1:-|15431702-15433006; // ID=AT1G40390; type=protein-coding; loc=Chr1:-|15432576-15434674; // repName:Athila2_LTR; type=RMSK-TE; repClass=LTR; repFamily=Gypsy; loc=Chr1:-|15431808-15433005;
chr1_h1387	chr1	15437522	15437690	169	intergenic	NULL	COLAR12	repName:COLAR12; type=RMSK-TR; repClass=Satellite; repFamily=centr; loc=Chr1:-|15437252-15438022;
chr1_h1388	chr1	15445255	15445749	495	TE	NULL	AT1TE51000 // Athila2_LTR	ID=AT1TE51000; type=TE; loc=Chr1:-|15445239-15448968; // repName:Athila2_LTR; type=RMSK-TE; repClass=LTR; repFamily=Gypsy; loc=Chr1:-|15445238-15447062;
chr1_h1389	chr1	15445759	15445980	222	TE	NULL	AT1TE51000 // Athila2_LTR	ID=AT1TE51000; type=TE; loc=Chr1:-|15445239-15448968; // repName:Athila2_LTR; type=RMSK-TE; repClass=LTR; repFamily=Gypsy; loc=Chr1:-|15445238-15447062;
chr1_h1390	chr1	15445999	15446167	169	TE	NULL	AT1TE51000 // Athila2_LTR	ID=AT1TE51000; type=TE; loc=Chr1:-|15445239-15448968; // repName:Athila2_LTR; type=RMSK-TE; repClass=LTR; repFamily=Gypsy; loc=Chr1:-|15445238-15447062;
chr1_h1391	chr1	15446774	15446954	181	TE	NULL	AT1TE51000 // Athila2_LTR	ID=AT1TE51000; type=TE; loc=Chr1:-|15445239-15448968; // repName:Athila2_LTR; type=RMSK-TE; repClass=LTR; repFamily=Gypsy; loc=Chr1:-|15445238-15447062;
chr1_h1392	chr1	15447265	15447516	252	TE	NULL	AT1TE51000 // ATHILA6C_I-int	ID=AT1TE51000; type=TE; loc=Chr1:-|15445239-15448968; // repName:ATHILA6C_I-int; type=RMSK-TE; repClass=LTR; repFamily=Gypsy; loc=Chr1:-|15447062-15448900;
chr1_h1393	chr1	15450554	15450723	170	TE	NULL	AT1TE51005 // AT1TE51010 // AT1G40630 // AT1G40630 // ATHILA6C_I-int	ID=AT1TE51005; type=TE; loc=Chr1:-|15448969-15450627; // ID=AT1TE51010; type=TE; loc=Chr1:-|15450628-15450822; // ID=AT1G40630; type=TE; loc=Chr1:-|15448706-15452414; // ID=AT1G40630; type=protein-coding; loc=Chr1:-|15448706-15452414; // repName:ATHILA6C_I-int; type=RMSK-TE; repClass=LTR; repFamily=Gypsy; loc=Chr1:-|15449482-15454302;
chr1_h1394	chr1	15451430	15451752	323	TE	NULL	AT1G40630 // AT1G40630 // AT1TE51020 // ATHILA6C_I-int	ID=AT1G40630; type=TE; loc=Chr1:-|15448706-15452414; // ID=AT1G40630; type=protein-coding; loc=Chr1:-|15448706-15452414; // ID=AT1TE51020; type=TE; loc=Chr1:-|15450855-15454302; // repName:ATHILA6C_I-int; type=RMSK-TE; repClass=LTR; repFamily=Gypsy; loc=Chr1:-|15449482-15454302;
chr1_h1395	chr1	15451934	15452131	198	TE	NULL	AT1G40630 // AT1G40630 // AT1TE51020 // ATHILA6C_I-int	ID=AT1G40630; type=TE; loc=Chr1:-|15448706-15452414; // ID=AT1G40630; type=protein-coding; loc=Chr1:-|15448706-15452414; // ID=AT1TE51020; type=TE; loc=Chr1:-|15450855-15454302; // repName:ATHILA6C_I-int; type=RMSK-TE; repClass=LTR; repFamily=Gypsy; loc=Chr1:-|15449482-15454302;
chr1_h1396	chr1	15452733	15452976	244	TE	NULL	AT1TE51020 // ATHILA6C_I-int	ID=AT1TE51020; type=TE; loc=Chr1:-|15450855-15454302; // repName:ATHILA6C_I-int; type=RMSK-TE; repClass=LTR; repFamily=Gypsy; loc=Chr1:-|15449482-15454302;
chr1_h1397	chr1	15453033	15453301	269	TE	NULL	AT1TE51020 // ATHILA6C_I-int	ID=AT1TE51020; type=TE; loc=Chr1:-|15450855-15454302; // repName:ATHILA6C_I-int; type=RMSK-TE; repClass=LTR; repFamily=Gypsy; loc=Chr1:-|15449482-15454302;
chr1_h1398	chr1	15453569	15453884	316	TE	NULL	AT1TE51020 // ATHILA6C_I-int	ID=AT1TE51020; type=TE; loc=Chr1:-|15450855-15454302; // repName:ATHILA6C_I-int; type=RMSK-TE; repClass=LTR; repFamily=Gypsy; loc=Chr1:-|15449482-15454302;
chr1_h1399	chr1	15455575	15455811	237	TE	NULL	AT1TE51040 // Athila6A_LTR	ID=AT1TE51040; type=TE; loc=Chr1:+|15455488-15486506; // repName:Athila6A_LTR; type=RMSK-TE; repClass=LTR; repFamily=Gypsy; loc=Chr1:+|15455487-15457374;
chr1_h1400	chr1	15455826	15456238	413	TE	NULL	AT1TE51040 // Athila6A_LTR	ID=AT1TE51040; type=TE; loc=Chr1:+|15455488-15486506; // repName:Athila6A_LTR; type=RMSK-TE; repClass=LTR; repFamily=Gypsy; loc=Chr1:+|15455487-15457374;
chr1_h1401	chr1	15456507	15456780	274	TE	NULL	AT1TE51040 // Athila6A_LTR	ID=AT1TE51040; type=TE; loc=Chr1:+|15455488-15486506; // repName:Athila6A_LTR; type=RMSK-TE; repClass=LTR; repFamily=Gypsy; loc=Chr1:+|15455487-15457374;
chr1_h1402	chr1	15456838	15457230	393	TE	NULL	AT1TE51040 // Athila6A_LTR	ID=AT1TE51040; type=TE; loc=Chr1:+|15455488-15486506; // repName:Athila6A_LTR; type=RMSK-TE; repClass=LTR; repFamily=Gypsy; loc=Chr1:+|15455487-15457374;
chr1_h1403	chr1	15460659	15460880	222	TE	NULL	AT1TE51040 // Athila_I-int	ID=AT1TE51040; type=TE; loc=Chr1:+|15455488-15486506; // repName:Athila_I-int; type=RMSK-TE; repClass=LTR; repFamily=Gypsy; loc=Chr1:+|15457374-15462472;
chr1_h1404	chr1	15461956	15462216	261	TE	NULL	AT1TE51040 // Athila_I-int	ID=AT1TE51040; type=TE; loc=Chr1:+|15455488-15486506; // repName:Athila_I-int; type=RMSK-TE; repClass=LTR; repFamily=Gypsy; loc=Chr1:+|15457374-15462472;
chr1_h1405	chr1	15462560	15462973	414	TE	NULL	AT1TE51040 // Athila6A_LTR	ID=AT1TE51040; type=TE; loc=Chr1:+|15455488-15486506; // repName:Athila6A_LTR; type=RMSK-TE; repClass=LTR; repFamily=Gypsy; loc=Chr1:+|15462472-15464314;
chr1_h1406	chr1	15463447	15464170	724	TE	NULL	AT1TE51040 // Athila6A_LTR	ID=AT1TE51040; type=TE; loc=Chr1:+|15455488-15486506; // repName:Athila6A_LTR; type=RMSK-TE; repClass=LTR; repFamily=Gypsy; loc=Chr1:+|15462472-15464314;
chr1_h1407	chr1	15465059	15465303	245	TE	NULL	AT1G41600 // AT1G41600 // AT1TE51040 // Athila_I-int	ID=AT1G41600; type=TE; loc=Chr1:+|15464485-15467298; // ID=AT1G41600; type=protein-coding; loc=Chr1:+|15464485-15467298; // ID=AT1TE51040; type=TE; loc=Chr1:+|15455488-15486506; // repName:Athila_I-int; type=RMSK-TE; repClass=LTR; repFamily=Gypsy; loc=Chr1:+|15464314-15469411;
chr1_h1408	chr1	15467599	15467820	222	TE	NULL	AT1TE51040 // Athila_I-int	ID=AT1TE51040; type=TE; loc=Chr1:+|15455488-15486506; // repName:Athila_I-int; type=RMSK-TE; repClass=LTR; repFamily=Gypsy; loc=Chr1:+|15464314-15469411;
chr1_h1409	chr1	15468905	15469230	326	TE	NULL	AT1TE51040 // Athila_I-int	ID=AT1TE51040; type=TE; loc=Chr1:+|15455488-15486506; // repName:Athila_I-int; type=RMSK-TE; repClass=LTR; repFamily=Gypsy; loc=Chr1:+|15464314-15469411;
chr1_h1410	chr1	15469499	15469912	414	TE	NULL	AT1TE51040 // Athila6A_LTR	ID=AT1TE51040; type=TE; loc=Chr1:+|15455488-15486506; // repName:Athila6A_LTR; type=RMSK-TE; repClass=LTR; repFamily=Gypsy; loc=Chr1:+|15469411-15471253;
chr1_h1411	chr1	15470386	15470551	166	TE	NULL	AT1TE51040 // Athila6A_LTR	ID=AT1TE51040; type=TE; loc=Chr1:+|15455488-15486506; // repName:Athila6A_LTR; type=RMSK-TE; repClass=LTR; repFamily=Gypsy; loc=Chr1:+|15469411-15471253;
chr1_h1412	chr1	15470561	15471109	549	TE	NULL	AT1TE51040 // Athila6A_LTR	ID=AT1TE51040; type=TE; loc=Chr1:+|15455488-15486506; // repName:Athila6A_LTR; type=RMSK-TE; repClass=LTR; repFamily=Gypsy; loc=Chr1:+|15469411-15471253;
chr1_h1413	chr1	15471998	15472242	245	TE	NULL	AT1G41630 // AT1G41630 // AT1TE51040 // Athila_I-int	ID=AT1G41630; type=TE; loc=Chr1:+|15471424-15474237; // ID=AT1G41630; type=protein-coding; loc=Chr1:+|15471424-15474237; // ID=AT1TE51040; type=TE; loc=Chr1:+|15455488-15486506; // repName:Athila_I-int; type=RMSK-TE; repClass=LTR; repFamily=Gypsy; loc=Chr1:+|15471253-15476351;
chr1_h1414	chr1	15474538	15474759	222	TE	NULL	AT1TE51040 // Athila_I-int	ID=AT1TE51040; type=TE; loc=Chr1:+|15455488-15486506; // repName:Athila_I-int; type=RMSK-TE; repClass=LTR; repFamily=Gypsy; loc=Chr1:+|15471253-15476351;
chr1_h1415	chr1	15475835	15476170	336	TE	NULL	AT1TE51040 // Athila_I-int	ID=AT1TE51040; type=TE; loc=Chr1:+|15455488-15486506; // repName:Athila_I-int; type=RMSK-TE; repClass=LTR; repFamily=Gypsy; loc=Chr1:+|15471253-15476351;
chr1_h1416	chr1	15476439	15476852	414	TE	NULL	AT1TE51040 // AT1G41650 // AT1G41650 // Athila6A_LTR	ID=AT1TE51040; type=TE; loc=Chr1:+|15455488-15486506; // ID=AT1G41650; type=TE; loc=Chr1:+|15476465-15477001; // ID=AT1G41650; type=protein-coding; loc=Chr1:+|15476465-15477001; // repName:Athila6A_LTR; type=RMSK-TE; repClass=LTR; repFamily=Gypsy; loc=Chr1:+|15476351-15478194;
chr1_h1417	chr1	15477327	15478050	724	TE	NULL	AT1TE51040 // Athila6A_LTR	ID=AT1TE51040; type=TE; loc=Chr1:+|15455488-15486506; // repName:Athila6A_LTR; type=RMSK-TE; repClass=LTR; repFamily=Gypsy; loc=Chr1:+|15476351-15478194;
chr1_h1418	chr1	15478939	15479183	245	TE	NULL	AT1TE51040 // AT1G41660 // AT1G41660 // Athila_I-int	ID=AT1TE51040; type=TE; loc=Chr1:+|15455488-15486506; // ID=AT1G41660; type=TE; loc=Chr1:+|15478365-15481172; // ID=AT1G41660; type=protein-coding; loc=Chr1:+|15478365-15481172; // repName:Athila_I-int; type=RMSK-TE; repClass=LTR; repFamily=Gypsy; loc=Chr1:+|15478194-15483290;
chr1_h1419	chr1	15481479	15481700	222	TE	NULL	AT1TE51040 // Athila_I-int	ID=AT1TE51040; type=TE; loc=Chr1:+|15455488-15486506; // repName:Athila_I-int; type=RMSK-TE; repClass=LTR; repFamily=Gypsy; loc=Chr1:+|15478194-15483290;
chr1_h1420	chr1	15482774	15483151	378	TE	NULL	AT1TE51040 // AT1G41680 // AT1G41680 // Athila_I-int	ID=AT1TE51040; type=TE; loc=Chr1:+|15455488-15486506; // ID=AT1G41680; type=TE; loc=Chr1:+|15482852-15484057; // ID=AT1G41680; type=protein-coding; loc=Chr1:+|15482852-15484057; // repName:Athila_I-int; type=RMSK-TE; repClass=LTR; repFamily=Gypsy; loc=Chr1:+|15478194-15483290;
chr1_h1421	chr1	15483378	15484027	650	TE	NULL	AT1TE51040 // AT1G41680 // AT1G41680 // Athila6A_LTR	ID=AT1TE51040; type=TE; loc=Chr1:+|15455488-15486506; // ID=AT1G41680; type=TE; loc=Chr1:+|15482852-15484057; // ID=AT1G41680; type=protein-coding; loc=Chr1:+|15482852-15484057; // repName:Athila6A_LTR; type=RMSK-TE; repClass=LTR; repFamily=Gypsy; loc=Chr1:+|15483290-15485176;
chr1_h1422	chr1	15484309	15484474	166	TE	NULL	AT1TE51040 // Athila6A_LTR	ID=AT1TE51040; type=TE; loc=Chr1:+|15455488-15486506; // repName:Athila6A_LTR; type=RMSK-TE; repClass=LTR; repFamily=Gypsy; loc=Chr1:+|15483290-15485176;
chr1_h1423	chr1	15484608	15485032	425	TE	NULL	AT1TE51040 // Athila6A_LTR	ID=AT1TE51040; type=TE; loc=Chr1:+|15455488-15486506; // repName:Athila6A_LTR; type=RMSK-TE; repClass=LTR; repFamily=Gypsy; loc=Chr1:+|15483290-15485176;
chr1_h1424	chr1	15486791	15487059	269	TE	NULL	AT1TE51045 // Athila6B_I-int	ID=AT1TE51045; type=TE; loc=Chr1:-|15486511-15491848; // repName:Athila6B_I-int; type=RMSK-TE; repClass=LTR; repFamily=Gypsy; loc=Chr1:-|15486629-15491849;
chr1_h1425	chr1	15488264	15488483	220	TE	NULL	AT1TE51045 // AT1G41700 // AT1G41700 // Athila6B_I-int	ID=AT1TE51045; type=TE; loc=Chr1:-|15486511-15491848; // ID=AT1G41700; type=TE; loc=Chr1:-|15488097-15491832; // ID=AT1G41700; type=protein-coding; loc=Chr1:-|15488097-15491832; // repName:Athila6B_I-int; type=RMSK-TE; repClass=LTR; repFamily=Gypsy; loc=Chr1:-|15486629-15491849;
chr1_h1426	chr1	15492109	15492480	372	TE	NULL	AT1TE51050 // AT1G41723 // AT1G41723 // ATHILA6C_I-int	ID=AT1TE51050; type=TE; loc=Chr1:+|15491850-15499762; // ID=AT1G41723; type=TE; loc=Chr1:+|15491953-15492534; // ID=AT1G41723; type=protein-coding; loc=Chr1:+|15491953-15492534; // repName:ATHILA6C_I-int; type=RMSK-TE; repClass=LTR; repFamily=Gypsy; loc=Chr1:+|15491849-15502777;
chr1_h1427	chr1	15493072	15493402	331	TE	NULL	AT1TE51050 // ATHILA6C_I-int	ID=AT1TE51050; type=TE; loc=Chr1:+|15491850-15499762; // repName:ATHILA6C_I-int; type=RMSK-TE; repClass=LTR; repFamily=Gypsy; loc=Chr1:+|15491849-15502777;
chr1_h1428	chr1	15494042	15494218	177	TE	NULL	AT1TE51050 // AT1G41710 // AT1G41710 // ATHILA6C_I-int	ID=AT1TE51050; type=TE; loc=Chr1:+|15491850-15499762; // ID=AT1G41710; type=TE; loc=Chr1:+|15493688-15499345; // ID=AT1G41710; type=protein-coding; loc=Chr1:+|15493688-15499345; // repName:ATHILA6C_I-int; type=RMSK-TE; repClass=LTR; repFamily=Gypsy; loc=Chr1:+|15491849-15502777;
chr1_h1429	chr1	15494323	15494660	338	TE	NULL	AT1TE51050 // AT1G41710 // AT1G41710 // ATHILA6C_I-int	ID=AT1TE51050; type=TE; loc=Chr1:+|15491850-15499762; // ID=AT1G41710; type=TE; loc=Chr1:+|15493688-15499345; // ID=AT1G41710; type=protein-coding; loc=Chr1:+|15493688-15499345; // repName:ATHILA6C_I-int; type=RMSK-TE; repClass=LTR; repFamily=Gypsy; loc=Chr1:+|15491849-15502777;
chr1_h1430	chr1	15495484	15495716	233	TE	NULL	AT1TE51050 // AT1G41710 // AT1G41710 // ATHILA6C_I-int	ID=AT1TE51050; type=TE; loc=Chr1:+|15491850-15499762; // ID=AT1G41710; type=TE; loc=Chr1:+|15493688-15499345; // ID=AT1G41710; type=protein-coding; loc=Chr1:+|15493688-15499345; // repName:ATHILA6C_I-int; type=RMSK-TE; repClass=LTR; repFamily=Gypsy; loc=Chr1:+|15491849-15502777;
chr1_h1431	chr1	15496278	15496462	185	TE	NULL	AT1TE51050 // AT1G41710 // AT1G41710 // ATHILA6C_I-int	ID=AT1TE51050; type=TE; loc=Chr1:+|15491850-15499762; // ID=AT1G41710; type=TE; loc=Chr1:+|15493688-15499345; // ID=AT1G41710; type=protein-coding; loc=Chr1:+|15493688-15499345; // repName:ATHILA6C_I-int; type=RMSK-TE; repClass=LTR; repFamily=Gypsy; loc=Chr1:+|15491849-15502777;
chr1_h1432	chr1	15497570	15497743	174	TE	NULL	AT1TE51050 // AT1G41710 // AT1G41710 // ATHILA6C_I-int	ID=AT1TE51050; type=TE; loc=Chr1:+|15491850-15499762; // ID=AT1G41710; type=TE; loc=Chr1:+|15493688-15499345; // ID=AT1G41710; type=protein-coding; loc=Chr1:+|15493688-15499345; // repName:ATHILA6C_I-int; type=RMSK-TE; repClass=LTR; repFamily=Gypsy; loc=Chr1:+|15491849-15502777;
chr1_h1433	chr1	15500529	15500774	246	TE	NULL	AT1TE51065 // AT1G41720 // AT1G41720 // ATHILA6C_I-int	ID=AT1TE51065; type=TE; loc=Chr1:+|15500423-15504894; // ID=AT1G41720; type=TE; loc=Chr1:+|15500528-15502597; // ID=AT1G41720; type=protein-coding; loc=Chr1:+|15500528-15502597; // repName:ATHILA6C_I-int; type=RMSK-TE; repClass=LTR; repFamily=Gypsy; loc=Chr1:+|15491849-15502777;
chr1_h1434	chr1	15501070	15501737	668	TE	NULL	AT1TE51065 // AT1G41720 // AT1G41720 // ATHILA6C_I-int	ID=AT1TE51065; type=TE; loc=Chr1:+|15500423-15504894; // ID=AT1G41720; type=TE; loc=Chr1:+|15500528-15502597; // ID=AT1G41720; type=protein-coding; loc=Chr1:+|15500528-15502597; // repName:ATHILA6C_I-int; type=RMSK-TE; repClass=LTR; repFamily=Gypsy; loc=Chr1:+|15491849-15502777;
chr1_h1435	chr1	15502069	15502412	344	TE	NULL	AT1TE51065 // AT1G41720 // AT1G41720 // ATHILA6C_I-int	ID=AT1TE51065; type=TE; loc=Chr1:+|15500423-15504894; // ID=AT1G41720; type=TE; loc=Chr1:+|15500528-15502597; // ID=AT1G41720; type=protein-coding; loc=Chr1:+|15500528-15502597; // repName:ATHILA6C_I-int; type=RMSK-TE; repClass=LTR; repFamily=Gypsy; loc=Chr1:+|15491849-15502777;
chr1_h1436	chr1	15502780	15503055	276	TE	NULL	AT1TE51065 // ATHILA6C_I-int	ID=AT1TE51065; type=TE; loc=Chr1:+|15500423-15504894; // repName:ATHILA6C_I-int; type=RMSK-TE; repClass=LTR; repFamily=Gypsy; loc=Chr1:+|15502774-15503256;
chr1_h1437	chr1	15503471	15503874	404	TE	NULL	AT1TE51065 // AT1G41726 // AT1G41726 // Athila2_LTR	ID=AT1TE51065; type=TE; loc=Chr1:+|15500423-15504894; // ID=AT1G41726; type=TE; loc=Chr1:+|15503360-15503986; // ID=AT1G41726; type=protein-coding; loc=Chr1:+|15503360-15503986; // repName:Athila2_LTR; type=RMSK-TE; repClass=LTR; repFamily=Gypsy; loc=Chr1:+|15503256-15504894;
chr1_h1438	chr1	15504465	15504693	229	TE	NULL	AT1TE51065 // Athila2_LTR	ID=AT1TE51065; type=TE; loc=Chr1:+|15500423-15504894; // repName:Athila2_LTR; type=RMSK-TE; repClass=LTR; repFamily=Gypsy; loc=Chr1:+|15503256-15504894;
chr1_h1439	chr1	15504705	15504878	174	TE	NULL	AT1TE51065 // Athila2_LTR	ID=AT1TE51065; type=TE; loc=Chr1:+|15500423-15504894; // repName:Athila2_LTR; type=RMSK-TE; repClass=LTR; repFamily=Gypsy; loc=Chr1:+|15503256-15504894;
chr1_h1440	chr1	15508441	15508605	165	TE	NULL	AT1TE51070 // Athila6B_I-int	ID=AT1TE51070; type=TE; loc=Chr1:-|15504895-15509412; // repName:Athila6B_I-int; type=RMSK-TE; repClass=LTR; repFamily=Gypsy; loc=Chr1:-|15504894-15509412;
chr1_h1441	chr1	15509049	15509325	277	TE	NULL	AT1TE51070 // AT1G41740 // AT1G41740 // Athila6B_I-int	ID=AT1TE51070; type=TE; loc=Chr1:-|15504895-15509412; // ID=AT1G41740; type=TE; loc=Chr1:-|15508897-15512095; // ID=AT1G41740; type=protein-coding; loc=Chr1:-|15508897-15512095; // repName:Athila6B_I-int; type=RMSK-TE; repClass=LTR; repFamily=Gypsy; loc=Chr1:-|15504894-15509412;
chr1_h1442	chr1	15512760	15512985	226	TE	NULL	AT1TE51080 // Athila2_LTR	ID=AT1TE51080; type=TE; loc=Chr1:-|15512098-15519432; // repName:Athila2_LTR; type=RMSK-TE; repClass=LTR; repFamily=Gypsy; loc=Chr1:-|15512095-15513290;
chr1_h1443	chr1	15513345	15513678	334	TE	NULL	AT1TE51080 // Athila2_I-int	ID=AT1TE51080; type=TE; loc=Chr1:-|15512098-15519432; // repName:Athila2_I-int; type=RMSK-TE; repClass=LTR; repFamily=Gypsy; loc=Chr1:-|15513283-15513712;
chr1_h1444	chr1	15514258	15514536	279	TE	NULL	AT1TE51080 // AT1G41743 // AT1G41743 // Athila2_I-int	ID=AT1TE51080; type=TE; loc=Chr1:-|15512098-15519432; // ID=AT1G41743; type=TE; loc=Chr1:-|15514268-15517653; // ID=AT1G41743; type=protein-coding; loc=Chr1:-|15514268-15517653; // repName:Athila2_I-int; type=RMSK-TE; repClass=LTR; repFamily=Gypsy; loc=Chr1:-|15513702-15514580;
chr1_h1445	chr1	15515357	15515587	231	TE	NULL	AT1TE51080 // AT1G41743 // AT1G41743 // Athila2_I-int	ID=AT1TE51080; type=TE; loc=Chr1:-|15512098-15519432; // ID=AT1G41743; type=TE; loc=Chr1:-|15514268-15517653; // ID=AT1G41743; type=protein-coding; loc=Chr1:-|15514268-15517653; // repName:Athila2_I-int; type=RMSK-TE; repClass=LTR; repFamily=Gypsy; loc=Chr1:-|15514597-15517591;
chr1_h1446	chr1	15516812	15517047	236	TE	NULL	AT1TE51080 // AT1G41743 // AT1G41743 // Athila2_I-int	ID=AT1TE51080; type=TE; loc=Chr1:-|15512098-15519432; // ID=AT1G41743; type=TE; loc=Chr1:-|15514268-15517653; // ID=AT1G41743; type=protein-coding; loc=Chr1:-|15514268-15517653; // repName:Athila2_I-int; type=RMSK-TE; repClass=LTR; repFamily=Gypsy; loc=Chr1:-|15514597-15517591;
chr1_h1447	chr1	15517259	15517448	190	TE	NULL	AT1TE51080 // AT1G41743 // AT1G41743 // Athila2_I-int	ID=AT1TE51080; type=TE; loc=Chr1:-|15512098-15519432; // ID=AT1G41743; type=TE; loc=Chr1:-|15514268-15517653; // ID=AT1G41743; type=protein-coding; loc=Chr1:-|15514268-15517653; // repName:Athila2_I-int; type=RMSK-TE; repClass=LTR; repFamily=Gypsy; loc=Chr1:-|15514597-15517591;
chr1_h1448	chr1	15517914	15518082	169	TE	NULL	AT1TE51080 // Athila2_LTR	ID=AT1TE51080; type=TE; loc=Chr1:-|15512098-15519432; // repName:Athila2_LTR; type=RMSK-TE; repClass=LTR; repFamily=Gypsy; loc=Chr1:-|15517653-15519457;
chr1_h1449	chr1	15522191	15522416	226	TE	NULL	AT1TE51085 // AT1G41750 // AT1G41750 // ATGP5LTR	ID=AT1TE51085; type=TE; loc=Chr1:-|15519451-15522308; // ID=AT1G41750; type=TE; loc=Chr1:-|15522011-15522436; // ID=AT1G41750; type=protein-coding; loc=Chr1:-|15522011-15522436; // repName:ATGP5LTR; type=RMSK-TE; repClass=LTR; repFamily=Gypsy; loc=Chr1:-|15521557-15522308;
chr1_h1450	chr1	15533881	15534094	214	TE	NULL	AT1TE51130 // AT1TE51135 // Athila8ALTR	ID=AT1TE51130; type=TE; loc=Chr1:+|15533861-15533899; // ID=AT1TE51135; type=TE; loc=Chr1:+|15533900-15534153; // repName:Athila8ALTR; type=RMSK-TE; repClass=LTR; repFamily=Gypsy; loc=Chr1:+|15533981-15534153;
chr1_h1451	chr1	15534155	15534340	186	TE	NULL	AT1TE51140 // Athila3_LTR	ID=AT1TE51140; type=TE; loc=Chr1:+|15534156-15535457; // repName:Athila3_LTR; type=RMSK-TE; repClass=LTR; repFamily=Gypsy; loc=Chr1:+|15534153-15535457;
chr1_h1452	chr1	15536215	15536441	227	TE	NULL	AT1TE51155 // Athila2_LTR	ID=AT1TE51155; type=TE; loc=Chr1:-|15536120-15546208; // repName:Athila2_LTR; type=RMSK-TE; repClass=LTR; repFamily=Gypsy; loc=Chr1:-|15536119-15537827;
chr1_h1453	chr1	15536818	15537012	195	TE	NULL	AT1TE51155 // Athila2_LTR	ID=AT1TE51155; type=TE; loc=Chr1:-|15536120-15546208; // repName:Athila2_LTR; type=RMSK-TE; repClass=LTR; repFamily=Gypsy; loc=Chr1:-|15536119-15537827;
chr1_h1454	chr1	15537189	15537415	227	TE	NULL	AT1TE51155 // AT1G41770 // AT1G41770 // Athila2_LTR	ID=AT1TE51155; type=TE; loc=Chr1:-|15536120-15546208; // ID=AT1G41770; type=TE; loc=Chr1:+|15537221-15537532; // ID=AT1G41770; type=protein-coding; loc=Chr1:+|15537221-15537532; // repName:Athila2_LTR; type=RMSK-TE; repClass=LTR; repFamily=Gypsy; loc=Chr1:-|15536119-15537827;
chr1_h1455	chr1	15537561	15537756	196	TE	NULL	AT1TE51155 // Athila2_LTR	ID=AT1TE51155; type=TE; loc=Chr1:-|15536120-15546208; // repName:Athila2_LTR; type=RMSK-TE; repClass=LTR; repFamily=Gypsy; loc=Chr1:-|15536119-15537827;
chr1_h1456	chr1	15538138	15538306	169	TE	NULL	AT1TE51155 // Athila2_I-int	ID=AT1TE51155; type=TE; loc=Chr1:-|15536120-15546208; // repName:Athila2_I-int; type=RMSK-TE; repClass=LTR; repFamily=Gypsy; loc=Chr1:-|15537827-15542055;
chr1_h1457	chr1	15539355	15539793	439	TE	NULL	AT1G41775 // AT1G41775 // AT1TE51155 // Athila2_I-int	ID=AT1G41775; type=TE; loc=Chr1:-|15539176-15544377; // ID=AT1G41775; type=protein-coding; loc=Chr1:-|15539176-15544377; // ID=AT1TE51155; type=TE; loc=Chr1:-|15536120-15546208; // repName:Athila2_I-int; type=RMSK-TE; repClass=LTR; repFamily=Gypsy; loc=Chr1:-|15537827-15542055;
chr1_h1458	chr1	15539803	15540047	245	TE	NULL	AT1G41775 // AT1G41775 // AT1TE51155 // Athila2_I-int	ID=AT1G41775; type=TE; loc=Chr1:-|15539176-15544377; // ID=AT1G41775; type=protein-coding; loc=Chr1:-|15539176-15544377; // ID=AT1TE51155; type=TE; loc=Chr1:-|15536120-15546208; // repName:Athila2_I-int; type=RMSK-TE; repClass=LTR; repFamily=Gypsy; loc=Chr1:-|15537827-15542055;
chr1_h1459	chr1	15540066	15540666	601	TE	NULL	AT1TE51155 // AT1G41775 // AT1G41775 // Athila2_I-int	ID=AT1TE51155; type=TE; loc=Chr1:-|15536120-15546208; // ID=AT1G41775; type=TE; loc=Chr1:-|15539176-15544377; // ID=AT1G41775; type=protein-coding; loc=Chr1:-|15539176-15544377; // repName:Athila2_I-int; type=RMSK-TE; repClass=LTR; repFamily=Gypsy; loc=Chr1:-|15537827-15542055;
chr1_h1460	chr1	15541101	15541303	203	TE	NULL	AT1TE51155 // AT1G41775 // AT1G41775 // Athila2_I-int	ID=AT1TE51155; type=TE; loc=Chr1:-|15536120-15546208; // ID=AT1G41775; type=TE; loc=Chr1:-|15539176-15544377; // ID=AT1G41775; type=protein-coding; loc=Chr1:-|15539176-15544377; // repName:Athila2_I-int; type=RMSK-TE; repClass=LTR; repFamily=Gypsy; loc=Chr1:-|15537827-15542055;
chr1_h1461	chr1	15542077	15542294	218	TE	NULL	AT1TE51155 // AT1G41775 // AT1G41775 // Athila2_I-int	ID=AT1TE51155; type=TE; loc=Chr1:-|15536120-15546208; // ID=AT1G41775; type=TE; loc=Chr1:-|15539176-15544377; // ID=AT1G41775; type=protein-coding; loc=Chr1:-|15539176-15544377; // repName:Athila2_I-int; type=RMSK-TE; repClass=LTR; repFamily=Gypsy; loc=Chr1:-|15542053-15546208;
chr1_h1462	chr1	15542304	15542474	171	TE	NULL	AT1TE51155 // AT1G41775 // AT1G41775 // Athila2_I-int	ID=AT1TE51155; type=TE; loc=Chr1:-|15536120-15546208; // ID=AT1G41775; type=TE; loc=Chr1:-|15539176-15544377; // ID=AT1G41775; type=protein-coding; loc=Chr1:-|15539176-15544377; // repName:Athila2_I-int; type=RMSK-TE; repClass=LTR; repFamily=Gypsy; loc=Chr1:-|15542053-15546208;
chr1_h1463	chr1	15543482	15543661	180	TE	NULL	AT1TE51155 // AT1G41775 // AT1G41775 // Athila2_I-int	ID=AT1TE51155; type=TE; loc=Chr1:-|15536120-15546208; // ID=AT1G41775; type=TE; loc=Chr1:-|15539176-15544377; // ID=AT1G41775; type=protein-coding; loc=Chr1:-|15539176-15544377; // repName:Athila2_I-int; type=RMSK-TE; repClass=LTR; repFamily=Gypsy; loc=Chr1:-|15542053-15546208;
chr1_h1464	chr1	15543758	15543950	193	TE	NULL	AT1TE51155 // AT1G41775 // AT1G41775 // Athila2_I-int	ID=AT1TE51155; type=TE; loc=Chr1:-|15536120-15546208; // ID=AT1G41775; type=TE; loc=Chr1:-|15539176-15544377; // ID=AT1G41775; type=protein-coding; loc=Chr1:-|15539176-15544377; // repName:Athila2_I-int; type=RMSK-TE; repClass=LTR; repFamily=Gypsy; loc=Chr1:-|15542053-15546208;
chr1_h1465	chr1	15543998	15544164	167	TE	NULL	AT1TE51155 // AT1G41775 // AT1G41775 // Athila2_I-int	ID=AT1TE51155; type=TE; loc=Chr1:-|15536120-15546208; // ID=AT1G41775; type=TE; loc=Chr1:-|15539176-15544377; // ID=AT1G41775; type=protein-coding; loc=Chr1:-|15539176-15544377; // repName:Athila2_I-int; type=RMSK-TE; repClass=LTR; repFamily=Gypsy; loc=Chr1:-|15542053-15546208;
chr1_h1466	chr1	15544229	15544428	200	TE	NULL	AT1TE51155 // AT1G41775 // AT1G41775 // Athila2_I-int	ID=AT1TE51155; type=TE; loc=Chr1:-|15536120-15546208; // ID=AT1G41775; type=TE; loc=Chr1:-|15539176-15544377; // ID=AT1G41775; type=protein-coding; loc=Chr1:-|15539176-15544377; // repName:Athila2_I-int; type=RMSK-TE; repClass=LTR; repFamily=Gypsy; loc=Chr1:-|15542053-15546208;
chr1_h1467	chr1	15544563	15544864	302	TE	NULL	AT1TE51155 // Athila2_I-int	ID=AT1TE51155; type=TE; loc=Chr1:-|15536120-15546208; // repName:Athila2_I-int; type=RMSK-TE; repClass=LTR; repFamily=Gypsy; loc=Chr1:-|15542053-15546208;
chr1_h1468	chr1	15545202	15545398	197	TE	NULL	AT1TE51155 // Athila2_I-int	ID=AT1TE51155; type=TE; loc=Chr1:-|15536120-15546208; // repName:Athila2_I-int; type=RMSK-TE; repClass=LTR; repFamily=Gypsy; loc=Chr1:-|15542053-15546208;
chr1_h1469	chr1	15547612	15547851	240	TE	NULL	AT1TE51175 // AT1G41790 // AT1G41790 // Atlantys2_I-int	ID=AT1TE51175; type=TE; loc=Chr1:+|15547275-15549791; // ID=AT1G41790; type=TE; loc=Chr1:+|15547317-15550186; // ID=AT1G41790; type=protein-coding; loc=Chr1:+|15547317-15550186; // repName:Atlantys2_I-int; type=RMSK-TE; repClass=LTR; repFamily=Gypsy; loc=Chr1:+|15547246-15548462;
chr1_h1470	chr1	15562212	15562413	202	TE	NULL	AT1G41797 // AT1G41797 // AT1TE51245 // AT1TE51235 // ATGP2NLTR	ID=AT1G41797; type=TE; loc=Chr1:-|15560039-15563509; // ID=AT1G41797; type=protein-coding; loc=Chr1:-|15560039-15563509; // ID=AT1TE51245; type=TE; loc=Chr1:+|15562039-15567091; // ID=AT1TE51235; type=TE; loc=Chr1:-|15560685-15569184; // repName:ATGP2NLTR; type=RMSK-TE; repClass=LTR; repFamily=Gypsy; loc=Chr1:+|15562038-15564054;
chr1_h1471	chr1	15562603	15562921	319	TE	NULL	AT1G41797 // AT1G41797 // AT1TE51245 // AT1TE51235 // ATGP2NLTR	ID=AT1G41797; type=TE; loc=Chr1:-|15560039-15563509; // ID=AT1G41797; type=protein-coding; loc=Chr1:-|15560039-15563509; // ID=AT1TE51245; type=TE; loc=Chr1:+|15562039-15567091; // ID=AT1TE51235; type=TE; loc=Chr1:-|15560685-15569184; // repName:ATGP2NLTR; type=RMSK-TE; repClass=LTR; repFamily=Gypsy; loc=Chr1:+|15562038-15564054;
chr1_h1472	chr1	15563060	15563610	551	TE	NULL	AT1G41797 // AT1G41797 // AT1TE51245 // AT1TE51235 // ATGP2NLTR	ID=AT1G41797; type=TE; loc=Chr1:-|15560039-15563509; // ID=AT1G41797; type=protein-coding; loc=Chr1:-|15560039-15563509; // ID=AT1TE51245; type=TE; loc=Chr1:+|15562039-15567091; // ID=AT1TE51235; type=TE; loc=Chr1:-|15560685-15569184; // repName:ATGP2NLTR; type=RMSK-TE; repClass=LTR; repFamily=Gypsy; loc=Chr1:+|15562038-15564054;
chr1_h1473	chr1	15565282	15565566	285	TE	NULL	AT1TE51235 // AT1TE51245 // ATGP2NLTR	ID=AT1TE51235; type=TE; loc=Chr1:-|15560685-15569184; // ID=AT1TE51245; type=TE; loc=Chr1:+|15562039-15567091; // repName:ATGP2NLTR; type=RMSK-TE; repClass=LTR; repFamily=Gypsy; loc=Chr1:+|15565113-15567091;
chr1_h1474	chr1	15565632	15565959	328	TE	NULL	AT1TE51235 // AT1TE51245 // ATGP2NLTR	ID=AT1TE51235; type=TE; loc=Chr1:-|15560685-15569184; // ID=AT1TE51245; type=TE; loc=Chr1:+|15562039-15567091; // repName:ATGP2NLTR; type=RMSK-TE; repClass=LTR; repFamily=Gypsy; loc=Chr1:+|15565113-15567091;
chr1_h1475	chr1	15566225	15566509	285	TE	NULL	AT1TE51235 // AT1TE51245 // ATGP2NLTR	ID=AT1TE51235; type=TE; loc=Chr1:-|15560685-15569184; // ID=AT1TE51245; type=TE; loc=Chr1:+|15562039-15567091; // repName:ATGP2NLTR; type=RMSK-TE; repClass=LTR; repFamily=Gypsy; loc=Chr1:+|15565113-15567091;
chr1_h1476	chr1	15569191	15569435	245	TE	NULL	AT1TE51250 // Athila_LTR	ID=AT1TE51250; type=TE; loc=Chr1:-|15569185-15569643; // repName:Athila_LTR; type=RMSK-TE; repClass=LTR; repFamily=Gypsy; loc=Chr1:-|15568004-15569625;
chr1_h1477	chr1	15578501	15578707	207	TE	NULL	AT1TE51260 // AT1TE51265 // ATGP10_I-int	ID=AT1TE51260; type=TE; loc=Chr1:+|15570479-15581789; // ID=AT1TE51265; type=TE; loc=Chr1:+|15572380-15580018; // repName:ATGP10_I-int; type=RMSK-TE; repClass=LTR; repFamily=Gypsy; loc=Chr1:+|15573085-15579302;
chr1_h1478	chr1	15594928	15595121	194	TE	NULL	AT1TE51315 // Athila4D_LTR	ID=AT1TE51315; type=TE; loc=Chr1:+|15594926-15598833; // repName:Athila4D_LTR; type=RMSK-TE; repClass=LTR; repFamily=Gypsy; loc=Chr1:+|15594925-15595266;
chr1_h1479	chr1	15597653	15597820	168	TE	NULL	AT1TE51315 // Athila4C_I-int // Athila4D_LTR	ID=AT1TE51315; type=TE; loc=Chr1:+|15594926-15598833; // repName:Athila4C_I-int; type=RMSK-TE; repClass=LTR; repFamily=Gypsy; loc=Chr1:+|15596599-15597669; // repName:Athila4D_LTR; type=RMSK-TE; repClass=LTR; repFamily=Gypsy; loc=Chr1:+|15597669-15598833;
chr1_h1480	chr1	15610460	15610642	183	TE	NULL	AT1TE51355 // AT1G41835 // AT1G41835 // AT1TE51360 // ATGP6LTR	ID=AT1TE51355; type=TE; loc=Chr1:-|15610518-15610626; // ID=AT1G41835; type=TE; loc=Chr1:-|15610591-15615111; // ID=AT1G41835; type=protein-coding; loc=Chr1:-|15610591-15615111; // ID=AT1TE51360; type=TE; loc=Chr1:-|15610627-15615403; // repName:ATGP6LTR; type=RMSK-TE; repClass=LTR; repFamily=Gypsy; loc=Chr1:-|15610620-15610698;
chr1_h1481	chr1	15616404	15616749	346	TE	NULL	AT1TE51370 // Athila2_LTR	ID=AT1TE51370; type=TE; loc=Chr1:-|15616246-15618055; // repName:Athila2_LTR; type=RMSK-TE; repClass=LTR; repFamily=Gypsy; loc=Chr1:-|15616245-15618000;
chr1_h1482	chr1	15616913	15617155	243	TE	NULL	AT1TE51370 // Athila2_LTR	ID=AT1TE51370; type=TE; loc=Chr1:-|15616246-15618055; // repName:Athila2_LTR; type=RMSK-TE; repClass=LTR; repFamily=Gypsy; loc=Chr1:-|15616245-15618000;
chr1_h1483	chr1	15617626	15617929	304	TE	NULL	AT1TE51370 // AT1G41840 // AT1G41840 // Athila2_LTR	ID=AT1TE51370; type=TE; loc=Chr1:-|15616246-15618055; // ID=AT1G41840; type=TE; loc=Chr1:-|15617322-15622910; // ID=AT1G41840; type=protein-coding; loc=Chr1:-|15617322-15622910; // repName:Athila2_LTR; type=RMSK-TE; repClass=LTR; repFamily=Gypsy; loc=Chr1:-|15616245-15618000;
chr1_h1484	chr1	15634857	15635046	190	TE	NULL	AT1TE51465 // HelitronY3	ID=AT1TE51465; type=TE; loc=Chr1:-|15634435-15636526; // repName:HelitronY3; type=RMSK-TE; repClass=RC; repFamily=Helitron; loc=Chr1:-|15634858-15635984;
chr1_h1485	chr1	15635503	15635709	207	TE	NULL	AT1TE51465 // HelitronY3	ID=AT1TE51465; type=TE; loc=Chr1:-|15634435-15636526; // repName:HelitronY3; type=RMSK-TE; repClass=RC; repFamily=Helitron; loc=Chr1:-|15634858-15635984;
chr1_h1486	chr1	15637451	15637646	196	TE	NULL	AT1TE51475 // AT1G41855 // AT1G41855 // Athila6B_I-int	ID=AT1TE51475; type=TE; loc=Chr1:+|15636763-15639274; // ID=AT1G41855; type=TE; loc=Chr1:+|15637605-15639738; // ID=AT1G41855; type=protein-coding; loc=Chr1:+|15637605-15639738; // repName:Athila6B_I-int; type=RMSK-TE; repClass=LTR; repFamily=Gypsy; loc=Chr1:+|15636762-15637902;
chr1_h1487	chr1	15639443	15639666	224	TE	NULL	AT1G41855 // AT1G41855 // AT1TE51480 // ATGP2NLTR	ID=AT1G41855; type=TE; loc=Chr1:+|15637605-15639738; // ID=AT1G41855; type=protein-coding; loc=Chr1:+|15637605-15639738; // ID=AT1TE51480; type=TE; loc=Chr1:+|15639275-15639886; // repName:ATGP2NLTR; type=RMSK-TE; repClass=LTR; repFamily=Gypsy; loc=Chr1:+|15639274-15639886;
chr1_h1488	chr1	15662644	15663002	359	TE	NULL	AT1TE51600 // AT1TE51595 // ATMU10 // Atlantys1_LTR	ID=AT1TE51600; type=TE; loc=Chr1:+|15662679-15663195; // ID=AT1TE51595; type=TE; loc=Chr1:+|15662505-15663325; // repName:ATMU10; type=RMSK-TE; repClass=DNA; repFamily=MuDR; loc=Chr1:+|15662516-15662678; // repName:Atlantys1_LTR; type=RMSK-TE; repClass=LTR; repFamily=Gypsy; loc=Chr1:+|15662678-15663195;
chr1_h1489	chr1	15666760	15666982	223	TE	NULL	AT1G41896 // AT1G41896 // AT1TE51615 // Atlantys1_I-int	ID=AT1G41896; type=TE; loc=Chr1:+|15665040-15669938; // ID=AT1G41896; type=protein-coding; loc=Chr1:+|15665040-15669938; // ID=AT1TE51615; type=TE; loc=Chr1:+|15665056-15674411; // repName:Atlantys1_I-int; type=RMSK-TE; repClass=LTR; repFamily=Gypsy; loc=Chr1:+|15665055-15671165;
chr1_h1490	chr1	15668579	15668773	195	TE	NULL	AT1G41896 // AT1G41896 // AT1TE51615 // Atlantys1_I-int	ID=AT1G41896; type=TE; loc=Chr1:+|15665040-15669938; // ID=AT1G41896; type=protein-coding; loc=Chr1:+|15665040-15669938; // ID=AT1TE51615; type=TE; loc=Chr1:+|15665056-15674411; // repName:Atlantys1_I-int; type=RMSK-TE; repClass=LTR; repFamily=Gypsy; loc=Chr1:+|15665055-15671165;
chr1_h1491	chr1	15671609	15671944	336	TE	NULL	AT1G41900 // AT1G41900 // AT1TE51615 // Atlantys1_I-int	ID=AT1G41900; type=TE; loc=Chr1:-|15670938-15673358; // ID=AT1G41900; type=protein-coding; loc=Chr1:-|15670938-15673358; // ID=AT1TE51615; type=TE; loc=Chr1:+|15665056-15674411; // repName:Atlantys1_I-int; type=RMSK-TE; repClass=LTR; repFamily=Gypsy; loc=Chr1:+|15671154-15673892;
chr1_h1492	chr1	15672325	15672508	184	TE	NULL	AT1G41900 // AT1G41900 // AT1TE51615 // Atlantys1_I-int	ID=AT1G41900; type=TE; loc=Chr1:-|15670938-15673358; // ID=AT1G41900; type=protein-coding; loc=Chr1:-|15670938-15673358; // ID=AT1TE51615; type=TE; loc=Chr1:+|15665056-15674411; // repName:Atlantys1_I-int; type=RMSK-TE; repClass=LTR; repFamily=Gypsy; loc=Chr1:+|15671154-15673892;
chr1_h1493	chr1	15673536	15673729	194	TE	NULL	AT1TE51615 // Atlantys1_I-int	ID=AT1TE51615; type=TE; loc=Chr1:+|15665056-15674411; // repName:Atlantys1_I-int; type=RMSK-TE; repClass=LTR; repFamily=Gypsy; loc=Chr1:+|15671154-15673892;
chr1_h1494	chr1	15673833	15674049	217	TE	NULL	AT1TE51615 // Atlantys1_I-int // Atlantys1_LTR	ID=AT1TE51615; type=TE; loc=Chr1:+|15665056-15674411; // repName:Atlantys1_I-int; type=RMSK-TE; repClass=LTR; repFamily=Gypsy; loc=Chr1:+|15671154-15673892; // repName:Atlantys1_LTR; type=RMSK-TE; repClass=LTR; repFamily=Gypsy; loc=Chr1:+|15673892-15674411;
chr1_h1495	chr1	15676257	15676475	219	TE	NULL	AT1TE51645 // ATHILA6C_LTR	ID=AT1TE51645; type=TE; loc=Chr1:-|15676217-15683600; // repName:ATHILA6C_LTR; type=RMSK-TE; repClass=LTR; repFamily=Gypsy; loc=Chr1:-|15676310-15677543;
chr1_h1496	chr1	15676576	15676847	272	TE	NULL	AT1TE51645 // ATHILA6C_LTR	ID=AT1TE51645; type=TE; loc=Chr1:-|15676217-15683600; // repName:ATHILA6C_LTR; type=RMSK-TE; repClass=LTR; repFamily=Gypsy; loc=Chr1:-|15676310-15677543;
chr1_h1497	chr1	15677146	15677478	333	TE	NULL	AT1TE51645 // ATHILA6C_LTR	ID=AT1TE51645; type=TE; loc=Chr1:-|15676217-15683600; // repName:ATHILA6C_LTR; type=RMSK-TE; repClass=LTR; repFamily=Gypsy; loc=Chr1:-|15676310-15677543;
chr1_h1498	chr1	15682217	15682693	477	gene,protein-coding,TE	NULL	AT1TE51645 // AT1G41920 // Athila2_LTR	ID=AT1TE51645; type=TE; loc=Chr1:-|15676217-15683600; // ID=AT1G41920; type=protein-coding; loc=Chr1:-|15680978-15684487; // repName:Athila2_LTR; type=RMSK-TE; repClass=LTR; repFamily=Gypsy; loc=Chr1:-|15682192-15683790;
chr1_h1499	chr1	15683511	15683708	198	gene,protein-coding,TE	NULL	AT1TE51645 // AT1TE51655 // AT1G41920 // Athila2_LTR	ID=AT1TE51645; type=TE; loc=Chr1:-|15676217-15683600; // ID=AT1TE51655; type=TE; loc=Chr1:-|15683601-15683790; // ID=AT1G41920; type=protein-coding; loc=Chr1:-|15680978-15684487; // repName:Athila2_LTR; type=RMSK-TE; repClass=LTR; repFamily=Gypsy; loc=Chr1:-|15682192-15683790;
chr1_h1500	chr1	15700173	15700339	167	TE	NULL	AT1TE51700 // AT1TE51705 // Athila_LTR	ID=AT1TE51700; type=TE; loc=Chr1:+|15698426-15701729; // ID=AT1TE51705; type=TE; loc=Chr1:+|15699976-15701631; // repName:Athila_LTR; type=RMSK-TE; repClass=LTR; repFamily=Gypsy; loc=Chr1:+|15699975-15701630;
chr1_h1501	chr1	15704311	15704626	316	TE	NULL	AT1TE51735 // Athila2_LTR	ID=AT1TE51735; type=TE; loc=Chr1:-|15703960-15715037; // repName:Athila2_LTR; type=RMSK-TE; repClass=LTR; repFamily=Gypsy; loc=Chr1:-|15703959-15705622;
chr1_h1502	chr1	15705827	15706070	244	TE	NULL	AT1TE51735 // Athila6A_I-int	ID=AT1TE51735; type=TE; loc=Chr1:-|15703960-15715037; // repName:Athila6A_I-int; type=RMSK-TE; repClass=LTR; repFamily=Gypsy; loc=Chr1:-|15705622-15715037;
chr1_h1503	chr1	15707216	15707545	330	TE	NULL	AT1TE51735 // AT1G42050 // AT1G42050 // Athila6A_I-int	ID=AT1TE51735; type=TE; loc=Chr1:-|15703960-15715037; // ID=AT1G42050; type=TE; loc=Chr1:-|15707077-15710285; // ID=AT1G42050; type=protein-coding; loc=Chr1:-|15707077-15710285; // repName:Athila6A_I-int; type=RMSK-TE; repClass=LTR; repFamily=Gypsy; loc=Chr1:-|15705622-15715037;
chr1_h1504	chr1	15707553	15707926	374	TE	NULL	AT1TE51735 // AT1G42050 // AT1G42050 // Athila6A_I-int	ID=AT1TE51735; type=TE; loc=Chr1:-|15703960-15715037; // ID=AT1G42050; type=TE; loc=Chr1:-|15707077-15710285; // ID=AT1G42050; type=protein-coding; loc=Chr1:-|15707077-15710285; // repName:Athila6A_I-int; type=RMSK-TE; repClass=LTR; repFamily=Gypsy; loc=Chr1:-|15705622-15715037;
chr1_h1505	chr1	15707941	15708222	282	TE	NULL	AT1TE51735 // AT1G42050 // AT1G42050 // Athila6A_I-int	ID=AT1TE51735; type=TE; loc=Chr1:-|15703960-15715037; // ID=AT1G42050; type=TE; loc=Chr1:-|15707077-15710285; // ID=AT1G42050; type=protein-coding; loc=Chr1:-|15707077-15710285; // repName:Athila6A_I-int; type=RMSK-TE; repClass=LTR; repFamily=Gypsy; loc=Chr1:-|15705622-15715037;
chr1_h1506	chr1	15708238	15708584	347	TE	NULL	AT1TE51735 // AT1G42050 // AT1G42050 // Athila6A_I-int	ID=AT1TE51735; type=TE; loc=Chr1:-|15703960-15715037; // ID=AT1G42050; type=TE; loc=Chr1:-|15707077-15710285; // ID=AT1G42050; type=protein-coding; loc=Chr1:-|15707077-15710285; // repName:Athila6A_I-int; type=RMSK-TE; repClass=LTR; repFamily=Gypsy; loc=Chr1:-|15705622-15715037;
chr1_h1507	chr1	15708851	15709073	223	TE	NULL	AT1TE51735 // AT1G42050 // AT1G42050 // Athila6A_I-int	ID=AT1TE51735; type=TE; loc=Chr1:-|15703960-15715037; // ID=AT1G42050; type=TE; loc=Chr1:-|15707077-15710285; // ID=AT1G42050; type=protein-coding; loc=Chr1:-|15707077-15710285; // repName:Athila6A_I-int; type=RMSK-TE; repClass=LTR; repFamily=Gypsy; loc=Chr1:-|15705622-15715037;
chr1_h1508	chr1	15711433	15711657	225	TE	NULL	AT1TE51735 // AT1G42060 // AT1G42060 // Athila6A_I-int	ID=AT1TE51735; type=TE; loc=Chr1:-|15703960-15715037; // ID=AT1G42060; type=TE; loc=Chr1:-|15710485-15713211; // ID=AT1G42060; type=protein-coding; loc=Chr1:-|15710485-15713211; // repName:Athila6A_I-int; type=RMSK-TE; repClass=LTR; repFamily=Gypsy; loc=Chr1:-|15705622-15715037;
chr1_h1509	chr1	15712236	15712451	216	TE	NULL	AT1TE51735 // AT1G42060 // AT1G42060 // Athila6A_I-int	ID=AT1TE51735; type=TE; loc=Chr1:-|15703960-15715037; // ID=AT1G42060; type=TE; loc=Chr1:-|15710485-15713211; // ID=AT1G42060; type=protein-coding; loc=Chr1:-|15710485-15713211; // repName:Athila6A_I-int; type=RMSK-TE; repClass=LTR; repFamily=Gypsy; loc=Chr1:-|15705622-15715037;
chr1_h1510	chr1	15712465	15712666	202	TE	NULL	AT1TE51735 // AT1G42060 // AT1G42060 // Athila6A_I-int	ID=AT1TE51735; type=TE; loc=Chr1:-|15703960-15715037; // ID=AT1G42060; type=TE; loc=Chr1:-|15710485-15713211; // ID=AT1G42060; type=protein-coding; loc=Chr1:-|15710485-15713211; // repName:Athila6A_I-int; type=RMSK-TE; repClass=LTR; repFamily=Gypsy; loc=Chr1:-|15705622-15715037;
chr1_h1511	chr1	15712681	15712985	305	TE	NULL	AT1TE51735 // AT1G42060 // AT1G42060 // Athila6A_I-int	ID=AT1TE51735; type=TE; loc=Chr1:-|15703960-15715037; // ID=AT1G42060; type=TE; loc=Chr1:-|15710485-15713211; // ID=AT1G42060; type=protein-coding; loc=Chr1:-|15710485-15713211; // repName:Athila6A_I-int; type=RMSK-TE; repClass=LTR; repFamily=Gypsy; loc=Chr1:-|15705622-15715037;
chr1_h1512	chr1	15713633	15713988	356	TE	NULL	AT1TE51735 // Athila6A_I-int	ID=AT1TE51735; type=TE; loc=Chr1:-|15703960-15715037; // repName:Athila6A_I-int; type=RMSK-TE; repClass=LTR; repFamily=Gypsy; loc=Chr1:-|15705622-15715037;
chr1_h1513	chr1	15747256	15747431	176	intergenic	NULL	AR12 // COLAR12	repName:AR12; type=RMSK-TR; repClass=Satellite; repFamily=Satellite; loc=Chr1:-|15747243-15747346; // repName:COLAR12; type=RMSK-TR; repClass=Satellite; repFamily=centr; loc=Chr1:-|15747346-15747454;
chr1_h1514	chr1	15747449	15747618	170	intergenic	NULL	COLAR12 // SAT1_AGE // COLAR12	repName:COLAR12; type=RMSK-TR; repClass=Satellite; repFamily=centr; loc=Chr1:-|15747346-15747454; // repName:SAT1_AGE; type=RMSK-TR; repClass=Satellite; repFamily=Satellite; loc=Chr1:-|15747454-15747602; // repName:COLAR12; type=RMSK-TR; repClass=Satellite; repFamily=centr; loc=Chr1:-|15747602-15747632;
chr1_h1515	chr1	15784637	15785360	724	TE	NULL	AT1TE51990 // AT1TE51985 // Athila6A_LTR	ID=AT1TE51990; type=TE; loc=Chr1:-|15784488-15786430; // ID=AT1TE51985; type=TE; loc=Chr1:+|15772985-15790136; // repName:Athila6A_LTR; type=RMSK-TE; repClass=LTR; repFamily=Gypsy; loc=Chr1:-|15784488-15786430;
chr1_h1516	chr1	15785772	15786043	272	TE	NULL	AT1TE51990 // AT1TE51985 // Athila6A_LTR	ID=AT1TE51990; type=TE; loc=Chr1:-|15784488-15786430; // ID=AT1TE51985; type=TE; loc=Chr1:+|15772985-15790136; // repName:Athila6A_LTR; type=RMSK-TE; repClass=LTR; repFamily=Gypsy; loc=Chr1:-|15784488-15786430;
chr1_h1517	chr1	15786055	15786238	184	TE	NULL	AT1TE51990 // AT1TE51985 // Athila6A_LTR	ID=AT1TE51990; type=TE; loc=Chr1:-|15784488-15786430; // ID=AT1TE51985; type=TE; loc=Chr1:+|15772985-15790136; // repName:Athila6A_LTR; type=RMSK-TE; repClass=LTR; repFamily=Gypsy; loc=Chr1:-|15784488-15786430;
chr1_h1518	chr1	15790132	15790527	396	TE	NULL	AT1TE51985 // AT1TE52000 // ATHILA6C_LTR	ID=AT1TE51985; type=TE; loc=Chr1:+|15772985-15790136; // ID=AT1TE52000; type=TE; loc=Chr1:-|15790137-15791906; // repName:ATHILA6C_LTR; type=RMSK-TE; repClass=LTR; repFamily=Gypsy; loc=Chr1:-|15790113-15791904;
chr1_h1519	chr1	15790621	15790892	272	TE	NULL	AT1G42300 // AT1G42300 // AT1TE52000 // ATHILA6C_LTR	ID=AT1G42300; type=TE; loc=Chr1:-|15790727-15791778; // ID=AT1G42300; type=protein-coding; loc=Chr1:-|15790727-15791778; // ID=AT1TE52000; type=TE; loc=Chr1:-|15790137-15791906; // repName:ATHILA6C_LTR; type=RMSK-TE; repClass=LTR; repFamily=Gypsy; loc=Chr1:-|15790113-15791904;
chr1_h1520	chr1	15801123	15801312	190	TE	NULL	AT1G42320 // AT1G42320 // AT1TE52025 // ATGP1-I-int	ID=AT1G42320; type=TE; loc=Chr1:+|15800929-15805502; // ID=AT1G42320; type=protein-coding; loc=Chr1:+|15800929-15805502; // ID=AT1TE52025; type=TE; loc=Chr1:+|15799514-15807462; // repName:ATGP1-I-int; type=RMSK-TE; repClass=LTR; repFamily=Gypsy; loc=Chr1:+|15800676-15804539;
chr1_h1521	chr1	15801405	15801593	189	TE	NULL	AT1G42320 // AT1G42320 // AT1TE52025 // ATGP1-I-int	ID=AT1G42320; type=TE; loc=Chr1:+|15800929-15805502; // ID=AT1G42320; type=protein-coding; loc=Chr1:+|15800929-15805502; // ID=AT1TE52025; type=TE; loc=Chr1:+|15799514-15807462; // repName:ATGP1-I-int; type=RMSK-TE; repClass=LTR; repFamily=Gypsy; loc=Chr1:+|15800676-15804539;
chr1_h1522	chr1	15801769	15802006	238	TE	NULL	AT1G42320 // AT1G42320 // AT1TE52025 // ATGP1-I-int	ID=AT1G42320; type=TE; loc=Chr1:+|15800929-15805502; // ID=AT1G42320; type=protein-coding; loc=Chr1:+|15800929-15805502; // ID=AT1TE52025; type=TE; loc=Chr1:+|15799514-15807462; // repName:ATGP1-I-int; type=RMSK-TE; repClass=LTR; repFamily=Gypsy; loc=Chr1:+|15800676-15804539;
chr1_h1523	chr1	15802352	15802564	213	TE	NULL	AT1TE52025 // AT1G42320 // AT1G42320 // ATGP1-I-int	ID=AT1TE52025; type=TE; loc=Chr1:+|15799514-15807462; // ID=AT1G42320; type=TE; loc=Chr1:+|15800929-15805502; // ID=AT1G42320; type=protein-coding; loc=Chr1:+|15800929-15805502; // repName:ATGP1-I-int; type=RMSK-TE; repClass=LTR; repFamily=Gypsy; loc=Chr1:+|15800676-15804539;
chr1_h1524	chr1	15802747	15802956	210	TE	NULL	AT1TE52025 // AT1G42320 // AT1G42320 // ATGP1-I-int	ID=AT1TE52025; type=TE; loc=Chr1:+|15799514-15807462; // ID=AT1G42320; type=TE; loc=Chr1:+|15800929-15805502; // ID=AT1G42320; type=protein-coding; loc=Chr1:+|15800929-15805502; // repName:ATGP1-I-int; type=RMSK-TE; repClass=LTR; repFamily=Gypsy; loc=Chr1:+|15800676-15804539;
chr1_h1525	chr1	15803590	15803902	313	TE	NULL	AT1TE52025 // AT1G42320 // AT1G42320 // ATGP1-I-int	ID=AT1TE52025; type=TE; loc=Chr1:+|15799514-15807462; // ID=AT1G42320; type=TE; loc=Chr1:+|15800929-15805502; // ID=AT1G42320; type=protein-coding; loc=Chr1:+|15800929-15805502; // repName:ATGP1-I-int; type=RMSK-TE; repClass=LTR; repFamily=Gypsy; loc=Chr1:+|15800676-15804539;
chr1_h1526	chr1	15804079	15804290	212	TE	NULL	AT1TE52025 // AT1G42320 // AT1G42320 // ATGP1-I-int	ID=AT1TE52025; type=TE; loc=Chr1:+|15799514-15807462; // ID=AT1G42320; type=TE; loc=Chr1:+|15800929-15805502; // ID=AT1G42320; type=protein-coding; loc=Chr1:+|15800929-15805502; // repName:ATGP1-I-int; type=RMSK-TE; repClass=LTR; repFamily=Gypsy; loc=Chr1:+|15800676-15804539;
chr1_h1527	chr1	15804532	15804873	342	TE	NULL	AT1TE52025 // AT1G42320 // AT1G42320 // ATGP1-I-int // ATGP1-I-int	ID=AT1TE52025; type=TE; loc=Chr1:+|15799514-15807462; // ID=AT1G42320; type=TE; loc=Chr1:+|15800929-15805502; // ID=AT1G42320; type=protein-coding; loc=Chr1:+|15800929-15805502; // repName:ATGP1-I-int; type=RMSK-TE; repClass=LTR; repFamily=Gypsy; loc=Chr1:+|15800676-15804539; // repName:ATGP1-I-int; type=RMSK-TE; repClass=LTR; repFamily=Gypsy; loc=Chr1:+|15804536-15806306;
chr1_h1528	chr1	15805121	15805424	304	TE	NULL	AT1TE52025 // AT1G42320 // AT1G42320 // ATGP1-I-int	ID=AT1TE52025; type=TE; loc=Chr1:+|15799514-15807462; // ID=AT1G42320; type=TE; loc=Chr1:+|15800929-15805502; // ID=AT1G42320; type=protein-coding; loc=Chr1:+|15800929-15805502; // repName:ATGP1-I-int; type=RMSK-TE; repClass=LTR; repFamily=Gypsy; loc=Chr1:+|15804536-15806306;
chr1_h1529	chr1	15805705	15805884	180	TE	NULL	AT1TE52025 // ATGP1-I-int	ID=AT1TE52025; type=TE; loc=Chr1:+|15799514-15807462; // repName:ATGP1-I-int; type=RMSK-TE; repClass=LTR; repFamily=Gypsy; loc=Chr1:+|15804536-15806306;
chr1_h1530	chr1	15806041	15806204	164	TE	NULL	AT1TE52025 // ATGP1-I-int	ID=AT1TE52025; type=TE; loc=Chr1:+|15799514-15807462; // repName:ATGP1-I-int; type=RMSK-TE; repClass=LTR; repFamily=Gypsy; loc=Chr1:+|15804536-15806306;
chr1_h1531	chr1	15821430	15821835	406	TE	NULL	AT1TE52105 // Athila2_LTR	ID=AT1TE52105; type=TE; loc=Chr1:-|15821413-15847509; // repName:Athila2_LTR; type=RMSK-TE; repClass=LTR; repFamily=Gypsy; loc=Chr1:-|15821412-15823076;
chr1_h1532	chr1	15821933	15822328	396	TE	NULL	AT1TE52105 // Athila2_LTR	ID=AT1TE52105; type=TE; loc=Chr1:-|15821413-15847509; // repName:Athila2_LTR; type=RMSK-TE; repClass=LTR; repFamily=Gypsy; loc=Chr1:-|15821412-15823076;
chr1_h1533	chr1	15822590	15822926	337	TE	NULL	AT1TE52110 // AT1TE52105 // Athila2_LTR	ID=AT1TE52110; type=TE; loc=Chr1:-|15822576-15826633; // ID=AT1TE52105; type=TE; loc=Chr1:-|15821413-15847509; // repName:Athila2_LTR; type=RMSK-TE; repClass=LTR; repFamily=Gypsy; loc=Chr1:-|15821412-15823076;
chr1_h1534	chr1	15823279	15823554	276	TE	NULL	AT1TE52110 // AT1TE52105 // ATHILA6C_I-int	ID=AT1TE52110; type=TE; loc=Chr1:-|15822576-15826633; // ID=AT1TE52105; type=TE; loc=Chr1:-|15821413-15847509; // repName:ATHILA6C_I-int; type=RMSK-TE; repClass=LTR; repFamily=Gypsy; loc=Chr1:-|15823076-15835280;
chr1_h1535	chr1	15824685	15825065	381	TE	NULL	AT1G42360 // AT1G42360 // AT1TE52110 // AT1TE52105 // ATHILA6C_I-int	ID=AT1G42360; type=TE; loc=Chr1:-|15824726-15826576; // ID=AT1G42360; type=protein-coding; loc=Chr1:-|15824726-15826576; // ID=AT1TE52110; type=TE; loc=Chr1:-|15822576-15826633; // ID=AT1TE52105; type=TE; loc=Chr1:-|15821413-15847509; // repName:ATHILA6C_I-int; type=RMSK-TE; repClass=LTR; repFamily=Gypsy; loc=Chr1:-|15823076-15835280;
chr1_h1536	chr1	15825436	15825687	252	TE	NULL	AT1G42360 // AT1G42360 // AT1TE52110 // AT1TE52105 // ATHILA6C_I-int	ID=AT1G42360; type=TE; loc=Chr1:-|15824726-15826576; // ID=AT1G42360; type=protein-coding; loc=Chr1:-|15824726-15826576; // ID=AT1TE52110; type=TE; loc=Chr1:-|15822576-15826633; // ID=AT1TE52105; type=TE; loc=Chr1:-|15821413-15847509; // repName:ATHILA6C_I-int; type=RMSK-TE; repClass=LTR; repFamily=Gypsy; loc=Chr1:-|15823076-15835280;
chr1_h1537	chr1	15825776	15825969	194	TE	NULL	AT1G42360 // AT1G42360 // AT1TE52110 // AT1TE52105 // ATHILA6C_I-int	ID=AT1G42360; type=TE; loc=Chr1:-|15824726-15826576; // ID=AT1G42360; type=protein-coding; loc=Chr1:-|15824726-15826576; // ID=AT1TE52110; type=TE; loc=Chr1:-|15822576-15826633; // ID=AT1TE52105; type=TE; loc=Chr1:-|15821413-15847509; // repName:ATHILA6C_I-int; type=RMSK-TE; repClass=LTR; repFamily=Gypsy; loc=Chr1:-|15823076-15835280;
chr1_h1538	chr1	15826084	15826585	502	TE	NULL	AT1G42360 // AT1G42360 // AT1TE52110 // AT1TE52105 // ATHILA6C_I-int	ID=AT1G42360; type=TE; loc=Chr1:-|15824726-15826576; // ID=AT1G42360; type=protein-coding; loc=Chr1:-|15824726-15826576; // ID=AT1TE52110; type=TE; loc=Chr1:-|15822576-15826633; // ID=AT1TE52105; type=TE; loc=Chr1:-|15821413-15847509; // repName:ATHILA6C_I-int; type=RMSK-TE; repClass=LTR; repFamily=Gypsy; loc=Chr1:-|15823076-15835280;
chr1_h1539	chr1	15826730	15827100	371	TE	NULL	AT1TE52120 // AT1TE52105 // ATHILA6C_I-int	ID=AT1TE52120; type=TE; loc=Chr1:-|15826667-15827286; // ID=AT1TE52105; type=TE; loc=Chr1:-|15821413-15847509; // repName:ATHILA6C_I-int; type=RMSK-TE; repClass=LTR; repFamily=Gypsy; loc=Chr1:-|15823076-15835280;
chr1_h1540	chr1	15829341	15829521	181	TE	NULL	AT1G42365 // AT1G42365 // AT1TE52125 // AT1TE52105 // ATHILA6C_I-int	ID=AT1G42365; type=TE; loc=Chr1:-|15827696-15833426; // ID=AT1G42365; type=protein-coding; loc=Chr1:-|15827696-15833426; // ID=AT1TE52125; type=TE; loc=Chr1:-|15827287-15838845; // ID=AT1TE52105; type=TE; loc=Chr1:-|15821413-15847509; // repName:ATHILA6C_I-int; type=RMSK-TE; repClass=LTR; repFamily=Gypsy; loc=Chr1:-|15823076-15835280;
chr1_h1541	chr1	15831097	15831350	254	TE	NULL	AT1G42365 // AT1G42365 // AT1TE52125 // AT1TE52105 // ATHILA6C_I-int	ID=AT1G42365; type=TE; loc=Chr1:-|15827696-15833426; // ID=AT1G42365; type=protein-coding; loc=Chr1:-|15827696-15833426; // ID=AT1TE52125; type=TE; loc=Chr1:-|15827287-15838845; // ID=AT1TE52105; type=TE; loc=Chr1:-|15821413-15847509; // repName:ATHILA6C_I-int; type=RMSK-TE; repClass=LTR; repFamily=Gypsy; loc=Chr1:-|15823076-15835280;
chr1_h1542	chr1	15831369	15831685	317	TE	NULL	AT1G42365 // AT1G42365 // AT1TE52125 // AT1TE52105 // ATHILA6C_I-int	ID=AT1G42365; type=TE; loc=Chr1:-|15827696-15833426; // ID=AT1G42365; type=protein-coding; loc=Chr1:-|15827696-15833426; // ID=AT1TE52125; type=TE; loc=Chr1:-|15827287-15838845; // ID=AT1TE52105; type=TE; loc=Chr1:-|15821413-15847509; // repName:ATHILA6C_I-int; type=RMSK-TE; repClass=LTR; repFamily=Gypsy; loc=Chr1:-|15823076-15835280;
chr1_h1543	chr1	15831715	15831929	215	TE	NULL	AT1G42365 // AT1G42365 // AT1TE52125 // AT1TE52105 // ATHILA6C_I-int	ID=AT1G42365; type=TE; loc=Chr1:-|15827696-15833426; // ID=AT1G42365; type=protein-coding; loc=Chr1:-|15827696-15833426; // ID=AT1TE52125; type=TE; loc=Chr1:-|15827287-15838845; // ID=AT1TE52105; type=TE; loc=Chr1:-|15821413-15847509; // repName:ATHILA6C_I-int; type=RMSK-TE; repClass=LTR; repFamily=Gypsy; loc=Chr1:-|15823076-15835280;
chr1_h1544	chr1	15832425	15832798	374	TE	NULL	AT1TE52105 // AT1TE52125 // AT1G42365 // AT1G42365 // ATHILA6C_I-int	ID=AT1TE52105; type=TE; loc=Chr1:-|15821413-15847509; // ID=AT1TE52125; type=TE; loc=Chr1:-|15827287-15838845; // ID=AT1G42365; type=TE; loc=Chr1:-|15827696-15833426; // ID=AT1G42365; type=protein-coding; loc=Chr1:-|15827696-15833426; // repName:ATHILA6C_I-int; type=RMSK-TE; repClass=LTR; repFamily=Gypsy; loc=Chr1:-|15823076-15835280;
chr1_h1545	chr1	15832806	15833182	377	TE	NULL	AT1TE52105 // AT1TE52125 // AT1G42365 // AT1G42365 // ATHILA6C_I-int	ID=AT1TE52105; type=TE; loc=Chr1:-|15821413-15847509; // ID=AT1TE52125; type=TE; loc=Chr1:-|15827287-15838845; // ID=AT1G42365; type=TE; loc=Chr1:-|15827696-15833426; // ID=AT1G42365; type=protein-coding; loc=Chr1:-|15827696-15833426; // repName:ATHILA6C_I-int; type=RMSK-TE; repClass=LTR; repFamily=Gypsy; loc=Chr1:-|15823076-15835280;
chr1_h1546	chr1	15833304	15833470	167	TE	NULL	AT1TE52105 // AT1TE52125 // AT1G42365 // AT1G42365 // ATHILA6C_I-int	ID=AT1TE52105; type=TE; loc=Chr1:-|15821413-15847509; // ID=AT1TE52125; type=TE; loc=Chr1:-|15827287-15838845; // ID=AT1G42365; type=TE; loc=Chr1:-|15827696-15833426; // ID=AT1G42365; type=protein-coding; loc=Chr1:-|15827696-15833426; // repName:ATHILA6C_I-int; type=RMSK-TE; repClass=LTR; repFamily=Gypsy; loc=Chr1:-|15823076-15835280;
chr1_h1547	chr1	15833589	15833994	406	TE	NULL	AT1TE52105 // AT1TE52125 // ATHILA6C_I-int	ID=AT1TE52105; type=TE; loc=Chr1:-|15821413-15847509; // ID=AT1TE52125; type=TE; loc=Chr1:-|15827287-15838845; // repName:ATHILA6C_I-int; type=RMSK-TE; repClass=LTR; repFamily=Gypsy; loc=Chr1:-|15823076-15835280;
chr1_h1548	chr1	15834092	15834487	396	TE	NULL	AT1TE52105 // AT1TE52125 // ATHILA6C_I-int	ID=AT1TE52105; type=TE; loc=Chr1:-|15821413-15847509; // ID=AT1TE52125; type=TE; loc=Chr1:-|15827287-15838845; // repName:ATHILA6C_I-int; type=RMSK-TE; repClass=LTR; repFamily=Gypsy; loc=Chr1:-|15823076-15835280;
chr1_h1549	chr1	15834671	15834967	297	TE	NULL	AT1TE52105 // AT1TE52125 // AT1G42367 // AT1G42367 // ATHILA6C_I-int	ID=AT1TE52105; type=TE; loc=Chr1:-|15821413-15847509; // ID=AT1TE52125; type=TE; loc=Chr1:-|15827287-15838845; // ID=AT1G42367; type=TE; loc=Chr1:-|15834635-15835087; // ID=AT1G42367; type=protein-coding; loc=Chr1:-|15834635-15835087; // repName:ATHILA6C_I-int; type=RMSK-TE; repClass=LTR; repFamily=Gypsy; loc=Chr1:-|15823076-15835280;
chr1_h1550	chr1	15835483	15835758	276	TE	NULL	AT1TE52105 // AT1TE52125 // ATHILA6C_I-int	ID=AT1TE52105; type=TE; loc=Chr1:-|15821413-15847509; // ID=AT1TE52125; type=TE; loc=Chr1:-|15827287-15838845; // repName:ATHILA6C_I-int; type=RMSK-TE; repClass=LTR; repFamily=Gypsy; loc=Chr1:-|15835280-15847509;
chr1_h1551	chr1	15836888	15837268	381	TE	NULL	AT1TE52105 // AT1TE52125 // AT1G42370 // AT1G42370 // ATHILA6C_I-int	ID=AT1TE52105; type=TE; loc=Chr1:-|15821413-15847509; // ID=AT1TE52125; type=TE; loc=Chr1:-|15827287-15838845; // ID=AT1G42370; type=TE; loc=Chr1:-|15836929-15838788; // ID=AT1G42370; type=protein-coding; loc=Chr1:-|15836929-15838788; // repName:ATHILA6C_I-int; type=RMSK-TE; repClass=LTR; repFamily=Gypsy; loc=Chr1:-|15835280-15847509;
chr1_h1552	chr1	15837639	15837890	252	TE	NULL	AT1TE52105 // AT1TE52125 // AT1G42370 // AT1G42370 // ATHILA6C_I-int	ID=AT1TE52105; type=TE; loc=Chr1:-|15821413-15847509; // ID=AT1TE52125; type=TE; loc=Chr1:-|15827287-15838845; // ID=AT1G42370; type=TE; loc=Chr1:-|15836929-15838788; // ID=AT1G42370; type=protein-coding; loc=Chr1:-|15836929-15838788; // repName:ATHILA6C_I-int; type=RMSK-TE; repClass=LTR; repFamily=Gypsy; loc=Chr1:-|15835280-15847509;
chr1_h1553	chr1	15837979	15838245	267	TE	NULL	AT1TE52105 // AT1TE52125 // AT1G42370 // AT1G42370 // ATHILA6C_I-int	ID=AT1TE52105; type=TE; loc=Chr1:-|15821413-15847509; // ID=AT1TE52125; type=TE; loc=Chr1:-|15827287-15838845; // ID=AT1G42370; type=TE; loc=Chr1:-|15836929-15838788; // ID=AT1G42370; type=protein-coding; loc=Chr1:-|15836929-15838788; // repName:ATHILA6C_I-int; type=RMSK-TE; repClass=LTR; repFamily=Gypsy; loc=Chr1:-|15835280-15847509;
chr1_h1554	chr1	15838296	15838681	386	TE	NULL	AT1TE52105 // AT1TE52125 // AT1G42370 // AT1G42370 // ATHILA6C_I-int	ID=AT1TE52105; type=TE; loc=Chr1:-|15821413-15847509; // ID=AT1TE52125; type=TE; loc=Chr1:-|15827287-15838845; // ID=AT1G42370; type=TE; loc=Chr1:-|15836929-15838788; // ID=AT1G42370; type=protein-coding; loc=Chr1:-|15836929-15838788; // repName:ATHILA6C_I-int; type=RMSK-TE; repClass=LTR; repFamily=Gypsy; loc=Chr1:-|15835280-15847509;
chr1_h1555	chr1	15838942	15839312	371	TE	NULL	AT1TE52135 // AT1TE52105 // ATHILA6C_I-int	ID=AT1TE52135; type=TE; loc=Chr1:-|15838879-15839498; // ID=AT1TE52105; type=TE; loc=Chr1:-|15821413-15847509; // repName:ATHILA6C_I-int; type=RMSK-TE; repClass=LTR; repFamily=Gypsy; loc=Chr1:-|15835280-15847509;
chr1_h1556	chr1	15841480	15841734	255	TE	NULL	AT1TE52105 // AT1G42375 // AT1G42375 // ATHILA6C_I-int	ID=AT1TE52105; type=TE; loc=Chr1:-|15821413-15847509; // ID=AT1G42375; type=TE; loc=Chr1:-|15839908-15845642; // ID=AT1G42375; type=protein-coding; loc=Chr1:-|15839908-15845642; // repName:ATHILA6C_I-int; type=RMSK-TE; repClass=LTR; repFamily=Gypsy; loc=Chr1:-|15835280-15847509;
chr1_h1557	chr1	15843314	15843567	254	TE	NULL	AT1TE52105 // AT1G42375 // AT1G42375 // ATHILA6C_I-int	ID=AT1TE52105; type=TE; loc=Chr1:-|15821413-15847509; // ID=AT1G42375; type=TE; loc=Chr1:-|15839908-15845642; // ID=AT1G42375; type=protein-coding; loc=Chr1:-|15839908-15845642; // repName:ATHILA6C_I-int; type=RMSK-TE; repClass=LTR; repFamily=Gypsy; loc=Chr1:-|15835280-15847509;
chr1_h1558	chr1	15843586	15843901	316	TE	NULL	AT1TE52105 // AT1G42375 // AT1G42375 // ATHILA6C_I-int	ID=AT1TE52105; type=TE; loc=Chr1:-|15821413-15847509; // ID=AT1G42375; type=TE; loc=Chr1:-|15839908-15845642; // ID=AT1G42375; type=protein-coding; loc=Chr1:-|15839908-15845642; // repName:ATHILA6C_I-int; type=RMSK-TE; repClass=LTR; repFamily=Gypsy; loc=Chr1:-|15835280-15847509;
chr1_h1559	chr1	15843931	15844145	215	TE	NULL	AT1TE52105 // AT1G42375 // AT1G42375 // ATHILA6C_I-int	ID=AT1TE52105; type=TE; loc=Chr1:-|15821413-15847509; // ID=AT1G42375; type=TE; loc=Chr1:-|15839908-15845642; // ID=AT1G42375; type=protein-coding; loc=Chr1:-|15839908-15845642; // repName:ATHILA6C_I-int; type=RMSK-TE; repClass=LTR; repFamily=Gypsy; loc=Chr1:-|15835280-15847509;
chr1_h1560	chr1	15844541	15844858	318	TE	NULL	AT1TE52105 // AT1G42375 // AT1G42375 // ATHILA6C_I-int	ID=AT1TE52105; type=TE; loc=Chr1:-|15821413-15847509; // ID=AT1G42375; type=TE; loc=Chr1:-|15839908-15845642; // ID=AT1G42375; type=protein-coding; loc=Chr1:-|15839908-15845642; // repName:ATHILA6C_I-int; type=RMSK-TE; repClass=LTR; repFamily=Gypsy; loc=Chr1:-|15835280-15847509;
chr1_h1561	chr1	15845023	15845386	364	TE	NULL	AT1TE52105 // AT1G42375 // AT1G42375 // ATHILA6C_I-int	ID=AT1TE52105; type=TE; loc=Chr1:-|15821413-15847509; // ID=AT1G42375; type=TE; loc=Chr1:-|15839908-15845642; // ID=AT1G42375; type=protein-coding; loc=Chr1:-|15839908-15845642; // repName:ATHILA6C_I-int; type=RMSK-TE; repClass=LTR; repFamily=Gypsy; loc=Chr1:-|15835280-15847509;
chr1_h1562	chr1	15845520	15845686	167	TE	NULL	AT1TE52105 // AT1G42375 // AT1G42375 // ATHILA6C_I-int	ID=AT1TE52105; type=TE; loc=Chr1:-|15821413-15847509; // ID=AT1G42375; type=TE; loc=Chr1:-|15839908-15845642; // ID=AT1G42375; type=protein-coding; loc=Chr1:-|15839908-15845642; // repName:ATHILA6C_I-int; type=RMSK-TE; repClass=LTR; repFamily=Gypsy; loc=Chr1:-|15835280-15847509;
chr1_h1563	chr1	15845805	15846210	406	TE	NULL	AT1TE52105 // ATHILA6C_I-int	ID=AT1TE52105; type=TE; loc=Chr1:-|15821413-15847509; // repName:ATHILA6C_I-int; type=RMSK-TE; repClass=LTR; repFamily=Gypsy; loc=Chr1:-|15835280-15847509;
chr1_h1564	chr1	15846308	15846576	269	TE	NULL	AT1TE52105 // ATHILA6C_I-int	ID=AT1TE52105; type=TE; loc=Chr1:-|15821413-15847509; // repName:ATHILA6C_I-int; type=RMSK-TE; repClass=LTR; repFamily=Gypsy; loc=Chr1:-|15835280-15847509;
chr1_h1565	chr1	15846900	15847113	214	TE	NULL	AT1TE52105 // ATHILA6C_I-int	ID=AT1TE52105; type=TE; loc=Chr1:-|15821413-15847509; // repName:ATHILA6C_I-int; type=RMSK-TE; repClass=LTR; repFamily=Gypsy; loc=Chr1:-|15835280-15847509;
chr1_h1566	chr1	15847122	15847359	238	TE	NULL	AT1TE52105 // ATHILA6C_I-int	ID=AT1TE52105; type=TE; loc=Chr1:-|15821413-15847509; // repName:ATHILA6C_I-int; type=RMSK-TE; repClass=LTR; repFamily=Gypsy; loc=Chr1:-|15835280-15847509;
chr1_h1567	chr1	15852970	15853181	212	TE	NULL	AT1G42380 // AT1G42380 // AT1TE52170 // AT1TE52175 // Athila4B_LTR	ID=AT1G42380; type=TE; loc=Chr1:-|15852693-15854979; // ID=AT1G42380; type=protein-coding; loc=Chr1:-|15852693-15854979; // ID=AT1TE52170; type=TE; loc=Chr1:-|15852730-15855572; // ID=AT1TE52175; type=TE; loc=Chr1:+|15852916-15854122; // repName:Athila4B_LTR; type=RMSK-TE; repClass=LTR; repFamily=Gypsy; loc=Chr1:+|15852915-15854122;
chr1_h1568	chr1	15935516	15935729	214	TE	NULL	AT1TE52520 // AtSB3	ID=AT1TE52520; type=TE; loc=Chr1:+|15935440-15935710; // repName:AtSB3; type=RMSK-TE; repClass=SINE; repFamily=SINE; loc=Chr1:+|15935461-15935712;
chr1_h1569	chr1	15939744	15939947	204	TE	NULL	AT1TE52535 // ATREP3 // ATREP3	ID=AT1TE52535; type=TE; loc=Chr1:+|15939330-15941469; // repName:ATREP3; type=RMSK-TE; repClass=RC; repFamily=Helitron; loc=Chr1:+|15939323-15939783; // repName:ATREP3; type=RMSK-TE; repClass=RC; repFamily=Helitron; loc=Chr1:+|15939768-15941177;
chr1_h1570	chr1	15940001	15940169	169	TE	NULL	AT1TE52535 // ATREP3	ID=AT1TE52535; type=TE; loc=Chr1:+|15939330-15941469; // repName:ATREP3; type=RMSK-TE; repClass=RC; repFamily=Helitron; loc=Chr1:+|15939768-15941177;
chr1_h1571	chr1	15944442	15944751	310	intergenic	NULL	NULL	NULL
chr1_h1572	chr1	15978120	15978448	329	gene,protein-coding	NULL	AT1G42550	ID=AT1G42550; type=protein-coding; loc=Chr1:+|15977014-15979952;
chr1_h1573	chr1	15978999	15979192	194	gene,protein-coding	NULL	AT1G42550	ID=AT1G42550; type=protein-coding; loc=Chr1:+|15977014-15979952;
chr1_h1574	chr1	15979435	15979619	185	gene,protein-coding,TE	NULL	AT1TE52670 // AT1G42550 // GA-rich	ID=AT1TE52670; type=TE; loc=Chr1:-|15979580-15979661; // ID=AT1G42550; type=protein-coding; loc=Chr1:+|15977014-15979952; // repName:GA-rich; type=RMSK-TR; repClass=Low_complexity; repFamily=Low_complexity; loc=Chr1:+|15979593-15979652;
chr1_h1575	chr1	16012756	16013082	327	TE	NULL	AT1TE52795 // ATGP1-LTR	ID=AT1TE52795; type=TE; loc=Chr1:-|16012585-16019699; // repName:ATGP1-LTR; type=RMSK-TE; repClass=LTR; repFamily=Gypsy; loc=Chr1:-|16012582-16013630;
chr1_h1576	chr1	16013509	16014279	771	TE	NULL	AT1TE52795 // ATGP1-LTR // ATGP1-I-int	ID=AT1TE52795; type=TE; loc=Chr1:-|16012585-16019699; // repName:ATGP1-LTR; type=RMSK-TE; repClass=LTR; repFamily=Gypsy; loc=Chr1:-|16012582-16013630; // repName:ATGP1-I-int; type=RMSK-TE; repClass=LTR; repFamily=Gypsy; loc=Chr1:-|16013612-16017428;
chr1_h1577	chr1	16014518	16014824	307	TE	NULL	AT1G42605 // AT1G42605 // AT1TE52795 // ATGP1-I-int	ID=AT1G42605; type=TE; loc=Chr1:-|16014497-16018871; // ID=AT1G42605; type=protein-coding; loc=Chr1:-|16014497-16018871; // ID=AT1TE52795; type=TE; loc=Chr1:-|16012585-16019699; // repName:ATGP1-I-int; type=RMSK-TE; repClass=LTR; repFamily=Gypsy; loc=Chr1:-|16013612-16017428;
chr1_h1578	chr1	16014836	16015675	840	TE	NULL	AT1G42605 // AT1G42605 // AT1TE52795 // ATGP1-I-int	ID=AT1G42605; type=TE; loc=Chr1:-|16014497-16018871; // ID=AT1G42605; type=protein-coding; loc=Chr1:-|16014497-16018871; // ID=AT1TE52795; type=TE; loc=Chr1:-|16012585-16019699; // repName:ATGP1-I-int; type=RMSK-TE; repClass=LTR; repFamily=Gypsy; loc=Chr1:-|16013612-16017428;
chr1_h1579	chr1	16015874	16016211	338	TE	NULL	AT1TE52795 // AT1G42605 // AT1G42605 // ATGP1-I-int	ID=AT1TE52795; type=TE; loc=Chr1:-|16012585-16019699; // ID=AT1G42605; type=TE; loc=Chr1:-|16014497-16018871; // ID=AT1G42605; type=protein-coding; loc=Chr1:-|16014497-16018871; // repName:ATGP1-I-int; type=RMSK-TE; repClass=LTR; repFamily=Gypsy; loc=Chr1:-|16013612-16017428;
chr1_h1580	chr1	16016393	16016853	461	TE	NULL	AT1TE52795 // AT1G42605 // AT1G42605 // ATGP1-I-int	ID=AT1TE52795; type=TE; loc=Chr1:-|16012585-16019699; // ID=AT1G42605; type=TE; loc=Chr1:-|16014497-16018871; // ID=AT1G42605; type=protein-coding; loc=Chr1:-|16014497-16018871; // repName:ATGP1-I-int; type=RMSK-TE; repClass=LTR; repFamily=Gypsy; loc=Chr1:-|16013612-16017428;
[truncated: 8,139 more rows]
