# Supplementary material for: Genome-Wide Double-Stranded RNA Sequencing Reveals the Functional Significance of Base-Paired RNAs in Arabidopsis
Source: PLoS Genet. 2010 Sep 30;6(9):e1001141. doi: 10.1371/journal.pgen.1001141 (PMC2947979; doi:10.1371/journal.pgen.1001141)
Supplement: Table S4 — 2X Ribominus dsRNA-seq dsRNA ‘hotspots’. (2.24 MB XLS) [file pgen.1001141.s013.xls]

## Sheet: Table S4 2X Ribominus hotspots
hotspotID	chrom	start	end	length	class	known_TAS	overlap	overlap_detail
chr1_h1	chr1	23863	24022	160	gene,protein-coding	NULL	AT1G01040	ID=AT1G01040; type=protein-coding; loc=Chr1:+|23146-31227;
chr1_h2	chr1	24172	24310	139	gene,protein-coding	NULL	AT1G01040	ID=AT1G01040; type=protein-coding; loc=Chr1:+|23146-31227;
chr1_h3	chr1	27149	27279	131	gene,protein-coding	NULL	AT1G01040	ID=AT1G01040; type=protein-coding; loc=Chr1:+|23146-31227;
chr1_h4	chr1	47720	47873	154	gene,protein-coding	NULL	AT1G01090	ID=AT1G01090; type=protein-coding; loc=Chr1:-|47485-49286;
chr1_h5	chr1	48094	48247	154	gene,protein-coding	NULL	AT1G01090	ID=AT1G01090; type=protein-coding; loc=Chr1:-|47485-49286;
chr1_h6	chr1	50105	50374	270	gene,protein-coding	NULL	AT1G01100 // AT1G01100 // AT1G01100 // AT1G01100	ID=AT1G01100; type=protein-coding; loc=Chr1:-|50075-51199; // ID=AT1G01100; type=protein-coding; loc=Chr1:-|50090-51108; // ID=AT1G01100; type=protein-coding; loc=Chr1:-|50090-51197; // ID=AT1G01100; type=protein-coding; loc=Chr1:-|50090-51187;
chr1_h7	chr1	50418	50656	239	gene,protein-coding	NULL	AT1G01100 // AT1G01100 // AT1G01100 // AT1G01100 // (CAG)n	ID=AT1G01100; type=protein-coding; loc=Chr1:-|50090-51108; // ID=AT1G01100; type=protein-coding; loc=Chr1:-|50090-51187; // ID=AT1G01100; type=protein-coding; loc=Chr1:-|50090-51197; // ID=AT1G01100; type=protein-coding; loc=Chr1:-|50075-51199; // repName:(CAG)n; type=RMSK-TR; repClass=Simple_repeat; repFamily=Simple_repeat; loc=Chr1:+|50432-50517;
chr1_h8	chr1	57554	57742	189	gene,protein-coding	NULL	AT1G01120	ID=AT1G01120; type=protein-coding; loc=Chr1:-|57269-59167;
chr1_h9	chr1	73821	73955	135	gene,protein-coding	NULL	AT1G01160 // AT1G01160 // AT1G01170 // AT1G01170	ID=AT1G01160; type=protein-coding; loc=Chr1:+|72339-74096; // ID=AT1G01160; type=protein-coding; loc=Chr1:+|72357-74096; // ID=AT1G01170; type=protein-coding; loc=Chr1:-|73931-74731; // ID=AT1G01170; type=protein-coding; loc=Chr1:-|73931-74737;
chr1_h10	chr1	110812	110938	127	gene,protein-coding	NULL	AT1G01260 // AT1G01260	ID=AT1G01260; type=protein-coding; loc=Chr1:+|109032-111609; // ID=AT1G01260; type=protein-coding; loc=Chr1:+|109076-111535;
chr1_h11	chr1	112984	113117	134	gene,protein-coding	NULL	AT1G01280	ID=AT1G01280; type=protein-coding; loc=Chr1:+|112263-113947;
chr1_h12	chr1	118197	118394	198	gene,protein-coding	NULL	AT1G01300	ID=AT1G01300; type=protein-coding; loc=Chr1:+|116943-118764;
chr1_h13	chr1	121684	121825	142	gene,protein-coding	NULL	AT1G01320	ID=AT1G01320; type=protein-coding; loc=Chr1:-|121124-130570;
chr1_h14	chr1	122428	122696	269	gene,protein-coding	NULL	AT1G01320	ID=AT1G01320; type=protein-coding; loc=Chr1:-|121124-130570;
chr1_h15	chr1	126351	126479	129	gene,protein-coding	NULL	AT1G01320	ID=AT1G01320; type=protein-coding; loc=Chr1:-|121124-130570;
chr1_h16	chr1	126934	127094	161	gene,protein-coding	NULL	AT1G01320	ID=AT1G01320; type=protein-coding; loc=Chr1:-|121124-130570;
chr1_h17	chr1	142709	142843	135	gene,protein-coding	NULL	AT1G01360	ID=AT1G01360; type=protein-coding; loc=Chr1:+|141971-143183;
chr1_h18	chr1	196358	196494	137	gene,protein-coding	NULL	AT1G01540 // AT1G01540	ID=AT1G01540; type=protein-coding; loc=Chr1:+|195780-198684; // ID=AT1G01540; type=protein-coding; loc=Chr1:+|195812-198635;
chr1_h19	chr1	201205	201521	317	gene,protein-coding	NULL	AT1G01550 // AT1G01550	ID=AT1G01550; type=protein-coding; loc=Chr1:+|199639-201775; // ID=AT1G01550; type=protein-coding; loc=Chr1:+|199791-201775;
chr1_h20	chr1	219794	219929	136	gene,protein-coding	NULL	AT1G01600	ID=AT1G01600; type=protein-coding; loc=Chr1:+|218994-221286;
chr1_h21	chr1	220429	220656	228	gene,protein-coding	NULL	AT1G01600	ID=AT1G01600; type=protein-coding; loc=Chr1:+|218994-221286;
chr1_h22	chr1	226172	226307	136	gene,protein-coding	NULL	AT1G01620 // AT1G01620	ID=AT1G01620; type=protein-coding; loc=Chr1:-|225665-227302; // ID=AT1G01620; type=protein-coding; loc=Chr1:-|225665-227302;
chr1_h23	chr1	226457	226681	225	gene,protein-coding	NULL	AT1G01620 // AT1G01620	ID=AT1G01620; type=protein-coding; loc=Chr1:-|225665-227302; // ID=AT1G01620; type=protein-coding; loc=Chr1:-|225665-227302;
chr1_h24	chr1	226845	226983	139	gene,protein-coding	NULL	AT1G01620 // AT1G01620	ID=AT1G01620; type=protein-coding; loc=Chr1:-|225665-227302; // ID=AT1G01620; type=protein-coding; loc=Chr1:-|225665-227302;
chr1_h25	chr1	227010	227259	250	gene,protein-coding	NULL	AT1G01620 // AT1G01620	ID=AT1G01620; type=protein-coding; loc=Chr1:-|225665-227302; // ID=AT1G01620; type=protein-coding; loc=Chr1:-|225665-227302;
chr1_h26	chr1	229168	229336	169	gene,protein-coding	NULL	AT1G01630	ID=AT1G01630; type=protein-coding; loc=Chr1:+|229013-230917;
chr1_h27	chr1	269574	269777	204	gene,protein-coding	NULL	AT1G01720	ID=AT1G01720; type=protein-coding; loc=Chr1:+|268330-269819;
chr1_h28	chr1	285570	285723	154	gene,protein-coding	NULL	AT1G01790	ID=AT1G01790; type=protein-coding; loc=Chr1:+|284781-291094;
chr1_h29	chr1	292145	292364	220	intergenic	NULL	NULL	NULL
chr1_h30	chr1	298760	298905	146	gene,protein-coding	NULL	AT1G01830 // AT1G01830 // AT1G01830	ID=AT1G01830; type=protein-coding; loc=Chr1:-|298535-300729; // ID=AT1G01830; type=protein-coding; loc=Chr1:-|298535-300846; // ID=AT1G01830; type=protein-coding; loc=Chr1:-|298535-302315;
chr1_h31	chr1	298931	299073	143	gene,protein-coding	NULL	AT1G01830 // AT1G01830 // AT1G01830	ID=AT1G01830; type=protein-coding; loc=Chr1:-|298535-300729; // ID=AT1G01830; type=protein-coding; loc=Chr1:-|298535-300846; // ID=AT1G01830; type=protein-coding; loc=Chr1:-|298535-302315;
chr1_h32	chr1	335071	335272	202	gene,protein-coding	NULL	AT1G01960	ID=AT1G01960; type=protein-coding; loc=Chr1:-|330588-337582;
chr1_h33	chr1	336557	336708	152	gene,protein-coding	NULL	AT1G01960	ID=AT1G01960; type=protein-coding; loc=Chr1:-|330588-337582;
chr1_h34	chr1	337026	337175	150	gene,protein-coding	NULL	AT1G01960	ID=AT1G01960; type=protein-coding; loc=Chr1:-|330588-337582;
chr1_h35	chr1	359242	359600	359	gene,protein-coding	NULL	AT1G02050	ID=AT1G02050; type=protein-coding; loc=Chr1:-|359117-360518;
chr1_h36	chr1	359741	360058	318	gene,protein-coding	NULL	AT1G02050	ID=AT1G02050; type=protein-coding; loc=Chr1:-|359117-360518;
chr1_h37	chr1	416049	416176	128	gene,protein-coding	NULL	AT1G02190 // AT1G02190	ID=AT1G02190; type=protein-coding; loc=Chr1:+|415079-418010; // ID=AT1G02190; type=protein-coding; loc=Chr1:+|415079-418010;
chr1_h38	chr1	418965	419208	244	gene,protein-coding	NULL	AT1G02205 // AT1G02205	ID=AT1G02205; type=protein-coding; loc=Chr1:+|418767-422437; // ID=AT1G02205; type=protein-coding; loc=Chr1:+|418767-422438;
chr1_h39	chr1	420518	420683	166	gene,protein-coding	NULL	AT1G02205 // AT1G02205	ID=AT1G02205; type=protein-coding; loc=Chr1:+|418767-422437; // ID=AT1G02205; type=protein-coding; loc=Chr1:+|418767-422438;
chr1_h40	chr1	421173	421304	132	gene,protein-coding	NULL	AT1G02205 // AT1G02205	ID=AT1G02205; type=protein-coding; loc=Chr1:+|418767-422437; // ID=AT1G02205; type=protein-coding; loc=Chr1:+|418767-422438;
chr1_h41	chr1	421959	422099	141	gene,protein-coding	NULL	AT1G02205 // AT1G02205	ID=AT1G02205; type=protein-coding; loc=Chr1:+|418767-422437; // ID=AT1G02205; type=protein-coding; loc=Chr1:+|418767-422438;
chr1_h42	chr1	431917	432057	141	TE	NULL	AT1TE01400 // TAG2	ID=AT1TE01400; type=TE; loc=Chr1:+|431917-432073; // repName:TAG2; type=RMSK-TE; repClass=DNA; repFamily=hAT-Ac; loc=Chr1:+|431914-432073;
chr1_h43	chr1	433030	433175	146	TE	NULL	AT1G02228 // AT1G02228 // AT1TE01405 // ATLINE1A	ID=AT1G02228; type=TE; loc=Chr1:-|433031-433819; // ID=AT1G02228; type=protein-coding; loc=Chr1:-|433031-433819; // ID=AT1TE01405; type=TE; loc=Chr1:-|432995-433837; // repName:ATLINE1A; type=RMSK-TE; repClass=LINE; repFamily=L1; loc=Chr1:-|432995-433827;
chr1_h44	chr1	448815	448957	143	gene,protein-coding	NULL	AT1G02280 // AT1G02280	ID=AT1G02280; type=protein-coding; loc=Chr1:-|448463-450425; // ID=AT1G02280; type=protein-coding; loc=Chr1:-|448469-450426;
chr1_h45	chr1	449396	449522	127	gene,protein-coding	NULL	AT1G02280 // AT1G02280	ID=AT1G02280; type=protein-coding; loc=Chr1:-|448463-450425; // ID=AT1G02280; type=protein-coding; loc=Chr1:-|448469-450426;
chr1_h46	chr1	462896	463023	128	gene,protein-coding	NULL	AT1G02330	ID=AT1G02330; type=protein-coding; loc=Chr1:-|462075-463612;
chr1_h47	chr1	519037	519363	327	gene,protein-coding	NULL	AT1G02500 // AT1G02500	ID=AT1G02500; type=protein-coding; loc=Chr1:+|518251-520437; // ID=AT1G02500; type=protein-coding; loc=Chr1:+|518254-520437;
chr1_h48	chr1	519518	519721	204	gene,protein-coding	NULL	AT1G02500 // AT1G02500	ID=AT1G02500; type=protein-coding; loc=Chr1:+|518251-520437; // ID=AT1G02500; type=protein-coding; loc=Chr1:+|518254-520437;
chr1_h49	chr1	519956	520177	222	gene,protein-coding	NULL	AT1G02500 // AT1G02500	ID=AT1G02500; type=protein-coding; loc=Chr1:+|518251-520437; // ID=AT1G02500; type=protein-coding; loc=Chr1:+|518254-520437;
chr1_h50	chr1	539662	539799	138	gene,protein-coding	NULL	AT1G02560	ID=AT1G02560; type=protein-coding; loc=Chr1:+|537860-540109;
chr1_h51	chr1	595569	595696	128	gene,protein-coding	NULL	AT1G02730	ID=AT1G02730; type=protein-coding; loc=Chr1:-|594573-598657;
chr1_h52	chr1	596292	596450	159	gene,protein-coding	NULL	AT1G02730	ID=AT1G02730; type=protein-coding; loc=Chr1:-|594573-598657;
chr1_h53	chr1	597616	597757	142	gene,protein-coding	NULL	AT1G02730	ID=AT1G02730; type=protein-coding; loc=Chr1:-|594573-598657;
chr1_h54	chr1	597995	598124	130	gene,protein-coding	NULL	AT1G02730	ID=AT1G02730; type=protein-coding; loc=Chr1:-|594573-598657;
chr1_h55	chr1	608004	608147	144	gene,protein-coding	NULL	AT1G02780	ID=AT1G02780; type=protein-coding; loc=Chr1:-|607808-609465;
chr1_h56	chr1	608397	608712	316	gene,protein-coding	NULL	AT1G02780	ID=AT1G02780; type=protein-coding; loc=Chr1:-|607808-609465;
chr1_h57	chr1	608809	608970	162	gene,protein-coding	NULL	AT1G02780	ID=AT1G02780; type=protein-coding; loc=Chr1:-|607808-609465;
chr1_h58	chr1	609287	609434	148	gene,protein-coding	NULL	AT1G02780	ID=AT1G02780; type=protein-coding; loc=Chr1:-|607808-609465;
chr1_h59	chr1	610705	610919	215	gene,protein-coding	NULL	AT1G02790	ID=AT1G02790; type=protein-coding; loc=Chr1:-|610391-612324;
chr1_h60	chr1	611027	611371	345	gene,protein-coding	NULL	AT1G02790	ID=AT1G02790; type=protein-coding; loc=Chr1:-|610391-612324;
chr1_h61	chr1	611640	611786	147	gene,protein-coding	NULL	AT1G02790	ID=AT1G02790; type=protein-coding; loc=Chr1:-|610391-612324;
chr1_h62	chr1	612112	612256	145	gene,protein-coding	NULL	AT1G02790	ID=AT1G02790; type=protein-coding; loc=Chr1:-|610391-612324;
chr1_h63	chr1	708894	709078	185	gene,protein-coding	NULL	AT1G03050	ID=AT1G03050; type=protein-coding; loc=Chr1:+|707726-710041;
chr1_h64	chr1	723654	723793	140	gene,protein-coding	NULL	AT1G03060	ID=AT1G03060; type=protein-coding; loc=Chr1:-|712473-726891;
chr1_h65	chr1	731822	731968	147	gene,protein-coding	NULL	AT1G03080	ID=AT1G03080; type=protein-coding; loc=Chr1:-|731704-737332;
chr1_h66	chr1	731979	732211	233	gene,protein-coding	NULL	AT1G03080	ID=AT1G03080; type=protein-coding; loc=Chr1:-|731704-737332;
chr1_h67	chr1	732935	733201	267	gene,protein-coding	NULL	AT1G03080	ID=AT1G03080; type=protein-coding; loc=Chr1:-|731704-737332;
chr1_h68	chr1	733256	733555	300	gene,protein-coding	NULL	AT1G03080	ID=AT1G03080; type=protein-coding; loc=Chr1:-|731704-737332;
chr1_h69	chr1	733815	733945	131	gene,protein-coding	NULL	AT1G03080	ID=AT1G03080; type=protein-coding; loc=Chr1:-|731704-737332;
chr1_h70	chr1	734903	735043	141	gene,protein-coding	NULL	AT1G03080	ID=AT1G03080; type=protein-coding; loc=Chr1:-|731704-737332;
chr1_h71	chr1	736369	736514	146	gene,protein-coding	NULL	AT1G03080	ID=AT1G03080; type=protein-coding; loc=Chr1:-|731704-737332;
chr1_h72	chr1	736537	736671	135	gene,protein-coding	NULL	AT1G03080	ID=AT1G03080; type=protein-coding; loc=Chr1:-|731704-737332;
chr1_h73	chr1	753701	753943	243	gene,protein-coding	NULL	AT1G03130	ID=AT1G03130; type=protein-coding; loc=Chr1:-|753307-754198;
chr1_h74	chr1	756068	756211	144	gene,protein-coding	NULL	AT1G03140	ID=AT1G03140; type=protein-coding; loc=Chr1:-|754371-756303;
chr1_h75	chr1	822865	823038	174	gene,protein-coding	NULL	AT1G03350	ID=AT1G03350; type=protein-coding; loc=Chr1:-|822638-824393;
chr1_h76	chr1	823207	823335	129	gene,protein-coding	NULL	AT1G03350	ID=AT1G03350; type=protein-coding; loc=Chr1:-|822638-824393;
chr1_h77	chr1	823602	823816	215	gene,protein-coding	NULL	AT1G03350	ID=AT1G03350; type=protein-coding; loc=Chr1:-|822638-824393;
chr1_h78	chr1	875056	875190	135	intergenic	NULL	NULL	NULL
chr1_h79	chr1	875222	875353	132	intergenic	NULL	NULL	NULL
chr1_h80	chr1	894735	894898	164	gene,protein-coding	NULL	AT1G03590	ID=AT1G03590; type=protein-coding; loc=Chr1:-|894254-896440;
chr1_h81	chr1	895698	895826	129	gene,protein-coding	NULL	AT1G03590	ID=AT1G03590; type=protein-coding; loc=Chr1:-|894254-896440;
chr1_h82	chr1	899092	899241	150	gene,protein-coding	NULL	AT1G03600	ID=AT1G03600; type=protein-coding; loc=Chr1:+|898876-899655;
chr1_h83	chr1	899306	899451	146	gene,protein-coding	NULL	AT1G03600	ID=AT1G03600; type=protein-coding; loc=Chr1:+|898876-899655;
chr1_h84	chr1	908052	908196	145	gene,protein-coding	NULL	AT1G03630 // AT1G03630	ID=AT1G03630; type=protein-coding; loc=Chr1:+|907642-909376; // ID=AT1G03630; type=protein-coding; loc=Chr1:+|907651-909376;
chr1_h85	chr1	908702	908837	136	gene,protein-coding	NULL	AT1G03630 // AT1G03630	ID=AT1G03630; type=protein-coding; loc=Chr1:+|907642-909376; // ID=AT1G03630; type=protein-coding; loc=Chr1:+|907651-909376;
chr1_h86	chr1	991469	991621	153	gene,protein-coding	NULL	AT1G03900	ID=AT1G03900; type=protein-coding; loc=Chr1:+|991139-993118;
chr1_h87	chr1	1008591	1008738	148	intergenic	NULL	NULL	NULL
chr1_h88	chr1	1009060	1009191	132	intergenic	NULL	NULL	NULL
chr1_h89	chr1	1009223	1009356	134	intergenic	NULL	NULL	NULL
chr1_h90	chr1	1018583	1018742	160	gene,protein-coding	NULL	AT1G03970 // AT1G03980	ID=AT1G03970; type=protein-coding; loc=Chr1:+|1018100-1019247; // ID=AT1G03980; type=protein-coding; loc=Chr1:-|1018570-1022108;
chr1_h91	chr1	1065113	1065296	184	gene,protein-coding	NULL	AT1G04120	ID=AT1G04120; type=protein-coding; loc=Chr1:-|1064454-1070927;
chr1_h92	chr1	1068839	1068976	138	gene,protein-coding	NULL	AT1G04120	ID=AT1G04120; type=protein-coding; loc=Chr1:-|1064454-1070927;
chr1_h93	chr1	1087902	1088038	137	gene,protein-coding	NULL	AT1G04160	ID=AT1G04160; type=protein-coding; loc=Chr1:+|1086495-1096146;
chr1_h94	chr1	1119951	1120182	232	gene,protein-coding	NULL	AT1G04220	ID=AT1G04220; type=protein-coding; loc=Chr1:-|1119699-1122526;
chr1_h95	chr1	1141888	1142084	197	gene,protein-coding	NULL	AT1G04270 // AT1G04270	ID=AT1G04270; type=protein-coding; loc=Chr1:-|1141604-1143053; // ID=AT1G04270; type=protein-coding; loc=Chr1:-|1141604-1143051;
chr1_h96	chr1	1142720	1142908	189	gene,protein-coding	NULL	AT1G04270 // AT1G04270	ID=AT1G04270; type=protein-coding; loc=Chr1:-|1141604-1143053; // ID=AT1G04270; type=protein-coding; loc=Chr1:-|1141604-1143051;
chr1_h97	chr1	1144390	1144543	154	gene,protein-coding	NULL	AT1G04280	ID=AT1G04280; type=protein-coding; loc=Chr1:-|1143436-1146654;
chr1_h98	chr1	1148217	1148393	177	gene,protein-coding,ncRNA	NULL	AT1G04290 // AT1G04295	ID=AT1G04290; type=protein-coding; loc=Chr1:-|1147523-1148533; // ID=AT1G04295; type=ncRNA; loc=Chr1:+|1147781-1148435;
chr1_h99	chr1	1185735	1185866	132	gene,protein-coding	NULL	AT1G04400 // AT1G04400	ID=AT1G04400; type=protein-coding; loc=Chr1:-|1185550-1188517; // ID=AT1G04400; type=protein-coding; loc=Chr1:-|1185556-1188276;
chr1_h100	chr1	1186020	1186214	195	gene,protein-coding	NULL	AT1G04400 // AT1G04400	ID=AT1G04400; type=protein-coding; loc=Chr1:-|1185550-1188517; // ID=AT1G04400; type=protein-coding; loc=Chr1:-|1185556-1188276;
chr1_h101	chr1	1187046	1187178	133	gene,protein-coding	NULL	AT1G04400 // AT1G04400	ID=AT1G04400; type=protein-coding; loc=Chr1:-|1185550-1188517; // ID=AT1G04400; type=protein-coding; loc=Chr1:-|1185556-1188276;
chr1_h102	chr1	1190107	1190272	166	gene,protein-coding	NULL	AT1G04410	ID=AT1G04410; type=protein-coding; loc=Chr1:-|1189078-1191412;
chr1_h103	chr1	1190745	1190907	163	gene,protein-coding	NULL	AT1G04410	ID=AT1G04410; type=protein-coding; loc=Chr1:-|1189078-1191412;
chr1_h104	chr1	1191598	1191793	196	gene,protein-coding	NULL	AT1G04420	ID=AT1G04420; type=protein-coding; loc=Chr1:+|1191608-1193884;
chr1_h105	chr1	1200050	1200215	166	gene,protein-coding	NULL	AT1G04430 // AT1G04430	ID=AT1G04430; type=protein-coding; loc=Chr1:+|1198118-1201527; // ID=AT1G04430; type=protein-coding; loc=Chr1:+|1198508-1201495;
chr1_h106	chr1	1200992	1201241	250	gene,protein-coding	NULL	AT1G04430 // AT1G04430	ID=AT1G04430; type=protein-coding; loc=Chr1:+|1198118-1201527; // ID=AT1G04430; type=protein-coding; loc=Chr1:+|1198508-1201495;
chr1_h107	chr1	1215706	1215833	128	intergenic	NULL	NULL	NULL
chr1_h108	chr1	1216321	1216490	170	gene,protein-coding	NULL	AT1G04480	ID=AT1G04480; type=protein-coding; loc=Chr1:+|1216095-1217467;
chr1_h109	chr1	1216920	1217063	144	gene,protein-coding	NULL	AT1G04480	ID=AT1G04480; type=protein-coding; loc=Chr1:+|1216095-1217467;
chr1_h110	chr1	1232622	1232843	222	gene,protein-coding	NULL	AT1G04520	ID=AT1G04520; type=protein-coding; loc=Chr1:+|1231578-1234032;
chr1_h111	chr1	1235196	1235355	160	gene,protein-coding	NULL	AT1G04530	ID=AT1G04530; type=protein-coding; loc=Chr1:-|1234176-1236034;
chr1_h112	chr1	1235708	1235995	288	gene,protein-coding	NULL	AT1G04530	ID=AT1G04530; type=protein-coding; loc=Chr1:-|1234176-1236034;
chr1_h113	chr1	1241153	1241314	162	gene,protein-coding	NULL	AT1G04550 // AT1G04550	ID=AT1G04550; type=protein-coding; loc=Chr1:+|1240375-1242120; // ID=AT1G04550; type=protein-coding; loc=Chr1:+|1240375-1242121;
chr1_h114	chr1	1304948	1305079	132	gene,protein-coding	NULL	AT1G04680	ID=AT1G04680; type=protein-coding; loc=Chr1:-|1303529-1307884;
chr1_h115	chr1	1305257	1305423	167	gene,protein-coding	NULL	AT1G04680	ID=AT1G04680; type=protein-coding; loc=Chr1:-|1303529-1307884;
chr1_h116	chr1	1307698	1307825	128	gene,protein-coding	NULL	AT1G04680	ID=AT1G04680; type=protein-coding; loc=Chr1:-|1303529-1307884;
chr1_h117	chr1	1313622	1313878	257	gene,protein-coding	NULL	AT1G04690	ID=AT1G04690; type=protein-coding; loc=Chr1:+|1313564-1315750;
chr1_h118	chr1	1352349	1352488	140	gene,protein-coding	NULL	AT1G04810	ID=AT1G04810; type=protein-coding; loc=Chr1:+|1350180-1355442;
chr1_h119	chr1	1356278	1356592	315	gene,protein-coding	NULL	AT1G04820	ID=AT1G04820; type=protein-coding; loc=Chr1:-|1356191-1358386;
chr1_h120	chr1	1356614	1356967	354	gene,protein-coding	NULL	AT1G04820	ID=AT1G04820; type=protein-coding; loc=Chr1:-|1356191-1358386;
chr1_h121	chr1	1357363	1357783	421	gene,protein-coding	NULL	AT1G04820	ID=AT1G04820; type=protein-coding; loc=Chr1:-|1356191-1358386;
chr1_h122	chr1	1365335	1365493	159	gene,protein-coding	NULL	AT1G04850	ID=AT1G04850; type=protein-coding; loc=Chr1:-|1365118-1368844;
chr1_h123	chr1	1430270	1430422	153	TE	NULL	AT1TE04660 // TAG2	ID=AT1TE04660; type=TE; loc=Chr1:-|1430272-1430424; // repName:TAG2; type=RMSK-TE; repClass=DNA; repFamily=hAT-Ac; loc=Chr1:-|1430271-1430424;
chr1_h124	chr1	1484618	1484759	142	gene,protein-coding	NULL	AT1G05150	ID=AT1G05150; type=protein-coding; loc=Chr1:-|1484067-1486960;
chr1_h125	chr1	1485792	1485935	144	gene,protein-coding	NULL	AT1G05150	ID=AT1G05150; type=protein-coding; loc=Chr1:-|1484067-1486960;
chr1_h126	chr1	1502510	1502713	204	gene,protein-coding	NULL	AT1G05190	ID=AT1G05190; type=protein-coding; loc=Chr1:-|1502344-1503830;
chr1_h127	chr1	1515102	1515245	144	gene,protein-coding	NULL	AT1G05230 // AT1G05230 // AT1G05230	ID=AT1G05230; type=protein-coding; loc=Chr1:-|1512901-1517248; // ID=AT1G05230; type=protein-coding; loc=Chr1:-|1512896-1517248; // ID=AT1G05230; type=protein-coding; loc=Chr1:-|1512901-1518805;
chr1_h128	chr1	1703308	1703456	149	gene,protein-coding	NULL	AT1G05680	ID=AT1G05680; type=protein-coding; loc=Chr1:-|1703092-1704691;
chr1_h129	chr1	1766786	1767239	454	gene,protein-coding	NULL	AT1G05850	ID=AT1G05850; type=protein-coding; loc=Chr1:-|1766503-1768695;
chr1_h130	chr1	1767847	1768156	310	gene,protein-coding	NULL	AT1G05850	ID=AT1G05850; type=protein-coding; loc=Chr1:-|1766503-1768695;
chr1_h131	chr1	1772337	1772465	129	gene,protein-coding	NULL	AT1G05870 // AT1G05870	ID=AT1G05870; type=protein-coding; loc=Chr1:-|1771528-1773275; // ID=AT1G05870; type=protein-coding; loc=Chr1:-|1772211-1773293;
chr1_h132	chr1	1772887	1773015	129	gene,protein-coding	NULL	AT1G05870 // AT1G05870	ID=AT1G05870; type=protein-coding; loc=Chr1:-|1771528-1773275; // ID=AT1G05870; type=protein-coding; loc=Chr1:-|1772211-1773293;
chr1_h133	chr1	1779624	1779755	132	gene,protein-coding	NULL	AT1G05890	ID=AT1G05890; type=protein-coding; loc=Chr1:+|1779357-1784529;
chr1_h134	chr1	1796171	1796425	255	gene,protein-coding	NULL	AT1G05910	ID=AT1G05910; type=protein-coding; loc=Chr1:+|1790224-1796647;
chr1_h135	chr1	1820553	1820725	173	gene,protein-coding	NULL	AT1G06000	ID=AT1G06000; type=protein-coding; loc=Chr1:-|1820308-1821894;
chr1_h136	chr1	1820853	1820983	131	gene,protein-coding	NULL	AT1G06000	ID=AT1G06000; type=protein-coding; loc=Chr1:-|1820308-1821894;
chr1_h137	chr1	1843661	1843788	128	gene,protein-coding	NULL	AT1G06080	ID=AT1G06080; type=protein-coding; loc=Chr1:+|1843568-1846302;
chr1_h138	chr1	1892735	1892905	171	gene,protein-coding	NULL	AT1G06190 // AT1G06190	ID=AT1G06190; type=protein-coding; loc=Chr1:-|1892273-1894148; // ID=AT1G06190; type=protein-coding; loc=Chr1:-|1892273-1894148;
chr1_h139	chr1	1897685	1897828	144	gene,protein-coding	NULL	AT1G06210 // AT1G06210	ID=AT1G06210; type=protein-coding; loc=Chr1:+|1897203-1899208; // ID=AT1G06210; type=protein-coding; loc=Chr1:+|1897203-1899208;
chr1_h140	chr1	1898274	1898414	141	gene,protein-coding	NULL	AT1G06210 // AT1G06210	ID=AT1G06210; type=protein-coding; loc=Chr1:+|1897203-1899208; // ID=AT1G06210; type=protein-coding; loc=Chr1:+|1897203-1899208;
chr1_h141	chr1	1900698	1900835	138	gene,protein-coding	NULL	AT1G06220 // AT1G06220	ID=AT1G06220; type=protein-coding; loc=Chr1:+|1899964-1904873; // ID=AT1G06220; type=protein-coding; loc=Chr1:+|1899964-1904873;
chr1_h142	chr1	1901119	1901266	148	gene,protein-coding	NULL	AT1G06220 // AT1G06220	ID=AT1G06220; type=protein-coding; loc=Chr1:+|1899964-1904873; // ID=AT1G06220; type=protein-coding; loc=Chr1:+|1899964-1904873;
chr1_h143	chr1	1903530	1903667	138	gene,protein-coding	NULL	AT1G06220 // AT1G06220	ID=AT1G06220; type=protein-coding; loc=Chr1:+|1899964-1904873; // ID=AT1G06220; type=protein-coding; loc=Chr1:+|1899964-1904873;
chr1_h144	chr1	1916700	1916885	186	gene,protein-coding,ncRNA	NULL	AT1G06260 // AT1G06265	ID=AT1G06260; type=protein-coding; loc=Chr1:+|1916430-1917585; // ID=AT1G06265; type=ncRNA; loc=Chr1:-|1914943-1917661;
chr1_h145	chr1	1917055	1917234	180	gene,protein-coding,ncRNA	NULL	AT1G06260 // AT1G06265	ID=AT1G06260; type=protein-coding; loc=Chr1:+|1916430-1917585; // ID=AT1G06265; type=ncRNA; loc=Chr1:-|1914943-1917661;
chr1_h146	chr1	1917355	1917745	391	gene,protein-coding,ncRNA	NULL	AT1G06260 // AT1G06265	ID=AT1G06260; type=protein-coding; loc=Chr1:+|1916430-1917585; // ID=AT1G06265; type=ncRNA; loc=Chr1:-|1914943-1917661;
chr1_h147	chr1	1922574	1922835	262	gene,protein-coding	NULL	AT1G06290	ID=AT1G06290; type=protein-coding; loc=Chr1:+|1922352-1926278;
chr1_h148	chr1	1955659	1955795	137	gene,protein-coding	NULL	AT1G06410	ID=AT1G06410; type=protein-coding; loc=Chr1:+|1955413-1958756;
chr1_h149	chr1	1956215	1956422	208	gene,protein-coding	NULL	AT1G06410	ID=AT1G06410; type=protein-coding; loc=Chr1:+|1955413-1958756;
chr1_h150	chr1	1956500	1956637	138	gene,protein-coding	NULL	AT1G06410	ID=AT1G06410; type=protein-coding; loc=Chr1:+|1955413-1958756;
chr1_h151	chr1	1960281	1960439	159	gene,protein-coding	NULL	AT1G06430	ID=AT1G06430; type=protein-coding; loc=Chr1:-|1960058-1963011;
chr1_h152	chr1	1961109	1961272	164	gene,protein-coding	NULL	AT1G06430	ID=AT1G06430; type=protein-coding; loc=Chr1:-|1960058-1963011;
chr1_h153	chr1	1961377	1961590	214	gene,protein-coding	NULL	AT1G06430	ID=AT1G06430; type=protein-coding; loc=Chr1:-|1960058-1963011;
chr1_h154	chr1	1962150	1962360	211	gene,protein-coding	NULL	AT1G06430	ID=AT1G06430; type=protein-coding; loc=Chr1:-|1960058-1963011;
chr1_h155	chr1	2001622	2001768	147	gene,protein-coding	NULL	AT1G06530	ID=AT1G06530; type=protein-coding; loc=Chr1:+|2001594-2002596;
chr1_h156	chr1	2002323	2002521	199	gene,protein-coding	NULL	AT1G06530	ID=AT1G06530; type=protein-coding; loc=Chr1:+|2001594-2002596;
chr1_h157	chr1	2010547	2010685	139	gene,protein-coding	NULL	AT1G06560	ID=AT1G06560; type=protein-coding; loc=Chr1:+|2007615-2012006;
chr1_h158	chr1	2012471	2012620	150	gene,protein-coding	NULL	AT1G06570 // AT1G06570	ID=AT1G06570; type=protein-coding; loc=Chr1:-|2011885-2013545; // ID=AT1G06570; type=protein-coding; loc=Chr1:-|2011885-2013545;
chr1_h159	chr1	2045550	2045689	140	gene,protein-coding	NULL	AT1G06670	ID=AT1G06670; type=protein-coding; loc=Chr1:+|2040433-2047612;
chr1_h160	chr1	2047884	2048094	211	gene,protein-coding	NULL	AT1G06680 // AT1G06680 // (GA)n	ID=AT1G06680; type=protein-coding; loc=Chr1:+|2047886-2049405; // ID=AT1G06680; type=protein-coding; loc=Chr1:+|2047825-2049418; // repName:(GA)n; type=RMSK-TR; repClass=Simple_repeat; repFamily=Simple_repeat; loc=Chr1:+|2047902-2047937;
chr1_h161	chr1	2048278	2048514	237	gene,protein-coding	NULL	AT1G06680 // AT1G06680	ID=AT1G06680; type=protein-coding; loc=Chr1:+|2047886-2049405; // ID=AT1G06680; type=protein-coding; loc=Chr1:+|2047825-2049418;
chr1_h162	chr1	2048899	2049341	443	gene,protein-coding	NULL	AT1G06680 // AT1G06680	ID=AT1G06680; type=protein-coding; loc=Chr1:+|2047886-2049405; // ID=AT1G06680; type=protein-coding; loc=Chr1:+|2047825-2049418;
chr1_h163	chr1	2063354	2063499	146	gene,protein-coding	NULL	AT1G06720	ID=AT1G06720; type=protein-coding; loc=Chr1:-|2060444-2067323;
chr1_h164	chr1	2076636	2076771	136	gene,protein-coding	NULL	AT1G06760	ID=AT1G06760; type=protein-coding; loc=Chr1:-|2076504-2077698;
chr1_h165	chr1	2077141	2077310	170	gene,protein-coding	NULL	AT1G06760	ID=AT1G06760; type=protein-coding; loc=Chr1:-|2076504-2077698;
chr1_h166	chr1	2077443	2077643	201	gene,protein-coding	NULL	AT1G06760	ID=AT1G06760; type=protein-coding; loc=Chr1:-|2076504-2077698;
chr1_h167	chr1	2107304	2107470	167	gene,tRNA	NULL	AT1G06860	ID=AT1G06860; type=tRNA; loc=Chr1:-|2107398-2107468;
chr1_h168	chr1	2111061	2111220	160	gene,tRNA	NULL	AT1G06880 // AT_rich	ID=AT1G06880; type=tRNA; loc=Chr1:-|2111148-2111218; // repName:AT_rich; type=RMSK-TR; repClass=Low_complexity; repFamily=Low_complexity; loc=Chr1:+|2111035-2111063;
chr1_h169	chr1	2113948	2114098	151	gene,protein-coding	NULL	AT1G06890 // AT1G06890	ID=AT1G06890; type=protein-coding; loc=Chr1:-|2111567-2114255; // ID=AT1G06890; type=protein-coding; loc=Chr1:-|2111563-2114601;
chr1_h170	chr1	2130858	2131006	149	gene,protein-coding	NULL	AT1G06950	ID=AT1G06950; type=protein-coding; loc=Chr1:-|2130142-2135665;
chr1_h171	chr1	2131328	2131593	266	gene,protein-coding	NULL	AT1G06950	ID=AT1G06950; type=protein-coding; loc=Chr1:-|2130142-2135665;
chr1_h172	chr1	2135038	2135170	133	gene,protein-coding	NULL	AT1G06950	ID=AT1G06950; type=protein-coding; loc=Chr1:-|2130142-2135665;
chr1_h173	chr1	2153826	2153963	138	gene,protein-coding	NULL	AT1G07010 // AT1G07010 // AT1G07010	ID=AT1G07010; type=protein-coding; loc=Chr1:+|2152852-2155269; // ID=AT1G07010; type=protein-coding; loc=Chr1:+|2152880-2155238; // ID=AT1G07010; type=protein-coding; loc=Chr1:+|2152887-2155269;
chr1_h174	chr1	2192090	2192239	150	gene,protein-coding	NULL	AT1G07140	ID=AT1G07140; type=protein-coding; loc=Chr1:-|2191723-2193793;
chr1_h175	chr1	2192360	2192617	258	gene,protein-coding	NULL	AT1G07140	ID=AT1G07140; type=protein-coding; loc=Chr1:-|2191723-2193793;
chr1_h176	chr1	2193559	2193698	140	gene,protein-coding	NULL	AT1G07140	ID=AT1G07140; type=protein-coding; loc=Chr1:-|2191723-2193793;
chr1_h177	chr1	2239641	2239774	134	gene,protein-coding	NULL	AT1G07280 // AT1G07280 // AT1G07280	ID=AT1G07280; type=protein-coding; loc=Chr1:+|2238087-2241217; // ID=AT1G07280; type=protein-coding; loc=Chr1:+|2238110-2241173; // ID=AT1G07280; type=protein-coding; loc=Chr1:+|2238230-2241217;
chr1_h178	chr1	2249341	2249525	185	gene,protein-coding	NULL	AT1G07320 // AT1G07320 // AT1G07320 // AT1G07320	ID=AT1G07320; type=protein-coding; loc=Chr1:+|2249133-2250529; // ID=AT1G07320; type=protein-coding; loc=Chr1:+|2249133-2250527; // ID=AT1G07320; type=protein-coding; loc=Chr1:+|2249134-2250164; // ID=AT1G07320; type=protein-coding; loc=Chr1:+|2249134-2250491;
chr1_h179	chr1	2249622	2249778	157	gene,protein-coding	NULL	AT1G07320 // AT1G07320 // AT1G07320 // AT1G07320	ID=AT1G07320; type=protein-coding; loc=Chr1:+|2249133-2250529; // ID=AT1G07320; type=protein-coding; loc=Chr1:+|2249133-2250527; // ID=AT1G07320; type=protein-coding; loc=Chr1:+|2249134-2250164; // ID=AT1G07320; type=protein-coding; loc=Chr1:+|2249134-2250491;
chr1_h180	chr1	2249784	2250016	233	gene,protein-coding	NULL	AT1G07320 // AT1G07320 // AT1G07320 // AT1G07320	ID=AT1G07320; type=protein-coding; loc=Chr1:+|2249133-2250529; // ID=AT1G07320; type=protein-coding; loc=Chr1:+|2249133-2250527; // ID=AT1G07320; type=protein-coding; loc=Chr1:+|2249134-2250164; // ID=AT1G07320; type=protein-coding; loc=Chr1:+|2249134-2250491;
chr1_h181	chr1	2250325	2250458	134	gene,protein-coding	NULL	AT1G07320 // AT1G07320 // AT1G07320	ID=AT1G07320; type=protein-coding; loc=Chr1:+|2249133-2250529; // ID=AT1G07320; type=protein-coding; loc=Chr1:+|2249133-2250527; // ID=AT1G07320; type=protein-coding; loc=Chr1:+|2249134-2250491;
chr1_h182	chr1	2313859	2314010	152	gene,protein-coding	NULL	AT1G07530	ID=AT1G07530; type=protein-coding; loc=Chr1:-|2313582-2316469;
chr1_h183	chr1	2314029	2314200	172	gene,protein-coding	NULL	AT1G07530	ID=AT1G07530; type=protein-coding; loc=Chr1:-|2313582-2316469;
chr1_h184	chr1	2331552	2331701	150	gene,protein-coding	NULL	AT1G07570 // AT1G07570	ID=AT1G07570; type=protein-coding; loc=Chr1:-|2331170-2333395; // ID=AT1G07570; type=protein-coding; loc=Chr1:-|2331226-2333633;
chr1_h185	chr1	2338796	2338987	192	gene,protein-coding	NULL	AT1G07590 // AT1G07600	ID=AT1G07590; type=protein-coding; loc=Chr1:-|2336523-2339391; // ID=AT1G07600; type=protein-coding; loc=Chr1:-|2338904-2339321;
chr1_h186	chr1	2369197	2369375	179	gene,protein-coding	NULL	AT1G07660 // AT1G07660	ID=AT1G07660; type=protein-coding; loc=Chr1:+|2368837-2369734; // ID=AT1G07660; type=protein-coding; loc=Chr1:+|2368837-2369734;
chr1_h187	chr1	2369385	2369554	170	gene,protein-coding	NULL	AT1G07660 // AT1G07660	ID=AT1G07660; type=protein-coding; loc=Chr1:+|2368837-2369734; // ID=AT1G07660; type=protein-coding; loc=Chr1:+|2368837-2369734;
chr1_h188	chr1	2371553	2371852	300	gene,protein-coding	NULL	AT1G07670	ID=AT1G07670; type=protein-coding; loc=Chr1:-|2370052-2374545;
chr1_h189	chr1	2372871	2373009	139	gene,protein-coding	NULL	AT1G07670	ID=AT1G07670; type=protein-coding; loc=Chr1:-|2370052-2374545;
chr1_h190	chr1	2373020	2373157	138	gene,protein-coding	NULL	AT1G07670	ID=AT1G07670; type=protein-coding; loc=Chr1:-|2370052-2374545;
chr1_h191	chr1	2408681	2408837	157	gene,protein-coding	NULL	AT1G07770 // AT1G07770	ID=AT1G07770; type=protein-coding; loc=Chr1:-|2408203-2409577; // ID=AT1G07770; type=protein-coding; loc=Chr1:-|2408203-2409580;
chr1_h192	chr1	2408931	2409100	170	gene,protein-coding	NULL	AT1G07770 // AT1G07770	ID=AT1G07770; type=protein-coding; loc=Chr1:-|2408203-2409577; // ID=AT1G07770; type=protein-coding; loc=Chr1:-|2408203-2409580;
chr1_h193	chr1	2411172	2411341	170	gene,protein-coding	NULL	AT1G07780 // AT1G07780 // AT1G07780 // AT1G07780	ID=AT1G07780; type=protein-coding; loc=Chr1:-|2410120-2412677; // ID=AT1G07780; type=protein-coding; loc=Chr1:-|2410120-2412673; // ID=AT1G07780; type=protein-coding; loc=Chr1:-|2410120-2412675; // ID=AT1G07780; type=protein-coding; loc=Chr1:-|2410120-2412675;
chr1_h194	chr1	2413199	2413366	168	gene,protein-coding	NULL	AT1G07790	ID=AT1G07790; type=protein-coding; loc=Chr1:+|2412980-2413708;
chr1_h195	chr1	2417720	2418006	287	gene,protein-coding	NULL	AT1G07810	ID=AT1G07810; type=protein-coding; loc=Chr1:+|2416265-2420757;
chr1_h196	chr1	2419017	2419146	130	gene,protein-coding	NULL	AT1G07810	ID=AT1G07810; type=protein-coding; loc=Chr1:+|2416265-2420757;
chr1_h197	chr1	2421404	2421573	170	gene,protein-coding	NULL	AT1G07820 // AT1G07820	ID=AT1G07820; type=protein-coding; loc=Chr1:-|2421216-2421947; // ID=AT1G07820; type=protein-coding; loc=Chr1:-|2421218-2421943;
chr1_h198	chr1	2421583	2421795	213	gene,protein-coding	NULL	AT1G07820 // AT1G07820	ID=AT1G07820; type=protein-coding; loc=Chr1:-|2421216-2421947; // ID=AT1G07820; type=protein-coding; loc=Chr1:-|2421218-2421943;
chr1_h199	chr1	2423450	2423582	133	gene,protein-coding	NULL	AT1G07830	ID=AT1G07830; type=protein-coding; loc=Chr1:+|2422241-2423655;
chr1_h200	chr1	2437991	2438122	132	gene,protein-coding	NULL	AT1G07890 // AT1G07890 // AT1G07890 // AT1G07890 // AT1G07890 // AT1G07890 // AT1G07890 // AT1G07890	ID=AT1G07890; type=protein-coding; loc=Chr1:+|2437330-2439665; // ID=AT1G07890; type=protein-coding; loc=Chr1:+|2437330-2439665; // ID=AT1G07890; type=protein-coding; loc=Chr1:+|2437437-2439665; // ID=AT1G07890; type=protein-coding; loc=Chr1:+|2437478-2439665; // ID=AT1G07890; type=protein-coding; loc=Chr1:+|2437478-2439665; // ID=AT1G07890; type=protein-coding; loc=Chr1:+|2437478-2439665; // ID=…
chr1_h201	chr1	2438211	2438366	156	gene,protein-coding	NULL	AT1G07890 // AT1G07890 // AT1G07890 // AT1G07890 // AT1G07890 // AT1G07890 // AT1G07890 // AT1G07890	ID=AT1G07890; type=protein-coding; loc=Chr1:+|2437330-2439665; // ID=AT1G07890; type=protein-coding; loc=Chr1:+|2437437-2439665; // ID=AT1G07890; type=protein-coding; loc=Chr1:+|2437725-2439665; // ID=AT1G07890; type=protein-coding; loc=Chr1:+|2437478-2439665; // ID=AT1G07890; type=protein-coding; loc=Chr1:+|2437478-2439665; // ID=AT1G07890; type=protein-coding; loc=Chr1:+|2437330-2439665; // ID=…
chr1_h202	chr1	2438634	2438838	205	gene,protein-coding	NULL	AT1G07890 // AT1G07890 // AT1G07890 // AT1G07890 // AT1G07890 // AT1G07890 // AT1G07890 // AT1G07890	ID=AT1G07890; type=protein-coding; loc=Chr1:+|2437330-2439665; // ID=AT1G07890; type=protein-coding; loc=Chr1:+|2437437-2439665; // ID=AT1G07890; type=protein-coding; loc=Chr1:+|2437725-2439665; // ID=AT1G07890; type=protein-coding; loc=Chr1:+|2437478-2439665; // ID=AT1G07890; type=protein-coding; loc=Chr1:+|2437478-2439665; // ID=AT1G07890; type=protein-coding; loc=Chr1:+|2437330-2439665; // ID=…
chr1_h203	chr1	2439426	2439632	207	gene,protein-coding	NULL	AT1G07890 // AT1G07890 // AT1G07890 // AT1G07890 // AT1G07890 // AT1G07890 // AT1G07890 // AT1G07890	ID=AT1G07890; type=protein-coding; loc=Chr1:+|2437330-2439665; // ID=AT1G07890; type=protein-coding; loc=Chr1:+|2437437-2439665; // ID=AT1G07890; type=protein-coding; loc=Chr1:+|2437725-2439665; // ID=AT1G07890; type=protein-coding; loc=Chr1:+|2437478-2439665; // ID=AT1G07890; type=protein-coding; loc=Chr1:+|2437478-2439665; // ID=AT1G07890; type=protein-coding; loc=Chr1:+|2437330-2439665; // ID=…
chr1_h204	chr1	2455539	2456019	481	gene,protein-coding	NULL	AT1G07920	ID=AT1G07920; type=protein-coding; loc=Chr1:+|2454846-2457321;
chr1_h205	chr1	2456218	2457179	962	gene,protein-coding	NULL	AT1G07920	ID=AT1G07920; type=protein-coding; loc=Chr1:+|2454846-2457321;
chr1_h206	chr1	2458985	2459474	490	gene,protein-coding	NULL	AT1G07930 // AT1G07930	ID=AT1G07930; type=protein-coding; loc=Chr1:+|2458244-2460790; // ID=AT1G07930; type=protein-coding; loc=Chr1:+|2458244-2460790;
chr1_h207	chr1	2459675	2460493	819	gene,protein-coding	NULL	AT1G07930 // AT1G07930	ID=AT1G07930; type=protein-coding; loc=Chr1:+|2458244-2460790; // ID=AT1G07930; type=protein-coding; loc=Chr1:+|2458244-2460790;
chr1_h208	chr1	2463278	2464133	856	gene,protein-coding	NULL	AT1G07940 // AT1G07940	ID=AT1G07940; type=protein-coding; loc=Chr1:-|2462953-2465467; // ID=AT1G07940; type=protein-coding; loc=Chr1:-|2462953-2465504;
chr1_h209	chr1	2464332	2464811	480	gene,protein-coding	NULL	AT1G07940 // AT1G07940	ID=AT1G07940; type=protein-coding; loc=Chr1:-|2462953-2465467; // ID=AT1G07940; type=protein-coding; loc=Chr1:-|2462953-2465504;
chr1_h210	chr1	2482678	2482827	150	gene,protein-coding	NULL	AT1G07990	ID=AT1G07990; type=protein-coding; loc=Chr1:+|2477157-2483138;
chr1_h211	chr1	2537552	2537719	168	gene,protein-coding	NULL	AT1G08110 // AT1G08110 // AT1G08110 // AT1G08110	ID=AT1G08110; type=protein-coding; loc=Chr1:+|2535329-2537930; // ID=AT1G08110; type=protein-coding; loc=Chr1:+|2535409-2537930; // ID=AT1G08110; type=protein-coding; loc=Chr1:+|2535328-2537931; // ID=AT1G08110; type=protein-coding; loc=Chr1:+|2535370-2537931;
chr1_h212	chr1	2538073	2538241	169	gene,snRNA	NULL	AT1G08115	ID=AT1G08115; type=snRNA; loc=Chr1:-|2538076-2538237;
chr1_h213	chr1	2576488	2576668	181	gene,protein-coding	NULL	AT1G08200	ID=AT1G08200; type=protein-coding; loc=Chr1:-|2573848-2576714;
chr1_h214	chr1	2586377	2586521	145	gene,protein-coding	NULL	AT1G08230	ID=AT1G08230; type=protein-coding; loc=Chr1:-|2583654-2586744;
chr1_h215	chr1	2636684	2636814	131	gene,protein-coding	NULL	AT1G08360	ID=AT1G08360; type=protein-coding; loc=Chr1:+|2636011-2637915;
chr1_h216	chr1	2637433	2637729	297	gene,protein-coding	NULL	AT1G08360	ID=AT1G08360; type=protein-coding; loc=Chr1:+|2636011-2637915;
chr1_h217	chr1	2637752	2637892	141	gene,protein-coding	NULL	AT1G08360	ID=AT1G08360; type=protein-coding; loc=Chr1:+|2636011-2637915;
chr1_h218	chr1	2640967	2641276	310	gene,protein-coding	NULL	AT1G08380	ID=AT1G08380; type=protein-coding; loc=Chr1:-|2640813-2641828;
chr1_h219	chr1	2648661	2648860	200	gene,protein-coding	NULL	AT1G08410	ID=AT1G08410; type=protein-coding; loc=Chr1:+|2646189-2649379;
chr1_h220	chr1	2691619	2691828	210	gene,protein-coding	NULL	AT1G08510	ID=AT1G08510; type=protein-coding; loc=Chr1:-|2691080-2694377;
chr1_h221	chr1	2692986	2693114	129	gene,protein-coding	NULL	AT1G08510	ID=AT1G08510; type=protein-coding; loc=Chr1:-|2691080-2694377;
chr1_h222	chr1	2697466	2697599	134	gene,protein-coding	NULL	AT1G08520	ID=AT1G08520; type=protein-coding; loc=Chr1:+|2696412-2700959;
chr1_h223	chr1	2706462	2706671	210	gene,protein-coding	NULL	AT1G08540	ID=AT1G08540; type=protein-coding; loc=Chr1:+|2703336-2706845;
chr1_h224	chr1	2709138	2709286	149	gene,protein-coding	NULL	AT1G08550 // AT1G08550	ID=AT1G08550; type=protein-coding; loc=Chr1:+|2706924-2709531; // ID=AT1G08550; type=protein-coding; loc=Chr1:+|2707185-2709531;
chr1_h225	chr1	2710138	2710525	388	gene,protein-coding	NULL	AT1G08560	ID=AT1G08560; type=protein-coding; loc=Chr1:-|2709632-2710912;
chr1_h226	chr1	2714070	2714205	136	gene,protein-coding	NULL	AT1G08570 // AT1G08570 // AT1G08570 // AT1G08570	ID=AT1G08570; type=protein-coding; loc=Chr1:+|2712883-2714733; // ID=AT1G08570; type=protein-coding; loc=Chr1:+|2712930-2714733; // ID=AT1G08570; type=protein-coding; loc=Chr1:+|2712892-2714734; // ID=AT1G08570; type=protein-coding; loc=Chr1:+|2712892-2714734;
chr1_h227	chr1	2748633	2748813	181	gene,protein-coding	NULL	AT1G08640	ID=AT1G08640; type=protein-coding; loc=Chr1:-|2748398-2751278;
chr1_h228	chr1	2752675	2752803	129	gene,protein-coding	NULL	AT1G08650	ID=AT1G08650; type=protein-coding; loc=Chr1:+|2752156-2753703;
chr1_h229	chr1	2822191	2822326	136	gene,protein-coding	NULL	AT1G08820 // AT1G08820	ID=AT1G08820; type=protein-coding; loc=Chr1:-|2821552-2825275; // ID=AT1G08820; type=protein-coding; loc=Chr1:-|2821552-2825275;
chr1_h230	chr1	2822375	2822538	164	gene,protein-coding	NULL	AT1G08820 // AT1G08820	ID=AT1G08820; type=protein-coding; loc=Chr1:-|2821552-2825275; // ID=AT1G08820; type=protein-coding; loc=Chr1:-|2821552-2825275;
chr1_h231	chr1	2883340	2883581	242	gene,protein-coding	NULL	AT1G08970 // AT1G08970 // AT1G08970 // AT1G08970	ID=AT1G08970; type=protein-coding; loc=Chr1:+|2882524-2884011; // ID=AT1G08970; type=protein-coding; loc=Chr1:+|2882524-2884267; // ID=AT1G08970; type=protein-coding; loc=Chr1:+|2882524-2884337; // ID=AT1G08970; type=protein-coding; loc=Chr1:+|2882543-2884337;
chr1_h232	chr1	2896817	2896956	140	gene,protein-coding	NULL	AT1G09010	ID=AT1G09010; type=protein-coding; loc=Chr1:-|2895166-2899384;
chr1_h233	chr1	2924657	2924804	148	gene,protein-coding	NULL	AT1G09060 // AT1G09060 // AT1G09060	ID=AT1G09060; type=protein-coding; loc=Chr1:-|2921064-2925723; // ID=AT1G09060; type=protein-coding; loc=Chr1:-|2921064-2925762; // ID=AT1G09060; type=protein-coding; loc=Chr1:-|2921064-2925756;
chr1_h234	chr1	2927732	2927935	204	gene,protein-coding	NULL	AT1G09070	ID=AT1G09070; type=protein-coding; loc=Chr1:+|2927703-2928968;
chr1_h235	chr1	2927941	2928098	158	gene,protein-coding	NULL	AT1G09070	ID=AT1G09070; type=protein-coding; loc=Chr1:+|2927703-2928968;
chr1_h236	chr1	2928575	2928741	167	gene,protein-coding	NULL	AT1G09070	ID=AT1G09070; type=protein-coding; loc=Chr1:+|2927703-2928968;
chr1_h237	chr1	2971780	2972148	369	gene,protein-coding	NULL	AT1G09200	ID=AT1G09200; type=protein-coding; loc=Chr1:-|2971593-2972199;
chr1_h238	chr1	2973040	2973173	134	gene,protein-coding	NULL	AT1G09210	ID=AT1G09210; type=protein-coding; loc=Chr1:-|2972842-2976750;
chr1_h239	chr1	2994501	2994719	219	gene,protein-coding	NULL	AT1G09270 // AT1G09270 // AT1G09270	ID=AT1G09270; type=protein-coding; loc=Chr1:+|2994369-2998222; // ID=AT1G09270; type=protein-coding; loc=Chr1:+|2994369-2998222; // ID=AT1G09270; type=protein-coding; loc=Chr1:+|2994414-2998222;
chr1_h240	chr1	2999785	2999940	156	gene,protein-coding	NULL	AT1G09280	ID=AT1G09280; type=protein-coding; loc=Chr1:-|2998100-3001315;
chr1_h241	chr1	3009093	3009678	586	gene,protein-coding	NULL	AT1G09310	ID=AT1G09310; type=protein-coding; loc=Chr1:+|3009055-3009880;
chr1_h242	chr1	3017046	3017187	142	gene,protein-coding	NULL	AT1G09340	ID=AT1G09340; type=protein-coding; loc=Chr1:+|3015328-3018234;
chr1_h243	chr1	3017865	3018029	165	gene,protein-coding	NULL	AT1G09340	ID=AT1G09340; type=protein-coding; loc=Chr1:+|3015328-3018234;
chr1_h244	chr1	3095507	3095705	199	gene,protein-coding	NULL	AT1G09570 // AT1G09570	ID=AT1G09570; type=protein-coding; loc=Chr1:-|3095256-3100357; // ID=AT1G09570; type=protein-coding; loc=Chr1:-|3095256-3100357;
chr1_h245	chr1	3096204	3096368	165	gene,protein-coding	NULL	AT1G09570 // AT1G09570	ID=AT1G09570; type=protein-coding; loc=Chr1:-|3095256-3100357; // ID=AT1G09570; type=protein-coding; loc=Chr1:-|3095256-3100357;
chr1_h246	chr1	3106542	3106783	242	gene,protein-coding	NULL	AT1G09590	ID=AT1G09590; type=protein-coding; loc=Chr1:+|3106502-3107772;
chr1_h247	chr1	3107333	3107699	367	gene,protein-coding	NULL	AT1G09590	ID=AT1G09590; type=protein-coding; loc=Chr1:+|3106502-3107772;
chr1_h248	chr1	3113892	3114074	183	gene,protein-coding	NULL	AT1G09620	ID=AT1G09620; type=protein-coding; loc=Chr1:-|3112778-3116699;
chr1_h249	chr1	3115476	3115643	168	gene,protein-coding	NULL	AT1G09620	ID=AT1G09620; type=protein-coding; loc=Chr1:-|3112778-3116699;
chr1_h250	chr1	3116324	3116455	132	gene,protein-coding	NULL	AT1G09620	ID=AT1G09620; type=protein-coding; loc=Chr1:-|3112778-3116699;
chr1_h251	chr1	3121238	3121387	150	gene,protein-coding	NULL	AT1G09640	ID=AT1G09640; type=protein-coding; loc=Chr1:+|3119878-3122526;
chr1_h252	chr1	3121771	3121953	183	gene,protein-coding	NULL	AT1G09640	ID=AT1G09640; type=protein-coding; loc=Chr1:+|3119878-3122526;
chr1_h253	chr1	3121969	3122176	208	gene,protein-coding	NULL	AT1G09640	ID=AT1G09640; type=protein-coding; loc=Chr1:+|3119878-3122526;
chr1_h254	chr1	3136385	3136666	282	gene,protein-coding	NULL	AT1G09690	ID=AT1G09690; type=protein-coding; loc=Chr1:-|3136188-3137475;
chr1_h255	chr1	3137172	3137461	290	gene,protein-coding	NULL	AT1G09690	ID=AT1G09690; type=protein-coding; loc=Chr1:-|3136188-3137475;
chr1_h256	chr1	3159249	3159411	163	gene,protein-coding	NULL	AT1G09760	ID=AT1G09760; type=protein-coding; loc=Chr1:-|3159125-3161692;
chr1_h257	chr1	3161947	3162098	152	gene,protein-coding	NULL	AT1G09770	ID=AT1G09770; type=protein-coding; loc=Chr1:+|3161841-3165360;
chr1_h258	chr1	3164953	3165096	144	gene,protein-coding	NULL	AT1G09770	ID=AT1G09770; type=protein-coding; loc=Chr1:+|3161841-3165360;
chr1_h259	chr1	3165535	3165688	154	gene,protein-coding	NULL	AT1G09780	ID=AT1G09780; type=protein-coding; loc=Chr1:-|3165370-3167869;
chr1_h260	chr1	3165830	3165977	148	gene,protein-coding	NULL	AT1G09780	ID=AT1G09780; type=protein-coding; loc=Chr1:-|3165370-3167869;
chr1_h261	chr1	3180538	3180736	199	intergenic	NULL	NULL	NULL
chr1_h262	chr1	3206329	3206468	140	gene,protein-coding	NULL	AT1G09870	ID=AT1G09870; type=protein-coding; loc=Chr1:+|3205741-3208598;
chr1_h263	chr1	3285152	3285338	187	gene,protein-coding	NULL	AT1G10060 // AT1G10060 // AT1G10060	ID=AT1G10060; type=protein-coding; loc=Chr1:+|3284239-3287107; // ID=AT1G10060; type=protein-coding; loc=Chr1:+|3284239-3287107; // ID=AT1G10060; type=protein-coding; loc=Chr1:+|3284537-3287107;
chr1_h264	chr1	3407425	3407556	132	gene,protein-coding	NULL	AT1G10390 // AT1G10390	ID=AT1G10390; type=protein-coding; loc=Chr1:-|3407024-3412843; // ID=AT1G10390; type=protein-coding; loc=Chr1:-|3407024-3412838;
chr1_h265	chr1	3430328	3430467	140	gene,protein-coding	NULL	AT1G10430	ID=AT1G10430; type=protein-coding; loc=Chr1:-|3428478-3430633;
chr1_h266	chr1	3469624	3469844	221	gene,protein-coding	NULL	AT1G10522	ID=AT1G10522; type=protein-coding; loc=Chr1:+|3469636-3471488;
chr1_h267	chr1	3487824	3487954	131	gene,protein-coding	NULL	AT1G10570 // AT1G10570	ID=AT1G10570; type=protein-coding; loc=Chr1:+|3487584-3491277; // ID=AT1G10570; type=protein-coding; loc=Chr1:+|3487594-3491277;
chr1_h268	chr1	3502238	3502516	279	gene,protein-coding	NULL	AT1G10590 // AT1G10590 // AT1G10590	ID=AT1G10590; type=protein-coding; loc=Chr1:-|3502004-3503457; // ID=AT1G10590; type=protein-coding; loc=Chr1:-|3502009-3503437; // ID=AT1G10590; type=protein-coding; loc=Chr1:-|3502009-3503415;
chr1_h269	chr1	3502763	3502948	186	gene,protein-coding	NULL	AT1G10590 // AT1G10590 // AT1G10590	ID=AT1G10590; type=protein-coding; loc=Chr1:-|3502004-3503457; // ID=AT1G10590; type=protein-coding; loc=Chr1:-|3502009-3503437; // ID=AT1G10590; type=protein-coding; loc=Chr1:-|3502009-3503415;
chr1_h270	chr1	3536154	3536309	156	gene,protein-coding	NULL	AT1G10670 // AT1G10670	ID=AT1G10670; type=protein-coding; loc=Chr1:+|3535565-3538280; // ID=AT1G10670; type=protein-coding; loc=Chr1:+|3535387-3538281;
chr1_h271	chr1	3536381	3536552	172	gene,protein-coding	NULL	AT1G10670 // AT1G10670	ID=AT1G10670; type=protein-coding; loc=Chr1:+|3535565-3538280; // ID=AT1G10670; type=protein-coding; loc=Chr1:+|3535387-3538281;
chr1_h272	chr1	3537908	3538219	312	gene,protein-coding	NULL	AT1G10670 // AT1G10670	ID=AT1G10670; type=protein-coding; loc=Chr1:+|3535565-3538280; // ID=AT1G10670; type=protein-coding; loc=Chr1:+|3535387-3538281;
chr1_h273	chr1	3581232	3581410	179	gene,protein-coding	NULL	AT1G10760	ID=AT1G10760; type=protein-coding; loc=Chr1:-|3581034-3590043;
chr1_h274	chr1	3591940	3592113	174	gene,protein-coding	NULL	AT1G10770	ID=AT1G10770; type=protein-coding; loc=Chr1:-|3591633-3592411;
chr1_h275	chr1	3605863	3605991	129	gene,protein-coding	NULL	AT1G10830 // AT1G10830	ID=AT1G10830; type=protein-coding; loc=Chr1:-|3605576-3607493; // ID=AT1G10830; type=protein-coding; loc=Chr1:-|3605651-3607462;
chr1_h276	chr1	3607796	3607989	194	gene,protein-coding	NULL	AT1G10840 // AT1G10840 // (CAAAAA)n	ID=AT1G10840; type=protein-coding; loc=Chr1:-|3607631-3610386; // ID=AT1G10840; type=protein-coding; loc=Chr1:-|3607631-3610520; // repName:(CAAAAA)n; type=RMSK-TR; repClass=Simple_repeat; repFamily=Simple_repeat; loc=Chr1:+|3607770-3607797;
chr1_h277	chr1	3613321	3613464	144	gene,protein-coding	NULL	AT1G10850	ID=AT1G10850; type=protein-coding; loc=Chr1:+|3611747-3614613;
chr1_h278	chr1	3656059	3656202	144	gene,protein-coding	NULL	AT1G10940 // CT-rich	ID=AT1G10940; type=protein-coding; loc=Chr1:-|3655777-3658578; // repName:CT-rich; type=RMSK-TR; repClass=Low_complexity; repFamily=Low_complexity; loc=Chr1:+|3656107-3656152;
chr1_h279	chr1	3658058	3658202	145	gene,protein-coding	NULL	AT1G10940	ID=AT1G10940; type=protein-coding; loc=Chr1:-|3655777-3658578;
chr1_h280	chr1	3789354	3789486	133	gene,protein-coding	NULL	AT1G11280 // AT1G11280 // AT1G11280 // AT1G11280	ID=AT1G11280; type=protein-coding; loc=Chr1:-|3787334-3790812; // ID=AT1G11280; type=protein-coding; loc=Chr1:-|3787334-3790876; // ID=AT1G11280; type=protein-coding; loc=Chr1:-|3787334-3790876; // ID=AT1G11280; type=protein-coding; loc=Chr1:-|3787334-3790812;
chr1_h281	chr1	3803805	3803945	141	gene,protein-coding	NULL	AT1G11310 // AT1G11310	ID=AT1G11310; type=protein-coding; loc=Chr1:-|3800738-3804185; // ID=AT1G11310; type=protein-coding; loc=Chr1:-|3800770-3804185;
chr1_h282	chr1	3850257	3850406	150	gene,protein-coding	NULL	AT1G11440	ID=AT1G11440; type=protein-coding; loc=Chr1:+|3849360-3850662;
chr1_h283	chr1	3902394	3902627	234	gene,protein-coding	NULL	AT1G11600	ID=AT1G11600; type=protein-coding; loc=Chr1:+|3902012-3903782;
chr1_h284	chr1	3902853	3903029	177	gene,protein-coding	NULL	AT1G11600	ID=AT1G11600; type=protein-coding; loc=Chr1:+|3902012-3903782;
chr1_h285	chr1	3903468	3903621	154	gene,protein-coding	NULL	AT1G11600	ID=AT1G11600; type=protein-coding; loc=Chr1:+|3902012-3903782;
chr1_h286	chr1	3915550	3915811	262	gene,protein-coding	NULL	AT1G11650 // AT1G11650	ID=AT1G11650; type=protein-coding; loc=Chr1:+|3914774-3918176; // ID=AT1G11650; type=protein-coding; loc=Chr1:+|3914774-3918176;
chr1_h287	chr1	3996599	3996792	194	gene,protein-coding	NULL	AT1G11840 // AT1G11840 // AT1G11840 // AT1G11840 // AT1G11840	ID=AT1G11840; type=protein-coding; loc=Chr1:+|3995169-3997864; // ID=AT1G11840; type=protein-coding; loc=Chr1:+|3995169-3997853; // ID=AT1G11840; type=protein-coding; loc=Chr1:+|3995402-3997864; // ID=AT1G11840; type=protein-coding; loc=Chr1:+|3995415-3997853; // ID=AT1G11840; type=protein-coding; loc=Chr1:+|3995418-3997853;
chr1_h288	chr1	3997013	3997141	129	gene,protein-coding	NULL	AT1G11840 // AT1G11840 // AT1G11840 // AT1G11840 // AT1G11840	ID=AT1G11840; type=protein-coding; loc=Chr1:+|3995169-3997864; // ID=AT1G11840; type=protein-coding; loc=Chr1:+|3995169-3997853; // ID=AT1G11840; type=protein-coding; loc=Chr1:+|3995402-3997864; // ID=AT1G11840; type=protein-coding; loc=Chr1:+|3995415-3997853; // ID=AT1G11840; type=protein-coding; loc=Chr1:+|3995418-3997853;
chr1_h289	chr1	3997478	3997653	176	gene,protein-coding	NULL	AT1G11840 // AT1G11840 // AT1G11840 // AT1G11840 // AT1G11840	ID=AT1G11840; type=protein-coding; loc=Chr1:+|3995415-3997853; // ID=AT1G11840; type=protein-coding; loc=Chr1:+|3995418-3997853; // ID=AT1G11840; type=protein-coding; loc=Chr1:+|3995169-3997853; // ID=AT1G11840; type=protein-coding; loc=Chr1:+|3995402-3997864; // ID=AT1G11840; type=protein-coding; loc=Chr1:+|3995169-3997864;
chr1_h290	chr1	3999279	3999581	303	gene,protein-coding	NULL	AT1G11850 // AT1G11850 // AT1G11850 // AT1G11850	ID=AT1G11850; type=protein-coding; loc=Chr1:+|3999202-3999828; // ID=AT1G11850; type=protein-coding; loc=Chr1:+|3999199-3999828; // ID=AT1G11850; type=protein-coding; loc=Chr1:+|3999199-3999828; // ID=AT1G11850; type=protein-coding; loc=Chr1:+|3999202-3999876;
chr1_h291	chr1	4001783	4002050	268	gene,protein-coding	NULL	AT1G11860 // AT1G11860	ID=AT1G11860; type=protein-coding; loc=Chr1:+|4001280-4003442; // ID=AT1G11860; type=protein-coding; loc=Chr1:+|4001295-4003442;
chr1_h292	chr1	4002147	4002359	213	gene,protein-coding	NULL	AT1G11860 // AT1G11860	ID=AT1G11860; type=protein-coding; loc=Chr1:+|4001280-4003442; // ID=AT1G11860; type=protein-coding; loc=Chr1:+|4001295-4003442;
chr1_h293	chr1	4002712	4002949	238	gene,protein-coding	NULL	AT1G11860 // AT1G11860	ID=AT1G11860; type=protein-coding; loc=Chr1:+|4001280-4003442; // ID=AT1G11860; type=protein-coding; loc=Chr1:+|4001295-4003442;
chr1_h294	chr1	4002962	4003198	237	gene,protein-coding	NULL	AT1G11860 // AT1G11860	ID=AT1G11860; type=protein-coding; loc=Chr1:+|4001280-4003442; // ID=AT1G11860; type=protein-coding; loc=Chr1:+|4001295-4003442;
chr1_h295	chr1	4006866	4007021	156	intergenic	NULL	NULL	NULL
chr1_h296	chr1	4007234	4007397	164	intergenic	NULL	NULL	NULL
chr1_h297	chr1	4017002	4017199	198	gene,protein-coding	NULL	AT1G11910	ID=AT1G11910; type=protein-coding; loc=Chr1:-|4016784-4020983;
chr1_h298	chr1	4017686	4017841	156	gene,protein-coding	NULL	AT1G11910	ID=AT1G11910; type=protein-coding; loc=Chr1:-|4016784-4020983;
chr1_h299	chr1	4019636	4019820	185	gene,protein-coding	NULL	AT1G11910	ID=AT1G11910; type=protein-coding; loc=Chr1:-|4016784-4020983;
chr1_h300	chr1	4058245	4058423	179	gene,snoRNA	NULL	AT1G12013	ID=AT1G12013; type=snoRNA; loc=Chr1:+|4058287-4058416;
chr1_h301	chr1	4084490	4084904	415	gene,protein-coding	NULL	AT1G12080 // AT1G12080 // GA-rich	ID=AT1G12080; type=protein-coding; loc=Chr1:+|4084162-4085036; // ID=AT1G12080; type=protein-coding; loc=Chr1:+|4084162-4085045; // repName:GA-rich; type=RMSK-TR; repClass=Low_complexity; repFamily=Low_complexity; loc=Chr1:+|4084657-4084718;
chr1_h302	chr1	4090279	4090483	205	gene,protein-coding	NULL	AT1G12090	ID=AT1G12090; type=protein-coding; loc=Chr1:-|4089847-4090725;
chr1_h303	chr1	4115051	4115295	245	gene,protein-coding	NULL	AT1G12120	ID=AT1G12120; type=protein-coding; loc=Chr1:-|4114771-4117594;
chr1_h304	chr1	4115843	4115993	151	gene,protein-coding	NULL	AT1G12120	ID=AT1G12120; type=protein-coding; loc=Chr1:-|4114771-4117594;
chr1_h305	chr1	4156296	4156441	146	gene,protein-coding	NULL	AT1G12240	ID=AT1G12240; type=protein-coding; loc=Chr1:+|4153652-4157644;
chr1_h306	chr1	4156576	4156708	133	gene,protein-coding	NULL	AT1G12240	ID=AT1G12240; type=protein-coding; loc=Chr1:+|4153652-4157644;
chr1_h307	chr1	4173117	4173373	257	gene,protein-coding	NULL	AT1G12270	ID=AT1G12270; type=protein-coding; loc=Chr1:+|4172075-4174775;
chr1_h308	chr1	4187512	4187764	253	gene,protein-coding	NULL	AT1G12310	ID=AT1G12310; type=protein-coding; loc=Chr1:-|4187165-4188056;
chr1_h309	chr1	4187808	4188046	239	gene,protein-coding	NULL	AT1G12310	ID=AT1G12310; type=protein-coding; loc=Chr1:-|4187165-4188056;
chr1_h310	chr1	4238473	4238618	146	gene,protein-coding	NULL	AT1G12430	ID=AT1G12430; type=protein-coding; loc=Chr1:-|4233873-4238759;
chr1_h311	chr1	4241961	4242096	136	gene,protein-coding	NULL	AT1G12440 // AT1G12440	ID=AT1G12440; type=protein-coding; loc=Chr1:-|4241592-4243008; // ID=AT1G12440; type=protein-coding; loc=Chr1:-|4241592-4242963;
chr1_h312	chr1	4242192	4242358	167	gene,protein-coding	NULL	AT1G12440 // AT1G12440	ID=AT1G12440; type=protein-coding; loc=Chr1:-|4241592-4243008; // ID=AT1G12440; type=protein-coding; loc=Chr1:-|4241592-4242963;
chr1_h313	chr1	4251341	4251483	143	gene,protein-coding	NULL	AT1G12470	ID=AT1G12470; type=protein-coding; loc=Chr1:+|4251032-4257392;
chr1_h314	chr1	4278911	4279105	195	gene,protein-coding	NULL	AT1G12570	ID=AT1G12570; type=protein-coding; loc=Chr1:-|4277993-4280862;
chr1_h315	chr1	4352429	4352575	147	gene,protein-coding	NULL	AT1G12770	ID=AT1G12770; type=protein-coding; loc=Chr1:+|4351064-4353685;
chr1_h316	chr1	4374548	4374681	134	gene,protein-coding,TE	NULL	AT1TE14210 // AT1G12830 // (CAT)n	ID=AT1TE14210; type=TE; loc=Chr1:-|4374596-4374826; // ID=AT1G12830; type=protein-coding; loc=Chr1:-|4374250-4375170; // repName:(CAT)n; type=RMSK-TR; repClass=Simple_repeat; repFamily=Simple_repeat; loc=Chr1:+|4374595-4374634;
chr1_h317	chr1	4378320	4378461	142	gene,protein-coding	NULL	AT1G12840	ID=AT1G12840; type=protein-coding; loc=Chr1:+|4375515-4378514;
chr1_h318	chr1	4392528	4392748	221	gene,protein-coding	NULL	AT1G12900 // AT1G12900 // AT1G12900	ID=AT1G12900; type=protein-coding; loc=Chr1:-|4392450-4394400; // ID=AT1G12900; type=protein-coding; loc=Chr1:-|4392486-4394400; // ID=AT1G12900; type=protein-coding; loc=Chr1:-|4392486-4394343;
chr1_h319	chr1	4392766	4392922	157	gene,protein-coding	NULL	AT1G12900 // AT1G12900 // AT1G12900	ID=AT1G12900; type=protein-coding; loc=Chr1:-|4392450-4394400; // ID=AT1G12900; type=protein-coding; loc=Chr1:-|4392486-4394400; // ID=AT1G12900; type=protein-coding; loc=Chr1:-|4392486-4394343;
chr1_h320	chr1	4393548	4393859	312	gene,protein-coding	NULL	AT1G12900 // AT1G12900 // AT1G12900	ID=AT1G12900; type=protein-coding; loc=Chr1:-|4392486-4394343; // ID=AT1G12900; type=protein-coding; loc=Chr1:-|4392450-4394400; // ID=AT1G12900; type=protein-coding; loc=Chr1:-|4392486-4394400;
chr1_h321	chr1	4396727	4396901	175	gene,protein-coding	NULL	AT1G12920	ID=AT1G12920; type=protein-coding; loc=Chr1:-|4396348-4398193;
chr1_h322	chr1	4396931	4397123	193	gene,protein-coding	NULL	AT1G12920	ID=AT1G12920; type=protein-coding; loc=Chr1:-|4396348-4398193;
chr1_h323	chr1	4397280	4397495	216	gene,protein-coding	NULL	AT1G12920	ID=AT1G12920; type=protein-coding; loc=Chr1:-|4396348-4398193;
chr1_h324	chr1	4478819	4478981	163	gene,protein-coding	NULL	AT1G13140	ID=AT1G13140; type=protein-coding; loc=Chr1:-|4478491-4480325;
chr1_h325	chr1	4479772	4479931	160	gene,protein-coding	NULL	AT1G13140	ID=AT1G13140; type=protein-coding; loc=Chr1:-|4478491-4480325;
chr1_h326	chr1	4481947	4482099	153	gene,protein-coding	NULL	AT1G13150	ID=AT1G13150; type=protein-coding; loc=Chr1:-|4481875-4483696;
chr1_h327	chr1	4482181	4482327	147	gene,protein-coding	NULL	AT1G13150	ID=AT1G13150; type=protein-coding; loc=Chr1:-|4481875-4483696;
chr1_h328	chr1	4499626	4499759	134	gene,protein-coding	NULL	AT1G13190	ID=AT1G13190; type=protein-coding; loc=Chr1:+|4498881-4501613;
chr1_h329	chr1	4506557	4506722	166	intergenic	NULL	NULL	NULL
chr1_h330	chr1	4518084	4518240	157	gene,protein-coding	NULL	AT1G13220	ID=AT1G13220; type=protein-coding; loc=Chr1:+|4515699-4520284;
chr1_h331	chr1	4518282	4518413	132	gene,protein-coding	NULL	AT1G13220	ID=AT1G13220; type=protein-coding; loc=Chr1:+|4515699-4520284;
chr1_h332	chr1	4518430	4518566	137	gene,protein-coding	NULL	AT1G13220	ID=AT1G13220; type=protein-coding; loc=Chr1:+|4515699-4520284;
chr1_h333	chr1	4519779	4519932	154	gene,protein-coding,TE	NULL	AT1TE14670 // AT1G13220 // ATCopia24I	ID=AT1TE14670; type=TE; loc=Chr1:+|4519858-4520031; // ID=AT1G13220; type=protein-coding; loc=Chr1:+|4515699-4520284; // repName:ATCopia24I; type=RMSK-TE; repClass=LTR; repFamily=Copia; loc=Chr1:-|4519926-4520010;
chr1_h334	chr1	4577269	4577476	208	gene,protein-coding	NULL	AT1G13360	ID=AT1G13360; type=protein-coding; loc=Chr1:-|4576957-4577893;
chr1_h335	chr1	4608398	4608594	197	gene,protein-coding	NULL	AT1G13440 // AT1G13440	ID=AT1G13440; type=protein-coding; loc=Chr1:-|4608196-4610647; // ID=AT1G13440; type=protein-coding; loc=Chr1:-|4608196-4610647;
chr1_h336	chr1	4608862	4609008	147	gene,protein-coding	NULL	AT1G13440 // AT1G13440	ID=AT1G13440; type=protein-coding; loc=Chr1:-|4608196-4610647; // ID=AT1G13440; type=protein-coding; loc=Chr1:-|4608196-4610647;
chr1_h337	chr1	4609859	4609995	137	gene,protein-coding	NULL	AT1G13440 // AT1G13440	ID=AT1G13440; type=protein-coding; loc=Chr1:-|4608196-4610647; // ID=AT1G13440; type=protein-coding; loc=Chr1:-|4608196-4610647;
chr1_h338	chr1	4610187	4610320	134	gene,protein-coding	NULL	AT1G13440 // AT1G13440	ID=AT1G13440; type=protein-coding; loc=Chr1:-|4608196-4610647; // ID=AT1G13440; type=protein-coding; loc=Chr1:-|4608196-4610647;
chr1_h339	chr1	4750104	4750233	130	gene,protein-coding	NULL	AT1G13880	ID=AT1G13880; type=protein-coding; loc=Chr1:+|4748873-4751212;
chr1_h340	chr1	4761075	4761536	462	gene,protein-coding	NULL	AT1G13930	ID=AT1G13930; type=protein-coding; loc=Chr1:+|4761042-4761725;
chr1_h341	chr1	4789523	4789673	151	gene,protein-coding	NULL	AT1G13980	ID=AT1G13980; type=protein-coding; loc=Chr1:+|4788559-4794654;
chr1_h342	chr1	4842275	4842473	199	intergenic	NULL	NULL	NULL
chr1_h343	chr1	4877857	4878024	168	gene,protein-coding	NULL	AT1G14280	ID=AT1G14280; type=protein-coding; loc=Chr1:+|4877627-4879149;
chr1_h344	chr1	4878408	4878570	163	gene,protein-coding	NULL	AT1G14280	ID=AT1G14280; type=protein-coding; loc=Chr1:+|4877627-4879149;
chr1_h345	chr1	4878832	4878969	138	gene,protein-coding	NULL	AT1G14280	ID=AT1G14280; type=protein-coding; loc=Chr1:+|4877627-4879149;
chr1_h346	chr1	4888530	4889069	540	gene,protein-coding	NULL	AT1G14320 // AT1G14320	ID=AT1G14320; type=protein-coding; loc=Chr1:+|4888214-4889661; // ID=AT1G14320; type=protein-coding; loc=Chr1:+|4888214-4889661;
chr1_h347	chr1	4889400	4889595	196	gene,protein-coding	NULL	AT1G14320 // AT1G14320	ID=AT1G14320; type=protein-coding; loc=Chr1:+|4888214-4889661; // ID=AT1G14320; type=protein-coding; loc=Chr1:+|4888214-4889661;
chr1_h348	chr1	4899612	4899742	131	gene,protein-coding	NULL	AT1G14345	ID=AT1G14345; type=protein-coding; loc=Chr1:+|4899145-4899979;
chr1_h349	chr1	4927251	4927415	165	gene,protein-coding	NULL	AT1G14400 // AT1G14400	ID=AT1G14400; type=protein-coding; loc=Chr1:-|4927011-4928533; // ID=AT1G14400; type=protein-coding; loc=Chr1:-|4927011-4928690;
chr1_h350	chr1	4939161	4939308	148	gene,protein-coding	NULL	AT1G14440 // AT1G14440	ID=AT1G14440; type=protein-coding; loc=Chr1:-|4938878-4940695; // ID=AT1G14440; type=protein-coding; loc=Chr1:-|4938824-4940903;
chr1_h351	chr1	4947437	4947576	140	gene,protein-coding	NULL	AT1G14450	ID=AT1G14450; type=protein-coding; loc=Chr1:-|4946218-4947576;
chr1_h352	chr1	4951745	4951881	137	gene,protein-coding	NULL	AT1G14460	ID=AT1G14460; type=protein-coding; loc=Chr1:-|4948748-4952927;
chr1_h353	chr1	4962027	4962158	132	gene,protein-coding	NULL	AT1G14510	ID=AT1G14510; type=protein-coding; loc=Chr1:-|4961886-4964428;
chr1_h354	chr1	5008780	5008917	138	gene,protein-coding	NULL	AT1G14610	ID=AT1G14610; type=protein-coding; loc=Chr1:-|5008244-5014533;
chr1_h355	chr1	5010522	5010690	169	gene,protein-coding	NULL	AT1G14610	ID=AT1G14610; type=protein-coding; loc=Chr1:-|5008244-5014533;
chr1_h356	chr1	5029015	5029202	188	gene,protein-coding	NULL	AT1G14650 // AT1G14650	ID=AT1G14650; type=protein-coding; loc=Chr1:+|5027662-5030792; // ID=AT1G14650; type=protein-coding; loc=Chr1:+|5027664-5031779;
chr1_h357	chr1	5075476	5075619	144	gene,protein-coding	NULL	AT1G14740	ID=AT1G14740; type=protein-coding; loc=Chr1:-|5075213-5077791;
chr1_h358	chr1	5076125	5076404	280	gene,protein-coding	NULL	AT1G14740	ID=AT1G14740; type=protein-coding; loc=Chr1:-|5075213-5077791;
chr1_h359	chr1	5098842	5099126	285	TE	NULL	AT1TE16500 // Vandal6 // Vandal6	ID=AT1TE16500; type=TE; loc=Chr1:+|5098849-5099142; // repName:Vandal6; type=RMSK-TE; repClass=DNA; repFamily=MuDR; loc=Chr1:+|5098838-5098978; // repName:Vandal6; type=RMSK-TE; repClass=DNA; repFamily=MuDR; loc=Chr1:+|5098981-5099124;
chr1_h360	chr1	5107691	5107842	152	gene,protein-coding	NULL	AT1G14830	ID=AT1G14830; type=protein-coding; loc=Chr1:-|5107421-5111670;
chr1_h361	chr1	5138693	5138853	161	gene,protein-coding	NULL	AT1G14900	ID=AT1G14900; type=protein-coding; loc=Chr1:-|5138334-5139432;
chr1_h362	chr1	5150728	5150865	138	gene,protein-coding	NULL	AT1G14920	ID=AT1G14920; type=protein-coding; loc=Chr1:+|5149226-5151354;
chr1_h363	chr1	5170209	5170437	229	intergenic	NULL	NULL	NULL
chr1_h364	chr1	5228497	5228840	344	gene,protein-coding	NULL	AT1G15200 // CT-rich	ID=AT1G15200; type=protein-coding; loc=Chr1:-|5228336-5231061; // repName:CT-rich; type=RMSK-TR; repClass=Low_complexity; repFamily=Low_complexity; loc=Chr1:+|5228615-5228677;
chr1_h365	chr1	5242720	5242881	162	gene,protein-coding	NULL	AT1G15230	ID=AT1G15230; type=protein-coding; loc=Chr1:-|5242198-5243227;
chr1_h366	chr1	5242887	5243019	133	gene,protein-coding	NULL	AT1G15230	ID=AT1G15230; type=protein-coding; loc=Chr1:-|5242198-5243227;
chr1_h367	chr1	5250091	5250219	129	gene,protein-coding	NULL	AT1G15260	ID=AT1G15260; type=protein-coding; loc=Chr1:+|5249760-5250573;
chr1_h368	chr1	5257320	5257532	213	gene,protein-coding	NULL	AT1G15290	ID=AT1G15290; type=protein-coding; loc=Chr1:-|5257046-5264942;
chr1_h369	chr1	5258073	5258209	137	gene,protein-coding	NULL	AT1G15290	ID=AT1G15290; type=protein-coding; loc=Chr1:-|5257046-5264942;
chr1_h370	chr1	5258520	5258723	204	gene,protein-coding	NULL	AT1G15290	ID=AT1G15290; type=protein-coding; loc=Chr1:-|5257046-5264942;
chr1_h371	chr1	5261857	5262017	161	gene,protein-coding	NULL	AT1G15290	ID=AT1G15290; type=protein-coding; loc=Chr1:-|5257046-5264942;
chr1_h372	chr1	5263071	5263211	141	gene,protein-coding	NULL	AT1G15290	ID=AT1G15290; type=protein-coding; loc=Chr1:-|5257046-5264942;
chr1_h373	chr1	5275961	5276104	144	gene,protein-coding,TE	NULL	AT1TE17050 // AT1G15340	ID=AT1TE17050; type=TE; loc=Chr1:+|5275965-5276773; // ID=AT1G15340; type=protein-coding; loc=Chr1:-|5275677-5277689;
chr1_h374	chr1	5276160	5276753	594	gene,protein-coding,TE	NULL	AT1TE17050 // AT1G15340 // CT-rich	ID=AT1TE17050; type=TE; loc=Chr1:+|5275965-5276773; // ID=AT1G15340; type=protein-coding; loc=Chr1:-|5275677-5277689; // repName:CT-rich; type=RMSK-TR; repClass=Low_complexity; repFamily=Low_complexity; loc=Chr1:+|5276457-5276632;
chr1_h375	chr1	5276813	5276945	133	gene,protein-coding	NULL	AT1G15340	ID=AT1G15340; type=protein-coding; loc=Chr1:-|5275677-5277689;
chr1_h376	chr1	5287029	5287204	176	gene,protein-coding	NULL	AT1G15370	ID=AT1G15370; type=protein-coding; loc=Chr1:+|5287047-5288577;
chr1_h377	chr1	5295391	5295533	143	gene,protein-coding	NULL	AT1G15390	ID=AT1G15390; type=protein-coding; loc=Chr1:+|5294629-5295797;
chr1_h378	chr1	5297875	5298178	304	gene,ncRNA	NULL	AT1G15405	ID=AT1G15405; type=ncRNA; loc=Chr1:-|5297875-5298166;
chr1_h379	chr1	5318654	5318788	135	gene,protein-coding	NULL	AT1G15480	ID=AT1G15480; type=protein-coding; loc=Chr1:+|5318011-5320594;
chr1_h380	chr1	5327371	5327537	167	gene,protein-coding	NULL	AT1G15500	ID=AT1G15500; type=protein-coding; loc=Chr1:+|5326290-5328874;
chr1_h381	chr1	5395456	5395646	191	intergenic	NULL	NULL	NULL
chr1_h382	chr1	5399087	5399373	287	gene,protein-coding	NULL	AT1G15690 // AT1G15690	ID=AT1G15690; type=protein-coding; loc=Chr1:+|5398990-5402519; // ID=AT1G15690; type=protein-coding; loc=Chr1:+|5398990-5402733;
chr1_h383	chr1	5399756	5400140	385	gene,protein-coding	NULL	AT1G15690 // AT1G15690	ID=AT1G15690; type=protein-coding; loc=Chr1:+|5398990-5402519; // ID=AT1G15690; type=protein-coding; loc=Chr1:+|5398990-5402733;
chr1_h384	chr1	5400345	5400570	226	gene,protein-coding	NULL	AT1G15690 // AT1G15690	ID=AT1G15690; type=protein-coding; loc=Chr1:+|5398990-5402519; // ID=AT1G15690; type=protein-coding; loc=Chr1:+|5398990-5402733;
chr1_h385	chr1	5401476	5401618	143	gene,protein-coding	NULL	AT1G15690 // AT1G15690	ID=AT1G15690; type=protein-coding; loc=Chr1:+|5398990-5402519; // ID=AT1G15690; type=protein-coding; loc=Chr1:+|5398990-5402733;
chr1_h386	chr1	5446575	5447195	621	gene,protein-coding	NULL	AT1G15820	ID=AT1G15820; type=protein-coding; loc=Chr1:-|5446462-5447859;
chr1_h387	chr1	5447452	5447778	327	gene,protein-coding	NULL	AT1G15820	ID=AT1G15820; type=protein-coding; loc=Chr1:-|5446462-5447859;
chr1_h388	chr1	5459202	5459338	137	gene,protein-coding	NULL	AT1G15880	ID=AT1G15880; type=protein-coding; loc=Chr1:-|5458535-5460333;
chr1_h389	chr1	5468495	5468727	233	gene,protein-coding	NULL	AT1G15910	ID=AT1G15910; type=protein-coding; loc=Chr1:+|5465336-5469125;
chr1_h390	chr1	5475362	5475491	130	gene,protein-coding	NULL	AT1G15940	ID=AT1G15940; type=protein-coding; loc=Chr1:+|5473565-5478259;
chr1_h391	chr1	5477242	5477404	163	gene,protein-coding	NULL	AT1G15940	ID=AT1G15940; type=protein-coding; loc=Chr1:+|5473565-5478259;
chr1_h392	chr1	5477632	5477843	212	gene,protein-coding	NULL	AT1G15940	ID=AT1G15940; type=protein-coding; loc=Chr1:+|5473565-5478259;
chr1_h393	chr1	5477928	5478078	151	gene,protein-coding	NULL	AT1G15940	ID=AT1G15940; type=protein-coding; loc=Chr1:+|5473565-5478259;
chr1_h394	chr1	5540864	5541054	191	gene,protein-coding	NULL	AT1G16180	ID=AT1G16180; type=protein-coding; loc=Chr1:+|5540905-5542902;
chr1_h395	chr1	5541165	5541341	177	gene,protein-coding	NULL	AT1G16180	ID=AT1G16180; type=protein-coding; loc=Chr1:+|5540905-5542902;
chr1_h396	chr1	5547038	5547181	144	gene,protein-coding	NULL	AT1G16210	ID=AT1G16210; type=protein-coding; loc=Chr1:-|5546128-5547552;
chr1_h397	chr1	5547210	5547479	270	gene,protein-coding	NULL	AT1G16210	ID=AT1G16210; type=protein-coding; loc=Chr1:-|5546128-5547552;
chr1_h398	chr1	5555878	5556027	150	gene,protein-coding	NULL	AT1G16240 // AT1G16240 // AT1G16240	ID=AT1G16240; type=protein-coding; loc=Chr1:-|5555007-5556841; // ID=AT1G16240; type=protein-coding; loc=Chr1:-|5555007-5556803; // ID=AT1G16240; type=protein-coding; loc=Chr1:-|5555007-5556841;
chr1_h399	chr1	5591519	5591807	289	gene,protein-coding	NULL	AT1G16350	ID=AT1G16350; type=protein-coding; loc=Chr1:+|5590951-5593007;
chr1_h400	chr1	5591917	5592065	149	gene,protein-coding	NULL	AT1G16350	ID=AT1G16350; type=protein-coding; loc=Chr1:+|5590951-5593007;
chr1_h401	chr1	5686093	5686225	133	intergenic	NULL	NULL	NULL
chr1_h402	chr1	5699960	5700140	181	intergenic	NULL	AT_rich	repName:AT_rich; type=RMSK-TR; repClass=Low_complexity; repFamily=Low_complexity; loc=Chr1:+|5700138-5700173;
chr1_h403	chr1	5701897	5702077	181	intergenic	NULL	AT_rich	repName:AT_rich; type=RMSK-TR; repClass=Low_complexity; repFamily=Low_complexity; loc=Chr1:+|5701860-5701898;
chr1_h404	chr1	5711373	5711499	127	gene,protein-coding	NULL	AT1G16700	ID=AT1G16700; type=protein-coding; loc=Chr1:+|5709725-5711902;
chr1_h405	chr1	5727712	5727877	166	gene,protein-coding	NULL	AT1G16740 // GA-rich	ID=AT1G16740; type=protein-coding; loc=Chr1:+|5727690-5729080; // repName:GA-rich; type=RMSK-TR; repClass=Low_complexity; repFamily=Low_complexity; loc=Chr1:+|5727723-5727788;
chr1_h406	chr1	5758386	5758583	198	gene,protein-coding	NULL	AT1G16820	ID=AT1G16820; type=protein-coding; loc=Chr1:-|5756835-5758464;
chr1_h407	chr1	5787717	5787866	150	gene,protein-coding	NULL	AT1G16920	ID=AT1G16920; type=protein-coding; loc=Chr1:-|5787330-5789249;
chr1_h408	chr1	5847076	5847212	137	gene,protein-coding	NULL	AT1G17110	ID=AT1G17110; type=protein-coding; loc=Chr1:-|5845675-5850889;
chr1_h409	chr1	5849615	5849963	349	gene,protein-coding	NULL	AT1G17110	ID=AT1G17110; type=protein-coding; loc=Chr1:-|5845675-5850889;
chr1_h410	chr1	5855148	5855281	134	gene,protein-coding	NULL	AT1G17130 // AT1G17130	ID=AT1G17130; type=protein-coding; loc=Chr1:+|5854148-5856697; // ID=AT1G17130; type=protein-coding; loc=Chr1:+|5854148-5856697;
chr1_h411	chr1	5868120	5868300	181	gene,protein-coding	NULL	AT1G17160 // AT1G17160	ID=AT1G17160; type=protein-coding; loc=Chr1:+|5867635-5869356; // ID=AT1G17160; type=protein-coding; loc=Chr1:+|5867635-5869356;
chr1_h412	chr1	5882629	5882759	131	gene,protein-coding	NULL	AT1G17210	ID=AT1G17210; type=protein-coding; loc=Chr1:-|5880130-5884756;
chr1_h413	chr1	5885458	5885594	137	gene,protein-coding	NULL	AT1G17220	ID=AT1G17220; type=protein-coding; loc=Chr1:+|5885083-5890470;
chr1_h414	chr1	5886476	5886666	191	gene,protein-coding	NULL	AT1G17220	ID=AT1G17220; type=protein-coding; loc=Chr1:+|5885083-5890470;
chr1_h415	chr1	5886707	5886896	190	gene,protein-coding	NULL	AT1G17220	ID=AT1G17220; type=protein-coding; loc=Chr1:+|5885083-5890470;
chr1_h416	chr1	5888300	5888433	134	gene,protein-coding	NULL	AT1G17220	ID=AT1G17220; type=protein-coding; loc=Chr1:+|5885083-5890470;
chr1_h417	chr1	5947593	5947763	171	gene,protein-coding	NULL	AT1G17360	ID=AT1G17360; type=protein-coding; loc=Chr1:+|5946764-5951473;
chr1_h418	chr1	5970780	5970997	218	intergenic	NULL	AtSB5	repName:AtSB5; type=RMSK-TE; repClass=SINE; repFamily=SINE; loc=Chr1:-|5970776-5970993;
chr1_h419	chr1	5971895	5972199	305	intergenic	NULL	NULL	NULL
chr1_h420	chr1	5981126	5981290	165	gene,protein-coding	NULL	AT1G17420	ID=AT1G17420; type=protein-coding; loc=Chr1:+|5977411-5981480;
chr1_h421	chr1	6028059	6028208	150	gene,protein-coding	NULL	AT1G17530	ID=AT1G17530; type=protein-coding; loc=Chr1:+|6027631-6028506;
chr1_h422	chr1	6034774	6034916	143	gene,protein-coding	NULL	AT1G17550	ID=AT1G17550; type=protein-coding; loc=Chr1:+|6034362-6037289;
chr1_h423	chr1	6062745	6062965	221	gene,protein-coding	NULL	AT1G17620	ID=AT1G17620; type=protein-coding; loc=Chr1:+|6062216-6063291;
chr1_h424	chr1	6090822	6090957	136	gene,protein-coding	NULL	AT1G17710 // AT1G17710	ID=AT1G17710; type=protein-coding; loc=Chr1:-|6090560-6092018; // ID=AT1G17710; type=protein-coding; loc=Chr1:-|6090560-6092027;
chr1_h425	chr1	6101455	6101660	206	gene,protein-coding	NULL	AT1G17744 // AT1G17745	ID=AT1G17744; type=protein-coding; loc=Chr1:-|6100961-6101983; // ID=AT1G17745; type=protein-coding; loc=Chr1:+|6100964-6105265;
chr1_h426	chr1	6104744	6104990	247	gene,protein-coding	NULL	AT1G17745	ID=AT1G17745; type=protein-coding; loc=Chr1:+|6100964-6105265;
chr1_h427	chr1	6142947	6143139	193	gene,protein-coding	NULL	AT1G17840	ID=AT1G17840; type=protein-coding; loc=Chr1:+|6142564-6146521;
chr1_h428	chr1	6143480	6143761	282	gene,protein-coding	NULL	AT1G17840	ID=AT1G17840; type=protein-coding; loc=Chr1:+|6142564-6146521;
chr1_h429	chr1	6143834	6144081	248	gene,protein-coding	NULL	AT1G17840	ID=AT1G17840; type=protein-coding; loc=Chr1:+|6142564-6146521;
chr1_h430	chr1	6157354	6157484	131	TE	NULL	AT1G17900 // AT1G17900 // AT1TE19910 // Vandal2N1	ID=AT1G17900; type=TE; loc=Chr1:-|6157368-6158130; // ID=AT1G17900; type=protein-coding; loc=Chr1:-|6157368-6158130; // ID=AT1TE19910; type=TE; loc=Chr1:-|6156401-6158864; // repName:Vandal2N1; type=RMSK-TE; repClass=DNA; repFamily=MuDR; loc=Chr1:-|6157261-6158864;
chr1_h431	chr1	6197693	6198004	312	TE	NULL	AT1TE20040	ID=AT1TE20040; type=TE; loc=Chr1:-|6198003-6199615;
chr1_h432	chr1	6222401	6223201	801	gene,protein-coding	NULL	AT1G18080	ID=AT1G18080; type=protein-coding; loc=Chr1:+|6222201-6224151;
chr1_h433	chr1	6268352	6268497	146	gene,protein-coding	NULL	AT1G18210 // AT1G18210	ID=AT1G18210; type=protein-coding; loc=Chr1:-|6266609-6268828; // ID=AT1G18210; type=protein-coding; loc=Chr1:-|6267969-6268828;
chr1_h434	chr1	6268583	6268742	160	gene,protein-coding	NULL	AT1G18210 // AT1G18210	ID=AT1G18210; type=protein-coding; loc=Chr1:-|6266609-6268828; // ID=AT1G18210; type=protein-coding; loc=Chr1:-|6267969-6268828;
chr1_h435	chr1	6283709	6283844	136	gene,protein-coding	NULL	AT1G18270 // AT1G18270	ID=AT1G18270; type=protein-coding; loc=Chr1:-|6283412-6293871; // ID=AT1G18270; type=protein-coding; loc=Chr1:-|6283412-6293871;
chr1_h436	chr1	6377334	6377618	285	gene,protein-coding	NULL	AT1G18540	ID=AT1G18540; type=protein-coding; loc=Chr1:-|6377321-6378580;
chr1_h437	chr1	6377705	6377884	180	gene,protein-coding	NULL	AT1G18540	ID=AT1G18540; type=protein-coding; loc=Chr1:-|6377321-6378580;
chr1_h438	chr1	6378368	6378578	211	gene,protein-coding	NULL	AT1G18540	ID=AT1G18540; type=protein-coding; loc=Chr1:-|6377321-6378580;
chr1_h439	chr1	6411276	6411403	128	gene,protein-coding	NULL	AT1G18620 // AT1G18620	ID=AT1G18620; type=protein-coding; loc=Chr1:+|6409978-6414451; // ID=AT1G18620; type=protein-coding; loc=Chr1:+|6410033-6414451;
chr1_h440	chr1	6411519	6411666	148	gene,protein-coding	NULL	AT1G18620 // AT1G18620	ID=AT1G18620; type=protein-coding; loc=Chr1:+|6409978-6414451; // ID=AT1G18620; type=protein-coding; loc=Chr1:+|6410033-6414451;
chr1_h441	chr1	6417702	6417828	127	gene,protein-coding	NULL	AT1G18640	ID=AT1G18640; type=protein-coding; loc=Chr1:-|6416357-6418690;
chr1_h442	chr1	6442557	6442719	163	gene,protein-coding	NULL	AT1G18700 // AT1G18700 // AT1G18700	ID=AT1G18700; type=protein-coding; loc=Chr1:+|6437591-6443046; // ID=AT1G18700; type=protein-coding; loc=Chr1:+|6437531-6443261; // ID=AT1G18700; type=protein-coding; loc=Chr1:+|6437531-6444076;
chr1_h443	chr1	6457967	6458099	133	gene,protein-coding	NULL	AT1G18720	ID=AT1G18720; type=protein-coding; loc=Chr1:-|6457821-6459751;
chr1_h444	chr1	6464132	6464284	153	gene,protein-coding	NULL	AT1G18740	ID=AT1G18740; type=protein-coding; loc=Chr1:+|6463994-6466454;
chr1_h445	chr1	6464961	6465094	134	gene,protein-coding	NULL	AT1G18740	ID=AT1G18740; type=protein-coding; loc=Chr1:+|6463994-6466454;
chr1_h446	chr1	6561539	6561667	129	gene,protein-coding	NULL	AT1G19000 // AT1G19000	ID=AT1G19000; type=protein-coding; loc=Chr1:-|6560792-6562786; // ID=AT1G19000; type=protein-coding; loc=Chr1:-|6560795-6562786;
chr1_h447	chr1	6562549	6562685	137	gene,protein-coding	NULL	AT1G19000 // AT1G19000	ID=AT1G19000; type=protein-coding; loc=Chr1:-|6560792-6562786; // ID=AT1G19000; type=protein-coding; loc=Chr1:-|6560795-6562786;
chr1_h448	chr1	6704197	6704395	199	TE	NULL	AT1TE21710 // META1_LTR // META1_I-int	ID=AT1TE21710; type=TE; loc=Chr1:+|6704197-6709404; // repName:META1_LTR; type=RMSK-TE; repClass=LTR; repFamily=Copia; loc=Chr1:+|6704195-6704356; // repName:META1_I-int; type=RMSK-TE; repClass=LTR; repFamily=Copia; loc=Chr1:+|6704356-6709162;
chr1_h449	chr1	6726972	6727138	167	gene,protein-coding	NULL	AT1G19430	ID=AT1G19430; type=protein-coding; loc=Chr1:-|6724573-6728040;
chr1_h450	chr1	6767375	6767552	178	gene,protein-coding	NULL	AT1G19550	ID=AT1G19550; type=protein-coding; loc=Chr1:-|6767451-6767983;
chr1_h451	chr1	6773428	6773563	136	gene,protein-coding	NULL	AT1G19570 // AT1G19570	ID=AT1G19570; type=protein-coding; loc=Chr1:-|6773302-6774528; // ID=AT1G19570; type=protein-coding; loc=Chr1:-|6773311-6774528;
chr1_h452	chr1	6773629	6773950	322	gene,protein-coding	NULL	AT1G19570 // AT1G19570	ID=AT1G19570; type=protein-coding; loc=Chr1:-|6773302-6774528; // ID=AT1G19570; type=protein-coding; loc=Chr1:-|6773311-6774528;
chr1_h453	chr1	6774893	6775025	133	gene,protein-coding	NULL	AT1G19580	ID=AT1G19580; type=protein-coding; loc=Chr1:+|6774763-6777456;
chr1_h454	chr1	6780846	6780972	127	gene,protein-coding	NULL	AT1G19600	ID=AT1G19600; type=protein-coding; loc=Chr1:+|6778988-6781173;
chr1_h455	chr1	6801943	6802100	158	gene,protein-coding	NULL	AT1G19660 // AT1G19660	ID=AT1G19660; type=protein-coding; loc=Chr1:-|6799981-6802652; // ID=AT1G19660; type=protein-coding; loc=Chr1:-|6799981-6802685;
chr1_h456	chr1	6804099	6804279	181	gene,protein-coding	NULL	AT1G19670	ID=AT1G19670; type=protein-coding; loc=Chr1:-|6803611-6805044;
chr1_h457	chr1	6810715	6810874	160	gene,protein-coding	NULL	AT1G19700 // AT1G19700	ID=AT1G19700; type=protein-coding; loc=Chr1:-|6809765-6812491; // ID=AT1G19700; type=protein-coding; loc=Chr1:-|6809744-6812657;
chr1_h458	chr1	6821552	6821688	137	gene,protein-coding	NULL	AT1G19720	ID=AT1G19720; type=protein-coding; loc=Chr1:-|6819564-6822711;
chr1_h459	chr1	6821746	6821890	145	gene,protein-coding	NULL	AT1G19720	ID=AT1G19720; type=protein-coding; loc=Chr1:-|6819564-6822711;
chr1_h460	chr1	6856861	6857025	165	gene,protein-coding	NULL	AT1G19835	ID=AT1G19835; type=protein-coding; loc=Chr1:-|6855952-6860332;
chr1_h461	chr1	6857165	6857297	133	gene,protein-coding	NULL	AT1G19835	ID=AT1G19835; type=protein-coding; loc=Chr1:-|6855952-6860332;
chr1_h462	chr1	6857311	6857522	212	gene,protein-coding	NULL	AT1G19835	ID=AT1G19835; type=protein-coding; loc=Chr1:-|6855952-6860332;
chr1_h463	chr1	6857819	6857948	130	gene,protein-coding	NULL	AT1G19835	ID=AT1G19835; type=protein-coding; loc=Chr1:-|6855952-6860332;
chr1_h464	chr1	6858459	6858644	186	gene,protein-coding	NULL	AT1G19835	ID=AT1G19835; type=protein-coding; loc=Chr1:-|6855952-6860332;
chr1_h465	chr1	6858677	6858851	175	gene,protein-coding	NULL	AT1G19835	ID=AT1G19835; type=protein-coding; loc=Chr1:-|6855952-6860332;
chr1_h466	chr1	6891056	6891228	173	gene,protein-coding	NULL	AT1G19850	ID=AT1G19850; type=protein-coding; loc=Chr1:+|6886879-6891374;
chr1_h467	chr1	6895740	6895887	148	gene,protein-coding	NULL	AT1G19870	ID=AT1G19870; type=protein-coding; loc=Chr1:-|6895015-6898725;
chr1_h468	chr1	6896012	6896240	229	gene,protein-coding	NULL	AT1G19870	ID=AT1G19870; type=protein-coding; loc=Chr1:-|6895015-6898725;
chr1_h469	chr1	6896641	6896778	138	gene,protein-coding	NULL	AT1G19870	ID=AT1G19870; type=protein-coding; loc=Chr1:-|6895015-6898725;
chr1_h470	chr1	6897728	6897941	214	gene,protein-coding	NULL	AT1G19870	ID=AT1G19870; type=protein-coding; loc=Chr1:-|6895015-6898725;
chr1_h471	chr1	6900782	6900920	139	gene,protein-coding	NULL	AT1G19880	ID=AT1G19880; type=protein-coding; loc=Chr1:-|6900415-6904069;
chr1_h472	chr1	6916363	6916497	135	gene,protein-coding	NULL	AT1G19920	ID=AT1G19920; type=protein-coding; loc=Chr1:-|6914613-6916805;
chr1_h473	chr1	6938026	6938223	198	gene,protein-coding	NULL	AT1G20010	ID=AT1G20010; type=protein-coding; loc=Chr1:-|6937795-6940582;
chr1_h474	chr1	6938333	6938555	223	gene,protein-coding	NULL	AT1G20010	ID=AT1G20010; type=protein-coding; loc=Chr1:-|6937795-6940582;
chr1_h475	chr1	6940091	6940218	128	gene,protein-coding	NULL	AT1G20010	ID=AT1G20010; type=protein-coding; loc=Chr1:-|6937795-6940582;
chr1_h476	chr1	6943299	6943484	186	gene,protein-coding	NULL	AT1G20020 // AT1G20020 // AT1G20020	ID=AT1G20020; type=protein-coding; loc=Chr1:+|6942717-6945018; // ID=AT1G20020; type=protein-coding; loc=Chr1:+|6942717-6945018; // ID=AT1G20020; type=protein-coding; loc=Chr1:+|6942717-6945016;
chr1_h477	chr1	6943563	6943716	154	gene,protein-coding	NULL	AT1G20020 // AT1G20020 // AT1G20020	ID=AT1G20020; type=protein-coding; loc=Chr1:+|6942717-6945018; // ID=AT1G20020; type=protein-coding; loc=Chr1:+|6942717-6945018; // ID=AT1G20020; type=protein-coding; loc=Chr1:+|6942717-6945016;
chr1_h478	chr1	6944508	6944716	209	gene,protein-coding	NULL	AT1G20020 // AT1G20020 // AT1G20020	ID=AT1G20020; type=protein-coding; loc=Chr1:+|6942717-6945018; // ID=AT1G20020; type=protein-coding; loc=Chr1:+|6942717-6945018; // ID=AT1G20020; type=protein-coding; loc=Chr1:+|6942717-6945016;
chr1_h479	chr1	6944800	6944983	184	gene,protein-coding	NULL	AT1G20020 // AT1G20020 // AT1G20020	ID=AT1G20020; type=protein-coding; loc=Chr1:+|6942717-6945018; // ID=AT1G20020; type=protein-coding; loc=Chr1:+|6942717-6945018; // ID=AT1G20020; type=protein-coding; loc=Chr1:+|6942717-6945016;
chr1_h480	chr1	6947775	6947906	132	intergenic	NULL	NULL	NULL
chr1_h481	chr1	6969347	6969495	149	gene,protein-coding	NULL	AT1G20100 // AT1G20100	ID=AT1G20100; type=protein-coding; loc=Chr1:-|6969107-6970956; // ID=AT1G20100; type=protein-coding; loc=Chr1:-|6969107-6970956;
chr1_h482	chr1	6976018	6976159	142	gene,protein-coding	NULL	AT1G20120	ID=AT1G20120; type=protein-coding; loc=Chr1:+|6975388-6977264;
chr1_h483	chr1	6976589	6976716	128	gene,protein-coding	NULL	AT1G20120	ID=AT1G20120; type=protein-coding; loc=Chr1:+|6975388-6977264;
chr1_h484	chr1	6979097	6979298	202	gene,protein-coding	NULL	AT1G20130	ID=AT1G20130; type=protein-coding; loc=Chr1:+|6977885-6980241;
chr1_h485	chr1	6986907	6987120	214	gene,protein-coding	NULL	AT1G20140	ID=AT1G20140; type=protein-coding; loc=Chr1:+|6986358-6987270;
chr1_h486	chr1	6987671	6987798	128	gene,protein-coding	NULL	AT1G20150	ID=AT1G20150; type=protein-coding; loc=Chr1:-|6987332-6990361;
chr1_h487	chr1	6999301	6999504	204	gene,protein-coding	NULL	AT1G20190	ID=AT1G20190; type=protein-coding; loc=Chr1:-|6998489-6999817;
chr1_h488	chr1	7003823	7003981	159	gene,protein-coding	NULL	AT1G20200	ID=AT1G20200; type=protein-coding; loc=Chr1:-|7001201-7004418;
chr1_h489	chr1	7039111	7039418	308	gene,protein-coding	NULL	AT1G20330	ID=AT1G20330; type=protein-coding; loc=Chr1:-|7038688-7040159;
chr1_h490	chr1	7042580	7043220	641	gene,protein-coding	NULL	AT1G20340	ID=AT1G20340; type=protein-coding; loc=Chr1:-|7042429-7043363;
chr1_h491	chr1	7075452	7075695	244	gene,protein-coding	NULL	AT1G20400	ID=AT1G20400; type=protein-coding; loc=Chr1:-|7072192-7075838;
chr1_h492	chr1	7084661	7085178	518	gene,protein-coding	NULL	AT1G20440 // (TTC)n	ID=AT1G20440; type=protein-coding; loc=Chr1:-|7084409-7085772; // repName:(TTC)n; type=RMSK-TR; repClass=Simple_repeat; repFamily=Simple_repeat; loc=Chr1:+|7085134-7085171;
chr1_h493	chr1	7085371	7085692	322	gene,protein-coding	NULL	AT1G20440	ID=AT1G20440; type=protein-coding; loc=Chr1:-|7084409-7085772;
chr1_h494	chr1	7088372	7088503	132	gene,protein-coding	NULL	AT1G20450 // AT1G20450	ID=AT1G20450; type=protein-coding; loc=Chr1:-|7088003-7089606; // ID=AT1G20450; type=protein-coding; loc=Chr1:-|7088003-7089606;
chr1_h495	chr1	7088509	7088638	130	gene,protein-coding	NULL	AT1G20450 // AT1G20450 // (TTC)n	ID=AT1G20450; type=protein-coding; loc=Chr1:-|7088003-7089606; // ID=AT1G20450; type=protein-coding; loc=Chr1:-|7088003-7089606; // repName:(TTC)n; type=RMSK-TR; repClass=Simple_repeat; repFamily=Simple_repeat; loc=Chr1:+|7088629-7088659;
chr1_h496	chr1	7128938	7129136	199	gene,protein-coding	NULL	AT1G20580	ID=AT1G20580; type=protein-coding; loc=Chr1:+|7128884-7130642;
chr1_h497	chr1	7145231	7145412	182	gene,protein-coding	NULL	AT1G20620 // AT1G20620 // AT1G20620 // AT1G20620	ID=AT1G20620; type=protein-coding; loc=Chr1:+|7143067-7146477; // ID=AT1G20620; type=protein-coding; loc=Chr1:+|7143067-7146540; // ID=AT1G20620; type=protein-coding; loc=Chr1:+|7143067-7146540; // ID=AT1G20620; type=protein-coding; loc=Chr1:+|7144119-7146540;
chr1_h498	chr1	7158892	7159019	128	gene,protein-coding	NULL	AT1G20650	ID=AT1G20650; type=protein-coding; loc=Chr1:-|7158244-7160526;
chr1_h499	chr1	7181142	7181274	133	gene,protein-coding	NULL	AT1G20696 // AT1G20696 // AT1G20696 // (T)n	ID=AT1G20696; type=protein-coding; loc=Chr1:+|7179452-7181499; // ID=AT1G20696; type=protein-coding; loc=Chr1:+|7179453-7181499; // ID=AT1G20696; type=protein-coding; loc=Chr1:+|7179453-7181499; // repName:(T)n; type=RMSK-TR; repClass=Simple_repeat; repFamily=Simple_repeat; loc=Chr1:+|7181273-7181302;
chr1_h500	chr1	7285287	7285751	465	gene,protein-coding,TE	NULL	AT1G20920 // AT1G20920 // AT1TE23520 // GA-rich // GA-rich	ID=AT1G20920; type=protein-coding; loc=Chr1:+|7285059-7289778; // ID=AT1G20920; type=protein-coding; loc=Chr1:+|7285114-7289778; // ID=AT1TE23520; type=TE; loc=Chr1:-|7285421-7286126; // repName:GA-rich; type=RMSK-TR; repClass=Low_complexity; repFamily=Low_complexity; loc=Chr1:+|7285546-7285702; // repName:GA-rich; type=RMSK-TR; repClass=Low_complexity; repFamily=Low_complexity; loc=Chr1:+|728571…
chr1_h501	chr1	7285862	7286040	179	gene,protein-coding,TE	NULL	AT1G20920 // AT1G20920 // AT1TE23520 // GA-rich // G-rich	ID=AT1G20920; type=protein-coding; loc=Chr1:+|7285059-7289778; // ID=AT1G20920; type=protein-coding; loc=Chr1:+|7285114-7289778; // ID=AT1TE23520; type=TE; loc=Chr1:-|7285421-7286126; // repName:GA-rich; type=RMSK-TR; repClass=Low_complexity; repFamily=Low_complexity; loc=Chr1:+|7285719-7285862; // repName:G-rich; type=RMSK-TR; repClass=Low_complexity; repFamily=Low_complexity; loc=Chr1:+|7285871…
chr1_h502	chr1	7286089	7286287	199	gene,protein-coding,TE	NULL	AT1G20920 // AT1G20920 // AT1TE23520 // AT1TE23525 // GA-rich	ID=AT1G20920; type=protein-coding; loc=Chr1:+|7285059-7289778; // ID=AT1G20920; type=protein-coding; loc=Chr1:+|7285114-7289778; // ID=AT1TE23520; type=TE; loc=Chr1:-|7285421-7286126; // ID=AT1TE23525; type=TE; loc=Chr1:-|7286127-7286289; // repName:GA-rich; type=RMSK-TR; repClass=Low_complexity; repFamily=Low_complexity; loc=Chr1:+|7286108-7286234;
chr1_h503	chr1	7286351	7286489	139	gene,protein-coding	NULL	AT1G20920 // AT1G20920	ID=AT1G20920; type=protein-coding; loc=Chr1:+|7285059-7289778; // ID=AT1G20920; type=protein-coding; loc=Chr1:+|7285114-7289778;
chr1_h504	chr1	7287834	7287974	141	gene,protein-coding	NULL	AT1G20920 // AT1G20920	ID=AT1G20920; type=protein-coding; loc=Chr1:+|7285059-7289778; // ID=AT1G20920; type=protein-coding; loc=Chr1:+|7285114-7289778;
chr1_h505	chr1	7297683	7297830	148	gene,protein-coding	NULL	AT1G20950	ID=AT1G20950; type=protein-coding; loc=Chr1:-|7297239-7301415;
chr1_h506	chr1	7302801	7302964	164	gene,protein-coding	NULL	AT1G20960	ID=AT1G20960; type=protein-coding; loc=Chr1:-|7301748-7310213;
chr1_h507	chr1	7303411	7303556	146	gene,protein-coding	NULL	AT1G20960	ID=AT1G20960; type=protein-coding; loc=Chr1:-|7301748-7310213;
chr1_h508	chr1	7304766	7304899	134	gene,protein-coding	NULL	AT1G20960	ID=AT1G20960; type=protein-coding; loc=Chr1:-|7301748-7310213;
chr1_h509	chr1	7305543	7305724	182	gene,protein-coding	NULL	AT1G20960	ID=AT1G20960; type=protein-coding; loc=Chr1:-|7301748-7310213;
chr1_h510	chr1	7305966	7306116	151	gene,protein-coding	NULL	AT1G20960	ID=AT1G20960; type=protein-coding; loc=Chr1:-|7301748-7310213;
chr1_h511	chr1	7308027	7308297	271	gene,protein-coding	NULL	AT1G20960	ID=AT1G20960; type=protein-coding; loc=Chr1:-|7301748-7310213;
chr1_h512	chr1	7308638	7308927	290	gene,protein-coding	NULL	AT1G20960	ID=AT1G20960; type=protein-coding; loc=Chr1:-|7301748-7310213;
chr1_h513	chr1	7309164	7309352	189	gene,protein-coding	NULL	AT1G20960 // (CAT)n	ID=AT1G20960; type=protein-coding; loc=Chr1:-|7301748-7310213; // repName:(CAT)n; type=RMSK-TR; repClass=Simple_repeat; repFamily=Simple_repeat; loc=Chr1:+|7309189-7309341;
chr1_h514	chr1	7309634	7309823	190	gene,protein-coding	NULL	AT1G20960	ID=AT1G20960; type=protein-coding; loc=Chr1:-|7301748-7310213;
chr1_h515	chr1	7310084	7310212	129	gene,protein-coding	NULL	AT1G20960	ID=AT1G20960; type=protein-coding; loc=Chr1:-|7301748-7310213;
chr1_h516	chr1	7314315	7314473	159	gene,protein-coding	NULL	AT1G20970	ID=AT1G20970; type=protein-coding; loc=Chr1:+|7313946-7319574;
chr1_h517	chr1	7314528	7314863	336	gene,protein-coding	NULL	AT1G20970	ID=AT1G20970; type=protein-coding; loc=Chr1:+|7313946-7319574;
chr1_h518	chr1	7325141	7325385	245	gene,protein-coding	NULL	AT1G20980	ID=AT1G20980; type=protein-coding; loc=Chr1:+|7324588-7329385;
chr1_h519	chr1	7328121	7328251	131	gene,protein-coding	NULL	AT1G20980	ID=AT1G20980; type=protein-coding; loc=Chr1:+|7324588-7329385;
chr1_h520	chr1	7376323	7376463	141	gene,protein-coding	NULL	AT1G21070	ID=AT1G21070; type=protein-coding; loc=Chr1:-|7375869-7378147;
chr1_h521	chr1	7495342	7495472	131	gene,protein-coding	NULL	AT1G21400	ID=AT1G21400; type=protein-coding; loc=Chr1:+|7493426-7496710;
chr1_h522	chr1	7502286	7502424	139	gene,protein-coding	NULL	AT1G21440	ID=AT1G21440; type=protein-coding; loc=Chr1:-|7502159-7504175;
chr1_h523	chr1	7511932	7512199	268	gene,protein-coding	NULL	AT1G21460	ID=AT1G21460; type=protein-coding; loc=Chr1:-|7511850-7513361;
chr1_h524	chr1	7549224	7549469	246	gene,protein-coding	NULL	AT1G21540	ID=AT1G21540; type=protein-coding; loc=Chr1:-|7548614-7550565;
chr1_h525	chr1	7555329	7555553	225	gene,protein-coding	NULL	AT1G21560 // (ATG)n	ID=AT1G21560; type=protein-coding; loc=Chr1:+|7554840-7557025; // repName:(ATG)n; type=RMSK-TR; repClass=Simple_repeat; repFamily=Simple_repeat; loc=Chr1:+|7555389-7555416;
chr1_h526	chr1	7589737	7589888	152	gene,protein-coding	NULL	AT1G21640	ID=AT1G21640; type=protein-coding; loc=Chr1:+|7588597-7592890;
chr1_h527	chr1	7606388	7606518	131	gene,protein-coding	NULL	AT1G21660	ID=AT1G21660; type=protein-coding; loc=Chr1:+|7605699-7609065;
chr1_h528	chr1	7647785	7647924	140	gene,protein-coding	NULL	AT1G21750 // AT1G21750	ID=AT1G21750; type=protein-coding; loc=Chr1:+|7645701-7648699; // ID=AT1G21750; type=protein-coding; loc=Chr1:+|7645700-7648841;
chr1_h529	chr1	7648366	7648659	294	gene,protein-coding	NULL	AT1G21750 // AT1G21750 // (GA)n	ID=AT1G21750; type=protein-coding; loc=Chr1:+|7645701-7648699; // ID=AT1G21750; type=protein-coding; loc=Chr1:+|7645700-7648841; // repName:(GA)n; type=RMSK-TR; repClass=Simple_repeat; repFamily=Simple_repeat; loc=Chr1:+|7648604-7648643;
chr1_h530	chr1	7652072	7652242	171	gene,protein-coding	NULL	AT1G21770 // AT1G21780 // AT1G21780	ID=AT1G21770; type=protein-coding; loc=Chr1:-|7651646-7652288; // ID=AT1G21780; type=protein-coding; loc=Chr1:+|7652029-7654014; // ID=AT1G21780; type=protein-coding; loc=Chr1:+|7651882-7654014;
chr1_h531	chr1	7653768	7653896	129	gene,protein-coding	NULL	AT1G21780 // AT1G21780	ID=AT1G21780; type=protein-coding; loc=Chr1:+|7652029-7654014; // ID=AT1G21780; type=protein-coding; loc=Chr1:+|7651882-7654014;
chr1_h532	chr1	7692147	7692304	158	gene,protein-coding	NULL	AT1G21900	ID=AT1G21900; type=protein-coding; loc=Chr1:-|7690802-7692438;
chr1_h533	chr1	7719547	7719700	154	TE	NULL	AT1TE24850 // AT1G21945 // AT1G21945	ID=AT1TE24850; type=TE; loc=Chr1:+|7714708-7722547; // ID=AT1G21945; type=TE; loc=Chr1:+|7717826-7722120; // ID=AT1G21945; type=protein-coding; loc=Chr1:+|7717826-7722120;
chr1_h534	chr1	7746182	7746321	140	gene,protein-coding	NULL	AT1G22000	ID=AT1G22000; type=protein-coding; loc=Chr1:+|7744189-7747123;
chr1_h535	chr1	7751185	7751366	182	gene,protein-coding	NULL	AT1G22015	ID=AT1G22015; type=protein-coding; loc=Chr1:-|7751002-7753519;
chr1_h536	chr1	7775624	7775819	196	gene,protein-coding	NULL	AT1G22060	ID=AT1G22060; type=protein-coding; loc=Chr1:-|7773063-7780586;
chr1_h537	chr1	7777470	7777603	134	gene,protein-coding	NULL	AT1G22060	ID=AT1G22060; type=protein-coding; loc=Chr1:-|7773063-7780586;
chr1_h538	chr1	7777633	7777767	135	gene,protein-coding	NULL	AT1G22060	ID=AT1G22060; type=protein-coding; loc=Chr1:-|7773063-7780586;
chr1_h539	chr1	7778255	7778507	253	gene,protein-coding	NULL	AT1G22060	ID=AT1G22060; type=protein-coding; loc=Chr1:-|7773063-7780586;
chr1_h540	chr1	7779068	7779203	136	gene,protein-coding	NULL	AT1G22060	ID=AT1G22060; type=protein-coding; loc=Chr1:-|7773063-7780586;
chr1_h541	chr1	7787416	7787608	193	gene,protein-coding,TE	NULL	AT1G22067 // AT1TE25035	ID=AT1G22067; type=protein-coding; loc=Chr1:+|7787391-7787525; // ID=AT1TE25035; type=TE; loc=Chr1:+|7787596-7787625;
chr1_h542	chr1	7823233	7823419	187	gene,protein-coding	NULL	AT1G22160	ID=AT1G22160; type=protein-coding; loc=Chr1:+|7823149-7823971;
chr1_h543	chr1	7823605	7823754	150	gene,protein-coding	NULL	AT1G22160	ID=AT1G22160; type=protein-coding; loc=Chr1:+|7823149-7823971;
chr1_h544	chr1	7874856	7874984	129	gene,protein-coding	NULL	AT1G22280 // AT1G22280	ID=AT1G22280; type=protein-coding; loc=Chr1:+|7873933-7875878; // ID=AT1G22280; type=protein-coding; loc=Chr1:+|7873933-7875878;
chr1_h545	chr1	7880377	7880564	188	gene,protein-coding	NULL	AT1G22300 // AT1G22300 // AT1G22300	ID=AT1G22300; type=protein-coding; loc=Chr1:-|7878769-7881219; // ID=AT1G22300; type=protein-coding; loc=Chr1:-|7878867-7881219; // ID=AT1G22300; type=protein-coding; loc=Chr1:-|7878769-7881219;
chr1_h546	chr1	7912416	7912549	134	gene,protein-coding	NULL	AT1G22410	ID=AT1G22410; type=protein-coding; loc=Chr1:+|7912046-7915003;
chr1_h547	chr1	8006251	8006416	166	gene,protein-coding	NULL	AT1G22640	ID=AT1G22640; type=protein-coding; loc=Chr1:+|8006195-8007428;
chr1_h548	chr1	8006503	8006637	135	gene,protein-coding	NULL	AT1G22640	ID=AT1G22640; type=protein-coding; loc=Chr1:+|8006195-8007428;
chr1_h549	chr1	8053193	8053361	169	TE	NULL	AT1TE25910 // ATCopia59_I-int	ID=AT1TE25910; type=TE; loc=Chr1:-|8053168-8053294; // repName:ATCopia59_I-int; type=RMSK-TE; repClass=LTR; repFamily=Copia; loc=Chr1:-|8053167-8053294;
chr1_h550	chr1	8068598	8068789	192	gene,protein-coding	NULL	AT1G22780	ID=AT1G22780; type=protein-coding; loc=Chr1:+|8067864-8069342;
chr1_h551	chr1	8070702	8070838	137	gene,protein-coding	NULL	AT1G22790 // AT1G22790	ID=AT1G22790; type=protein-coding; loc=Chr1:+|8069487-8071562; // ID=AT1G22790; type=protein-coding; loc=Chr1:+|8069512-8071562;
chr1_h552	chr1	8079352	8079492	141	gene,protein-coding	NULL	AT1G22840 // AT1G22840	ID=AT1G22840; type=protein-coding; loc=Chr1:+|8079287-8080574; // ID=AT1G22840; type=protein-coding; loc=Chr1:+|8079287-8080574;
chr1_h553	chr1	8080204	8080332	129	gene,protein-coding	NULL	AT1G22840 // AT1G22840	ID=AT1G22840; type=protein-coding; loc=Chr1:+|8079287-8080574; // ID=AT1G22840; type=protein-coding; loc=Chr1:+|8079287-8080574;
chr1_h554	chr1	8099659	8099835	177	gene,protein-coding	NULL	AT1G22882	ID=AT1G22882; type=protein-coding; loc=Chr1:+|8098767-8101351;
chr1_h555	chr1	8117465	8117654	190	gene,protein-coding	NULL	AT1G22930	ID=AT1G22930; type=protein-coding; loc=Chr1:+|8117339-8122127;
chr1_h556	chr1	8117959	8118168	210	gene,protein-coding	NULL	AT1G22930 // AT1G22930	ID=AT1G22930; type=protein-coding; loc=Chr1:+|8117339-8122127; // ID=AT1G22930; type=protein-coding; loc=Chr1:+|8117732-8122127;
chr1_h557	chr1	8119011	8119155	145	gene,protein-coding	NULL	AT1G22930 // AT1G22930	ID=AT1G22930; type=protein-coding; loc=Chr1:+|8117339-8122127; // ID=AT1G22930; type=protein-coding; loc=Chr1:+|8117732-8122127;
chr1_h558	chr1	8157287	8157424	138	gene,protein-coding	NULL	AT1G23030	ID=AT1G23030; type=protein-coding; loc=Chr1:+|8156646-8159077;
chr1_h559	chr1	8242646	8242824	179	gene,protein-coding	NULL	AT1G23220	ID=AT1G23220; type=protein-coding; loc=Chr1:+|8242423-8244403;
chr1_h560	chr1	8245494	8245623	130	gene,protein-coding	NULL	AT1G23230	ID=AT1G23230; type=protein-coding; loc=Chr1:+|8244440-8251741;
chr1_h561	chr1	8252963	8253092	130	gene,protein-coding	NULL	AT1G23240 // AT1G23240 // AT1G23240	ID=AT1G23240; type=protein-coding; loc=Chr1:-|8252715-8254625; // ID=AT1G23240; type=protein-coding; loc=Chr1:-|8252715-8254302; // ID=AT1G23240; type=protein-coding; loc=Chr1:-|8252755-8254621;
chr1_h562	chr1	8254062	8254193	132	gene,protein-coding	NULL	AT1G23240 // AT1G23240 // AT1G23240	ID=AT1G23240; type=protein-coding; loc=Chr1:-|8252715-8254625; // ID=AT1G23240; type=protein-coding; loc=Chr1:-|8252715-8254302; // ID=AT1G23240; type=protein-coding; loc=Chr1:-|8252755-8254621;
chr1_h563	chr1	8258172	8258335	164	gene,protein-coding	NULL	AT1G23260	ID=AT1G23260; type=protein-coding; loc=Chr1:-|8256986-8258688;
chr1_h564	chr1	8262985	8263197	213	gene,protein-coding	NULL	AT1G23290	ID=AT1G23290; type=protein-coding; loc=Chr1:+|8262984-8263587;
chr1_h565	chr1	8263210	8263443	234	gene,protein-coding	NULL	AT1G23290	ID=AT1G23290; type=protein-coding; loc=Chr1:+|8262984-8263587;
chr1_h566	chr1	8268638	8268850	213	gene,protein-coding	NULL	AT1G23310 // AT1G23310	ID=AT1G23310; type=protein-coding; loc=Chr1:-|8268416-8271933; // ID=AT1G23310; type=protein-coding; loc=Chr1:-|8268404-8271933;
chr1_h567	chr1	8271213	8271390	178	gene,protein-coding	NULL	AT1G23310 // AT1G23310	ID=AT1G23310; type=protein-coding; loc=Chr1:-|8268416-8271933; // ID=AT1G23310; type=protein-coding; loc=Chr1:-|8268404-8271933;
chr1_h568	chr1	8301641	8301775	135	gene,protein-coding	NULL	AT1G23380 // AT1G23380	ID=AT1G23380; type=protein-coding; loc=Chr1:-|8297291-8302600; // ID=AT1G23380; type=protein-coding; loc=Chr1:-|8297291-8302651;
chr1_h569	chr1	8309560	8309742	183	gene,protein-coding	NULL	AT1G23390	ID=AT1G23390; type=protein-coding; loc=Chr1:-|8309112-8310649;
chr1_h570	chr1	8309755	8309897	143	gene,protein-coding	NULL	AT1G23390	ID=AT1G23390; type=protein-coding; loc=Chr1:-|8309112-8310649;
chr1_h571	chr1	8314984	8315125	142	gene,protein-coding	NULL	AT1G23410	ID=AT1G23410; type=protein-coding; loc=Chr1:+|8314924-8315531;
chr1_h572	chr1	8337221	8337378	158	gene,protein-coding	NULL	AT1G23490	ID=AT1G23490; type=protein-coding; loc=Chr1:+|8336683-8338672;
chr1_h573	chr1	8353068	8353208	141	gene,protein-coding	NULL	AT1G23560	ID=AT1G23560; type=protein-coding; loc=Chr1:-|8352615-8354262;
chr1_h574	chr1	8355302	8355477	176	gene,protein-coding	NULL	AT1G23570 // AT1G23570 // AT1G23570	ID=AT1G23570; type=protein-coding; loc=Chr1:-|8354806-8356364; // ID=AT1G23570; type=protein-coding; loc=Chr1:-|8354806-8356461; // ID=AT1G23570; type=protein-coding; loc=Chr1:-|8354966-8356461;
chr1_h575	chr1	8358423	8358561	139	gene,protein-coding	NULL	AT1G23580	ID=AT1G23580; type=protein-coding; loc=Chr1:-|8357446-8358805;
chr1_h576	chr1	8371763	8371908	146	gene,protein-coding	NULL	AT1G23660	ID=AT1G23660; type=protein-coding; loc=Chr1:-|8371609-8372845;
chr1_h577	chr1	8390688	8390848	161	gene,protein-coding	NULL	AT1G23720	ID=AT1G23720; type=protein-coding; loc=Chr1:+|8388655-8391540;
chr1_h578	chr1	8398254	8398408	155	gene,protein-coding	NULL	AT1G23740	ID=AT1G23740; type=protein-coding; loc=Chr1:-|8398115-8399749;
chr1_h579	chr1	8398839	8398966	128	gene,protein-coding	NULL	AT1G23740	ID=AT1G23740; type=protein-coding; loc=Chr1:-|8398115-8399749;
chr1_h580	chr1	8399272	8399420	149	gene,protein-coding	NULL	AT1G23740	ID=AT1G23740; type=protein-coding; loc=Chr1:-|8398115-8399749;
chr1_h581	chr1	8422198	8422346	149	gene,protein-coding	NULL	AT1G23820 // AT1G23820	ID=AT1G23820; type=protein-coding; loc=Chr1:+|8420265-8422985; // ID=AT1G23820; type=protein-coding; loc=Chr1:+|8420265-8422985;
chr1_h582	chr1	8458613	8458805	193	TE	NULL	AT1TE27295 // Vandal6	ID=AT1TE27295; type=TE; loc=Chr1:+|8453486-8461797; // repName:Vandal6; type=RMSK-TE; repClass=DNA; repFamily=MuDR; loc=Chr1:+|8453485-8460893;
chr1_h583	chr1	8469754	8469887	134	gene,protein-coding	NULL	AT1G23950 // AT1G23950 // AT1G23950 // AT1G23950 // AT1G23950	ID=AT1G23950; type=protein-coding; loc=Chr1:-|8469534-8471417; // ID=AT1G23950; type=protein-coding; loc=Chr1:-|8469550-8471417; // ID=AT1G23950; type=protein-coding; loc=Chr1:-|8469550-8471417; // ID=AT1G23950; type=protein-coding; loc=Chr1:-|8469655-8471417; // ID=AT1G23950; type=protein-coding; loc=Chr1:-|8469534-8471417;
chr1_h584	chr1	8469909	8470042	134	gene,protein-coding	NULL	AT1G23950 // AT1G23950 // AT1G23950 // AT1G23950 // AT1G23950	ID=AT1G23950; type=protein-coding; loc=Chr1:-|8469534-8471417; // ID=AT1G23950; type=protein-coding; loc=Chr1:-|8469550-8471417; // ID=AT1G23950; type=protein-coding; loc=Chr1:-|8469550-8471417; // ID=AT1G23950; type=protein-coding; loc=Chr1:-|8469655-8471417; // ID=AT1G23950; type=protein-coding; loc=Chr1:-|8469534-8471417;
chr1_h585	chr1	8482168	8482320	153	gene,protein-coding	NULL	AT1G23970 // AT1G23970	ID=AT1G23970; type=protein-coding; loc=Chr1:-|8482013-8483875; // ID=AT1G23970; type=protein-coding; loc=Chr1:-|8482031-8483875;
chr1_h586	chr1	8500658	8500937	280	gene,protein-coding	NULL	AT1G24020	ID=AT1G24020; type=protein-coding; loc=Chr1:-|8500451-8501520;
chr1_h587	chr1	8501271	8501468	198	gene,protein-coding	NULL	AT1G24020	ID=AT1G24020; type=protein-coding; loc=Chr1:-|8500451-8501520;
chr1_h588	chr1	8513780	8513908	129	intergenic	NULL	NULL	NULL
chr1_h589	chr1	8525088	8525216	129	intergenic	NULL	NULL	NULL
chr1_h590	chr1	8555050	8555246	197	gene,protein-coding	NULL	AT1G24160	ID=AT1G24160; type=protein-coding; loc=Chr1:-|8553420-8556290;
chr1_h591	chr1	8555255	8555438	184	gene,protein-coding	NULL	AT1G24160	ID=AT1G24160; type=protein-coding; loc=Chr1:-|8553420-8556290;
chr1_h592	chr1	8557945	8558106	162	gene,protein-coding	NULL	AT1G24170	ID=AT1G24170; type=protein-coding; loc=Chr1:-|8557216-8558832;
chr1_h593	chr1	8558335	8558499	165	gene,protein-coding	NULL	AT1G24170	ID=AT1G24170; type=protein-coding; loc=Chr1:-|8557216-8558832;
chr1_h594	chr1	8565454	8565627	174	gene,protein-coding	NULL	AT1G24190	ID=AT1G24190; type=protein-coding; loc=Chr1:-|8563558-8569996;
chr1_h595	chr1	8567898	8568049	152	gene,protein-coding	NULL	AT1G24190	ID=AT1G24190; type=protein-coding; loc=Chr1:-|8563558-8569996;
chr1_h596	chr1	8595678	8595881	204	gene,protein-coding	NULL	AT1G24260 // AT1G24260	ID=AT1G24260; type=protein-coding; loc=Chr1:-|8593642-8595909; // ID=AT1G24260; type=protein-coding; loc=Chr1:-|8593642-8596098;
chr1_h597	chr1	8640764	8640958	195	gene,protein-coding	NULL	AT1G24360	ID=AT1G24360; type=protein-coding; loc=Chr1:+|8640582-8643478;
chr1_h598	chr1	8666500	8666657	158	gene,protein-coding	NULL	AT1G24460	ID=AT1G24460; type=protein-coding; loc=Chr1:+|8666072-8672651;
chr1_h599	chr1	8667352	8667485	134	gene,protein-coding	NULL	AT1G24460	ID=AT1G24460; type=protein-coding; loc=Chr1:+|8666072-8672651;
chr1_h600	chr1	8671130	8671277	148	gene,protein-coding	NULL	AT1G24460	ID=AT1G24460; type=protein-coding; loc=Chr1:+|8666072-8672651;
chr1_h601	chr1	8685465	8685676	212	gene,protein-coding	NULL	AT1G24510 // AT1G24510	ID=AT1G24510; type=protein-coding; loc=Chr1:-|8685271-8688227; // ID=AT1G24510; type=protein-coding; loc=Chr1:-|8685271-8688247;
chr1_h602	chr1	8687079	8687230	152	gene,protein-coding	NULL	AT1G24510 // AT1G24510	ID=AT1G24510; type=protein-coding; loc=Chr1:-|8685271-8688227; // ID=AT1G24510; type=protein-coding; loc=Chr1:-|8685271-8688247;
chr1_h603	chr1	8687372	8687689	318	gene,protein-coding	NULL	AT1G24510 // AT1G24510	ID=AT1G24510; type=protein-coding; loc=Chr1:-|8685271-8688227; // ID=AT1G24510; type=protein-coding; loc=Chr1:-|8685271-8688247;
chr1_h604	chr1	8703308	8703517	210	gene,protein-coding	NULL	AT1G24560	ID=AT1G24560; type=protein-coding; loc=Chr1:+|8702385-8705848;
chr1_h605	chr1	8724230	8724374	145	gene,protein-coding	NULL	AT1G24620	ID=AT1G24620; type=protein-coding; loc=Chr1:-|8723712-8724459;
chr1_h606	chr1	8742457	8742604	148	gene,protein-coding	NULL	AT1G24706	ID=AT1G24706; type=protein-coding; loc=Chr1:+|8741940-8755558;
chr1_h607	chr1	8754065	8754192	128	gene,protein-coding	NULL	AT1G24706	ID=AT1G24706; type=protein-coding; loc=Chr1:+|8741940-8755558;
chr1_h608	chr1	8760218	8760352	135	gene,protein-coding	NULL	AT1G24764	ID=AT1G24764; type=protein-coding; loc=Chr1:-|8759533-8763355;
chr1_h609	chr1	8760632	8760769	138	gene,protein-coding	NULL	AT1G24764	ID=AT1G24764; type=protein-coding; loc=Chr1:-|8759533-8763355;
chr1_h610	chr1	8769693	8769845	153	gene,protein-coding	NULL	AT1G24800	ID=AT1G24800; type=protein-coding; loc=Chr1:+|8769660-8771251;
chr1_h611	chr1	8770668	8770847	180	gene,protein-coding	NULL	AT1G24800	ID=AT1G24800; type=protein-coding; loc=Chr1:+|8769660-8771251;
chr1_h612	chr1	8777042	8777310	269	gene,protein-coding,ncRNA	NULL	AT1G24825 // AT1G24825 // AT1G24822 // AT1G24825 // AT1G24825	ID=AT1G24825; type=ncRNA; loc=Chr1:+|8775929-8777418; // ID=AT1G24825; type=ncRNA; loc=Chr1:+|8775950-8777439; // ID=AT1G24822; type=protein-coding; loc=Chr1:-|8774997-8777882; // ID=AT1G24825; type=ncRNA; loc=Chr1:+|8775936-8778000; // ID=AT1G24825; type=ncRNA; loc=Chr1:+|8775901-8778045;
chr1_h613	chr1	8777466	8777603	138	gene,protein-coding,ncRNA	NULL	AT1G24822 // AT1G24825 // AT1G24825	ID=AT1G24822; type=protein-coding; loc=Chr1:-|8774997-8777882; // ID=AT1G24825; type=ncRNA; loc=Chr1:+|8775936-8778000; // ID=AT1G24825; type=ncRNA; loc=Chr1:+|8775901-8778045;
chr1_h614	chr1	8777834	8777984	151	gene,protein-coding,ncRNA	NULL	AT1G24822 // AT1G24825 // AT1G24825	ID=AT1G24822; type=protein-coding; loc=Chr1:-|8774997-8777882; // ID=AT1G24825; type=ncRNA; loc=Chr1:+|8775936-8778000; // ID=AT1G24825; type=ncRNA; loc=Chr1:+|8775901-8778045;
chr1_h615	chr1	8778278	8778426	149	gene,protein-coding,TE	NULL	AT1TE28320 // AT1G24851	ID=AT1TE28320; type=TE; loc=Chr1:+|8778395-8778654; // ID=AT1G24851; type=protein-coding; loc=Chr1:+|8778280-8779056;
chr1_h616	chr1	8778439	8778885	447	gene,protein-coding,TE	NULL	AT1TE28320 // AT1TE28325 // AT1G24851 // TAT1_ATH_I-int	ID=AT1TE28320; type=TE; loc=Chr1:+|8778395-8778654; // ID=AT1TE28325; type=TE; loc=Chr1:+|8778655-8778970; // ID=AT1G24851; type=protein-coding; loc=Chr1:+|8778280-8779056; // repName:TAT1_ATH_I-int; type=RMSK-TE; repClass=LTR; repFamily=Gypsy; loc=Chr1:+|8778550-8778654;
chr1_h617	chr1	8784072	8784224	153	gene,protein-coding	NULL	AT1G24881	ID=AT1G24881; type=protein-coding; loc=Chr1:+|8784036-8785634;
chr1_h618	chr1	8785047	8785226	180	gene,protein-coding	NULL	AT1G24881	ID=AT1G24881; type=protein-coding; loc=Chr1:+|8784036-8785634;
chr1_h619	chr1	8799570	8799838	269	gene,protein-coding	NULL	AT1G25054 // AT1G25054 // AT1G24996	ID=AT1G25054; type=protein-coding; loc=Chr1:+|8798483-8806360; // ID=AT1G25054; type=protein-coding; loc=Chr1:+|8798492-8806356; // ID=AT1G24996; type=protein-coding; loc=Chr1:-|8799520-8800410;
chr1_h620	chr1	8799994	8800131	138	gene,protein-coding	NULL	AT1G25054 // AT1G25054 // AT1G24996	ID=AT1G25054; type=protein-coding; loc=Chr1:+|8798483-8806360; // ID=AT1G25054; type=protein-coding; loc=Chr1:+|8798492-8806356; // ID=AT1G24996; type=protein-coding; loc=Chr1:-|8799520-8800410;
chr1_h621	chr1	8800362	8800512	151	gene,protein-coding	NULL	AT1G25054 // AT1G25054 // AT1G24996	ID=AT1G25054; type=protein-coding; loc=Chr1:+|8798483-8806360; // ID=AT1G25054; type=protein-coding; loc=Chr1:+|8798492-8806356; // ID=AT1G24996; type=protein-coding; loc=Chr1:-|8799520-8800410;
chr1_h622	chr1	8800806	8801413	608	gene,protein-coding,TE	NULL	AT1G25054 // AT1G25054 // AT1G25025 // AT1TE28395 // AT1TE28400 // TAT1_ATH_I-int	ID=AT1G25054; type=protein-coding; loc=Chr1:+|8798483-8806360; // ID=AT1G25054; type=protein-coding; loc=Chr1:+|8798492-8806356; // ID=AT1G25025; type=protein-coding; loc=Chr1:+|8800808-8801584; // ID=AT1TE28395; type=TE; loc=Chr1:+|8800897-8801182; // ID=AT1TE28400; type=TE; loc=Chr1:+|8801183-8801459; // repName:TAT1_ATH_I-int; type=RMSK-TE; repClass=LTR; repFamily=Gypsy; loc=Chr1:+|8801078-880…
chr1_h623	chr1	8806601	8806753	153	gene,protein-coding	NULL	AT1G25055	ID=AT1G25055; type=protein-coding; loc=Chr1:+|8806607-8808156;
chr1_h624	chr1	8807576	8807755	180	gene,protein-coding	NULL	AT1G25055	ID=AT1G25055; type=protein-coding; loc=Chr1:+|8806607-8808156;
chr1_h625	chr1	8813948	8814216	269	gene,protein-coding,ncRNA	NULL	AT1G25097 // AT1G25098 // AT1G25098	ID=AT1G25097; type=protein-coding; loc=Chr1:-|8811905-8814788; // ID=AT1G25098; type=ncRNA; loc=Chr1:+|8812811-8814450; // ID=AT1G25098; type=ncRNA; loc=Chr1:+|8812822-8814342;
chr1_h626	chr1	8814372	8814509	138	gene,protein-coding,ncRNA	NULL	AT1G25097 // AT1G25098	ID=AT1G25097; type=protein-coding; loc=Chr1:-|8811905-8814788; // ID=AT1G25098; type=ncRNA; loc=Chr1:+|8812811-8814450;
chr1_h627	chr1	8814740	8814890	151	gene,protein-coding	NULL	AT1G25097	ID=AT1G25097; type=protein-coding; loc=Chr1:-|8811905-8814788;
chr1_h628	chr1	8815184	8815791	608	gene,protein-coding,TE	NULL	AT1TE28450 // AT1TE28455 // AT1G25112 // TAT1_ATH_I-int	ID=AT1TE28450; type=TE; loc=Chr1:+|8815275-8815560; // ID=AT1TE28455; type=TE; loc=Chr1:+|8815561-8815837; // ID=AT1G25112; type=protein-coding; loc=Chr1:+|8815186-8815962; // repName:TAT1_ATH_I-int; type=RMSK-TE; repClass=LTR; repFamily=Gypsy; loc=Chr1:+|8815456-8815560;
chr1_h629	chr1	8820979	8821131	153	gene,protein-coding	NULL	AT1G25141	ID=AT1G25141; type=protein-coding; loc=Chr1:+|8817678-8822533;
chr1_h630	chr1	8821954	8822133	180	gene,protein-coding	NULL	AT1G25141	ID=AT1G25141; type=protein-coding; loc=Chr1:+|8817678-8822533;
chr1_h631	chr1	8828326	8828594	269	gene,ncRNA	NULL	AT1G25175	ID=AT1G25175; type=ncRNA; loc=Chr1:+|8827286-8829320;
chr1_h632	chr1	8828750	8828887	138	gene,ncRNA	NULL	AT1G25175	ID=AT1G25175; type=ncRNA; loc=Chr1:+|8827286-8829320;
chr1_h633	chr1	8829118	8829268	151	gene,ncRNA	NULL	AT1G25175	ID=AT1G25175; type=ncRNA; loc=Chr1:+|8827286-8829320;
chr1_h634	chr1	8829562	8830169	608	gene,protein-coding,TE	NULL	AT1TE28500 // AT1TE28505 // AT1G25180 // TAT1_ATH_I-int	ID=AT1TE28500; type=TE; loc=Chr1:+|8829653-8829938; // ID=AT1TE28505; type=TE; loc=Chr1:+|8829939-8830254; // ID=AT1G25180; type=protein-coding; loc=Chr1:+|8829564-8830340; // repName:TAT1_ATH_I-int; type=RMSK-TE; repClass=LTR; repFamily=Gypsy; loc=Chr1:+|8829834-8829938;
chr1_h635	chr1	8835357	8835509	153	gene,protein-coding	NULL	AT1G25211	ID=AT1G25211; type=protein-coding; loc=Chr1:+|8835386-8837007;
chr1_h636	chr1	8836332	8836511	180	gene,protein-coding	NULL	AT1G25211	ID=AT1G25211; type=protein-coding; loc=Chr1:+|8835386-8837007;
chr1_h637	chr1	8865166	8865304	139	gene,protein-coding	NULL	AT1G25280 // AT1G25280 // AT1G25280	ID=AT1G25280; type=protein-coding; loc=Chr1:+|8863777-8866805; // ID=AT1G25280; type=protein-coding; loc=Chr1:+|8863842-8866608; // ID=AT1G25280; type=protein-coding; loc=Chr1:+|8863919-8866805;
chr1_h638	chr1	8933967	8934185	219	gene,protein-coding	NULL	AT1G25440	ID=AT1G25440; type=protein-coding; loc=Chr1:-|8933716-8935460;
chr1_h639	chr1	8934432	8934651	220	gene,protein-coding	NULL	AT1G25440	ID=AT1G25440; type=protein-coding; loc=Chr1:-|8933716-8935460;
chr1_h640	chr1	8935179	8935350	172	gene,protein-coding	NULL	AT1G25440	ID=AT1G25440; type=protein-coding; loc=Chr1:-|8933716-8935460;
chr1_h641	chr1	8951737	8951952	216	gene,protein-coding	NULL	AT1G25490	ID=AT1G25490; type=protein-coding; loc=Chr1:+|8951202-8955107;
chr1_h642	chr1	9018275	9018480	206	TE	NULL	AT1TE29065	ID=AT1TE29065; type=TE; loc=Chr1:-|9018456-9018550;
chr1_h643	chr1	9041209	9041367	159	gene,protein-coding	NULL	AT1G26150	ID=AT1G26150; type=protein-coding; loc=Chr1:-|9039628-9043288;
chr1_h644	chr1	9076047	9076200	154	gene,snoRNA	NULL	AT1G26233	ID=AT1G26233; type=snoRNA; loc=Chr1:-|9076048-9076182;
chr1_h645	chr1	9089685	9089881	197	gene,protein-coding	NULL	AT1G26270	ID=AT1G26270; type=protein-coding; loc=Chr1:-|9089524-9092457;
chr1_h646	chr1	9090084	9090362	279	gene,protein-coding	NULL	AT1G26270 // (TTC)n	ID=AT1G26270; type=protein-coding; loc=Chr1:-|9089524-9092457; // repName:(TTC)n; type=RMSK-TR; repClass=Simple_repeat; repFamily=Simple_repeat; loc=Chr1:+|9090149-9090184;
chr1_h647	chr1	9090480	9090622	143	gene,protein-coding	NULL	AT1G26270	ID=AT1G26270; type=protein-coding; loc=Chr1:-|9089524-9092457;
chr1_h648	chr1	9096474	9096614	141	gene,protein-coding	NULL	AT1G26300	ID=AT1G26300; type=protein-coding; loc=Chr1:-|9095900-9099754;
chr1_h649	chr1	9186633	9186775	143	gene,protein-coding	NULL	AT1G26580	ID=AT1G26580; type=protein-coding; loc=Chr1:+|9184606-9187505;
chr1_h650	chr1	9205924	9206084	161	gene,protein-coding	NULL	AT1G26630 // AT1G26630	ID=AT1G26630; type=protein-coding; loc=Chr1:+|9205836-9207383; // ID=AT1G26630; type=protein-coding; loc=Chr1:+|9205836-9207383;
chr1_h651	chr1	9234557	9234723	167	gene,protein-coding	NULL	AT1G26720	ID=AT1G26720; type=protein-coding; loc=Chr1:-|9234303-9234812;
chr1_h652	chr1	9297718	9297867	150	gene,protein-coding	NULL	AT1G26830	ID=AT1G26830; type=protein-coding; loc=Chr1:+|9295736-9298541;
chr1_h653	chr1	9301181	9301366	186	gene,protein-coding	NULL	AT1G26850 // AT1G26850 // AT1G26850	ID=AT1G26850; type=protein-coding; loc=Chr1:-|9300873-9304133; // ID=AT1G26850; type=protein-coding; loc=Chr1:-|9300873-9304139; // ID=AT1G26850; type=protein-coding; loc=Chr1:-|9300873-9304328;
chr1_h654	chr1	9301738	9302017	280	gene,protein-coding	NULL	AT1G26850 // AT1G26850 // AT1G26850	ID=AT1G26850; type=protein-coding; loc=Chr1:-|9300873-9304133; // ID=AT1G26850; type=protein-coding; loc=Chr1:-|9300873-9304139; // ID=AT1G26850; type=protein-coding; loc=Chr1:-|9300873-9304328;
chr1_h655	chr1	9302168	9302325	158	gene,protein-coding	NULL	AT1G26850 // AT1G26850 // AT1G26850	ID=AT1G26850; type=protein-coding; loc=Chr1:-|9300873-9304133; // ID=AT1G26850; type=protein-coding; loc=Chr1:-|9300873-9304139; // ID=AT1G26850; type=protein-coding; loc=Chr1:-|9300873-9304328;
chr1_h656	chr1	9303116	9303363	248	gene,protein-coding	NULL	AT1G26850 // AT1G26850 // AT1G26850	ID=AT1G26850; type=protein-coding; loc=Chr1:-|9300873-9304133; // ID=AT1G26850; type=protein-coding; loc=Chr1:-|9300873-9304139; // ID=AT1G26850; type=protein-coding; loc=Chr1:-|9300873-9304328;
chr1_h657	chr1	9304977	9305176	200	TE	NULL	AT1G26860 // AT1G26860 // AT1TE29990 // ATLINE1A	ID=AT1G26860; type=TE; loc=Chr1:-|9304982-9305800; // ID=AT1G26860; type=protein-coding; loc=Chr1:-|9304982-9305800; // ID=AT1TE29990; type=TE; loc=Chr1:-|9304765-9305904; // repName:ATLINE1A; type=RMSK-TE; repClass=LINE; repFamily=L1; loc=Chr1:-|9304765-9305837;
chr1_h658	chr1	9316023	9316161	139	gene,protein-coding	NULL	AT1G26880 // AT1G26880	ID=AT1G26880; type=protein-coding; loc=Chr1:-|9315383-9316729; // ID=AT1G26880; type=protein-coding; loc=Chr1:-|9315383-9316729;
chr1_h659	chr1	9322061	9322249	189	gene,protein-coding	NULL	AT1G26910	ID=AT1G26910; type=protein-coding; loc=Chr1:+|9321650-9322965;
chr1_h660	chr1	9446936	9447207	272	gene,protein-coding	NULL	AT1G27190	ID=AT1G27190; type=protein-coding; loc=Chr1:-|9446657-9448825;
chr1_h661	chr1	9487868	9488011	144	gene,protein-coding	NULL	AT1G27320	ID=AT1G27320; type=protein-coding; loc=Chr1:+|9487780-9492572;
chr1_h662	chr1	9498216	9498362	147	gene,protein-coding	NULL	AT1G27350	ID=AT1G27350; type=protein-coding; loc=Chr1:-|9498151-9499425;
chr1_h663	chr1	9515582	9515767	186	gene,protein-coding	NULL	AT1G27400	ID=AT1G27400; type=protein-coding; loc=Chr1:+|9515135-9516940;
chr1_h664	chr1	9516102	9516235	134	gene,protein-coding	NULL	AT1G27400	ID=AT1G27400; type=protein-coding; loc=Chr1:+|9515135-9516940;
chr1_h665	chr1	9536627	9536794	168	gene,protein-coding	NULL	AT1G27460	ID=AT1G27460; type=protein-coding; loc=Chr1:+|9534532-9537561;
chr1_h666	chr1	9556491	9556633	143	gene,protein-coding	NULL	AT1G27510 // (TTC)n	ID=AT1G27510; type=protein-coding; loc=Chr1:-|9554745-9558367; // repName:(TTC)n; type=RMSK-TR; repClass=Simple_repeat; repFamily=Simple_repeat; loc=Chr1:+|9556480-9556504;
chr1_h667	chr1	9564836	9564969	134	intergenic	NULL	NULL	NULL
chr1_h668	chr1	9567634	9567794	161	gene,protein-coding	NULL	AT1G27540 // AT1G27540	ID=AT1G27540; type=protein-coding; loc=Chr1:-|9566608-9567888; // ID=AT1G27540; type=protein-coding; loc=Chr1:-|9566332-9567906;
chr1_h669	chr1	9615611	9615799	189	gene,protein-coding	NULL	AT1G27650 // AT1G27650	ID=AT1G27650; type=protein-coding; loc=Chr1:+|9614551-9616357; // ID=AT1G27650; type=protein-coding; loc=Chr1:+|9614551-9616357;
chr1_h670	chr1	9642594	9642822	229	gene,protein-coding	NULL	AT1G27710 // AT1G27710	ID=AT1G27710; type=protein-coding; loc=Chr1:+|9642474-9643352; // ID=AT1G27710; type=protein-coding; loc=Chr1:+|9642474-9643352;
chr1_h671	chr1	9642890	9643082	193	gene,protein-coding,TE	NULL	AT1G27710 // AT1G27710 // AT1TE31080 // (TGG)n	ID=AT1G27710; type=protein-coding; loc=Chr1:+|9642474-9643352; // ID=AT1G27710; type=protein-coding; loc=Chr1:+|9642474-9643352; // ID=AT1TE31080; type=TE; loc=Chr1:+|9642845-9643142; // repName:(TGG)n; type=RMSK-TR; repClass=Simple_repeat; repFamily=Simple_repeat; loc=Chr1:+|9642890-9643073;
chr1_h672	chr1	9643114	9643303	190	gene,protein-coding,TE	NULL	AT1G27710 // AT1G27710 // AT1TE31080	ID=AT1G27710; type=protein-coding; loc=Chr1:+|9642474-9643352; // ID=AT1G27710; type=protein-coding; loc=Chr1:+|9642474-9643352; // ID=AT1TE31080; type=TE; loc=Chr1:+|9642845-9643142;
chr1_h673	chr1	9673823	9673965	143	gene,protein-coding	NULL	AT1G27770 // AT1G27770	ID=AT1G27770; type=protein-coding; loc=Chr1:-|9671638-9676157; // ID=AT1G27770; type=protein-coding; loc=Chr1:-|9671638-9676157;
chr1_h674	chr1	9676904	9677033	130	TE	NULL	AT1TE31190 // Vandal2 // Vandal2	ID=AT1TE31190; type=TE; loc=Chr1:-|9676477-9691257; // repName:Vandal2; type=RMSK-TE; repClass=DNA; repFamily=MuDR; loc=Chr1:-|9676476-9676945; // repName:Vandal2; type=RMSK-TE; repClass=DNA; repFamily=MuDR; loc=Chr1:-|9676948-9683586;
chr1_h675	chr1	9683407	9683694	288	TE	NULL	AT1G27790 // AT1G27790 // AT1TE31190 // Vandal2 // Vandal2	ID=AT1G27790; type=TE; loc=Chr1:+|9683681-9684043; // ID=AT1G27790; type=protein-coding; loc=Chr1:+|9683681-9684043; // ID=AT1TE31190; type=TE; loc=Chr1:-|9676477-9691257; // repName:Vandal2; type=RMSK-TE; repClass=DNA; repFamily=MuDR; loc=Chr1:-|9676948-9683586; // repName:Vandal2; type=RMSK-TE; repClass=DNA; repFamily=MuDR; loc=Chr1:-|9683586-9683720;
chr1_h676	chr1	9740770	9740950	181	gene,protein-coding	NULL	AT1G27950	ID=AT1G27950; type=protein-coding; loc=Chr1:+|9740704-9742159;
chr1_h677	chr1	9779436	9779566	131	gene,protein-coding	NULL	AT1G28060	ID=AT1G28060; type=protein-coding; loc=Chr1:+|9779138-9782700;
chr1_h678	chr1	9829348	9829478	131	gene,protein-coding	NULL	AT1G28135	ID=AT1G28135; type=protein-coding; loc=Chr1:+|9829261-9829584;
chr1_h679	chr1	9876764	9876934	171	gene,protein-coding	NULL	AT1G28260 // AT1G28260	ID=AT1G28260; type=protein-coding; loc=Chr1:-|9875600-9879174; // ID=AT1G28260; type=protein-coding; loc=Chr1:-|9875600-9879267;
chr1_h680	chr1	9889376	9889545	170	gene,protein-coding	NULL	AT1G28290 // AT1G28290	ID=AT1G28290; type=protein-coding; loc=Chr1:-|9889125-9890875; // ID=AT1G28290; type=protein-coding; loc=Chr1:-|9889125-9890993;
chr1_h681	chr1	9934786	9934999	214	gene,protein-coding	NULL	AT1G28330 // AT1G28330 // AT1G28330 // AT1G28330	ID=AT1G28330; type=protein-coding; loc=Chr1:-|9933884-9935269; // ID=AT1G28330; type=protein-coding; loc=Chr1:-|9933909-9935266; // ID=AT1G28330; type=protein-coding; loc=Chr1:-|9933909-9935264; // ID=AT1G28330; type=protein-coding; loc=Chr1:-|9934134-9935266;
chr1_h682	chr1	9961431	9961589	159	gene,protein-coding	NULL	AT1G28375	ID=AT1G28375; type=protein-coding; loc=Chr1:+|9961055-9961703;
chr1_h683	chr1	9987106	9987297	192	gene,protein-coding	NULL	AT1G28420	ID=AT1G28420; type=protein-coding; loc=Chr1:+|9979802-9987638;
chr1_h684	chr1	9993788	9993918	131	gene,protein-coding	NULL	AT1G28430	ID=AT1G28430; type=protein-coding; loc=Chr1:-|9992986-9994642;
chr1_h685	chr1	9998305	9998433	129	gene,protein-coding	NULL	AT1G28440	ID=AT1G28440; type=protein-coding; loc=Chr1:+|9996824-10000447;
chr1_h686	chr1	9998832	9998976	145	gene,protein-coding	NULL	AT1G28440	ID=AT1G28440; type=protein-coding; loc=Chr1:+|9996824-10000447;
chr1_h687	chr1	9999181	9999329	149	gene,protein-coding	NULL	AT1G28440	ID=AT1G28440; type=protein-coding; loc=Chr1:+|9996824-10000447;
chr1_h688	chr1	10023223	10023426	204	intergenic	NULL	NULL	NULL
chr1_h689	chr1	10084590	10084722	133	gene,protein-coding	NULL	AT1G28700	ID=AT1G28700; type=protein-coding; loc=Chr1:-|10083500-10085030;
chr1_h690	chr1	10151665	10151795	131	gene,snoRNA	NULL	AT1G29071	ID=AT1G29071; type=snoRNA; loc=Chr1:-|10151668-10151774;
chr1_h691	chr1	10179547	10179677	131	gene,protein-coding	NULL	AT1G29140	ID=AT1G29140; type=protein-coding; loc=Chr1:+|10178902-10180019;
chr1_h692	chr1	10181638	10181767	130	gene,protein-coding	NULL	AT1G29150	ID=AT1G29150; type=protein-coding; loc=Chr1:+|10180518-10182703;
chr1_h693	chr1	10181791	10181931	141	gene,protein-coding	NULL	AT1G29150	ID=AT1G29150; type=protein-coding; loc=Chr1:+|10180518-10182703;
chr1_h694	chr1	10182229	10182379	151	gene,protein-coding	NULL	AT1G29150	ID=AT1G29150; type=protein-coding; loc=Chr1:+|10180518-10182703;
chr1_h695	chr1	10192526	10192664	139	gene,protein-coding	NULL	AT1G29170 // AT1G29170 // AT1G29170	ID=AT1G29170; type=protein-coding; loc=Chr1:-|10190352-10194900; // ID=AT1G29170; type=protein-coding; loc=Chr1:-|10190352-10194900; // ID=AT1G29170; type=protein-coding; loc=Chr1:-|10190214-10194900;
chr1_h696	chr1	10224519	10224661	143	gene,protein-coding	NULL	AT1G29250	ID=AT1G29250; type=protein-coding; loc=Chr1:-|10223266-10224727;
chr1_h697	chr1	10265360	10265501	142	gene,protein-coding	NULL	AT1G29340	ID=AT1G29340; type=protein-coding; loc=Chr1:+|10264395-10266818;
chr1_h698	chr1	10266090	10266238	149	gene,protein-coding	NULL	AT1G29340	ID=AT1G29340; type=protein-coding; loc=Chr1:+|10264395-10266818;
chr1_h699	chr1	10271261	10271426	166	gene,protein-coding	NULL	AT1G29350	ID=AT1G29350; type=protein-coding; loc=Chr1:-|10268469-10273788;
chr1_h700	chr1	10271553	10271684	132	gene,protein-coding	NULL	AT1G29350	ID=AT1G29350; type=protein-coding; loc=Chr1:-|10268469-10273788;
chr1_h701	chr1	10273477	10273749	273	gene,protein-coding	NULL	AT1G29350	ID=AT1G29350; type=protein-coding; loc=Chr1:-|10268469-10273788;
chr1_h702	chr1	10280578	10280743	166	gene,protein-coding	NULL	AT1G29370	ID=AT1G29370; type=protein-coding; loc=Chr1:-|10277890-10283198;
chr1_h703	chr1	10280807	10281001	195	gene,protein-coding	NULL	AT1G29370	ID=AT1G29370; type=protein-coding; loc=Chr1:-|10277890-10283198;
chr1_h704	chr1	10282888	10283035	148	gene,protein-coding	NULL	AT1G29370	ID=AT1G29370; type=protein-coding; loc=Chr1:-|10277890-10283198;
chr1_h705	chr1	10293238	10293366	129	gene,protein-coding	NULL	AT1G29400 // AT1G29400	ID=AT1G29400; type=protein-coding; loc=Chr1:-|10290040-10294478; // ID=AT1G29400; type=protein-coding; loc=Chr1:-|10290040-10294630;
chr1_h706	chr1	10299277	10299407	131	gene,protein-coding	NULL	AT1G29410 // AT1G29410	ID=AT1G29410; type=protein-coding; loc=Chr1:-|10298370-10300005; // ID=AT1G29410; type=protein-coding; loc=Chr1:-|10297877-10300005;
chr1_h707	chr1	10300873	10301041	169	gene,protein-coding	NULL	AT1G29418	ID=AT1G29418; type=protein-coding; loc=Chr1:+|10300878-10301302;
chr1_h708	chr1	10302882	10303026	145	gene,protein-coding	NULL	AT1G29430	ID=AT1G29430; type=protein-coding; loc=Chr1:-|10302650-10303335;
chr1_h709	chr1	10309256	10309404	149	gene,protein-coding	NULL	AT1G29465	ID=AT1G29465; type=protein-coding; loc=Chr1:+|10308574-10309798;
chr1_h710	chr1	10310378	10310506	129	gene,protein-coding	NULL	AT1G29470 // AT1G29470	ID=AT1G29470; type=protein-coding; loc=Chr1:-|10310245-10314048; // ID=AT1G29470; type=protein-coding; loc=Chr1:-|10310245-10313755;
chr1_h711	chr1	10310514	10310648	135	gene,protein-coding	NULL	AT1G29470 // AT1G29470	ID=AT1G29470; type=protein-coding; loc=Chr1:-|10310245-10314048; // ID=AT1G29470; type=protein-coding; loc=Chr1:-|10310245-10313755;
chr1_h712	chr1	10311390	10311558	169	gene,protein-coding	NULL	AT1G29470 // AT1G29470	ID=AT1G29470; type=protein-coding; loc=Chr1:-|10310245-10313755; // ID=AT1G29470; type=protein-coding; loc=Chr1:-|10310245-10314048;
chr1_h713	chr1	10312770	10312998	229	gene,protein-coding	NULL	AT1G29470 // AT1G29470	ID=AT1G29470; type=protein-coding; loc=Chr1:-|10310245-10313755; // ID=AT1G29470; type=protein-coding; loc=Chr1:-|10310245-10314048;
chr1_h714	chr1	10313008	10313218	211	gene,protein-coding	NULL	AT1G29470 // AT1G29470	ID=AT1G29470; type=protein-coding; loc=Chr1:-|10310245-10313755; // ID=AT1G29470; type=protein-coding; loc=Chr1:-|10310245-10314048;
chr1_h715	chr1	10313759	10313885	127	gene,protein-coding	NULL	AT1G29470	ID=AT1G29470; type=protein-coding; loc=Chr1:-|10310245-10314048;
chr1_h716	chr1	10356013	10356168	156	gene,protein-coding	NULL	AT1G29640	ID=AT1G29640; type=protein-coding; loc=Chr1:-|10355703-10356482;
chr1_h717	chr1	10377495	10377682	188	gene,protein-coding	NULL	AT1G29670	ID=AT1G29670; type=protein-coding; loc=Chr1:+|10375763-10377871;
chr1_h718	chr1	10470655	10470803	149	gene,protein-coding	NULL	AT1G29900	ID=AT1G29900; type=protein-coding; loc=Chr1:+|10468054-10472211;
chr1_h719	chr1	10470836	10470966	131	gene,protein-coding	NULL	AT1G29900	ID=AT1G29900; type=protein-coding; loc=Chr1:+|10468054-10472211;
chr1_h720	chr1	10472282	10472422	141	gene,protein-coding	NULL	AT1G29910	ID=AT1G29910; type=protein-coding; loc=Chr1:-|10472280-10473299;
chr1_h721	chr1	10472430	10473234	805	gene,protein-coding	NULL	AT1G29910	ID=AT1G29910; type=protein-coding; loc=Chr1:-|10472280-10473299;
chr1_h722	chr1	10474944	10475880	937	gene,protein-coding	NULL	AT1G29920	ID=AT1G29920; type=protein-coding; loc=Chr1:-|10474784-10475959;
chr1_h723	chr1	10478005	10478979	975	gene,protein-coding	NULL	AT1G29930	ID=AT1G29930; type=protein-coding; loc=Chr1:+|10478005-10479048;
chr1_h724	chr1	10503455	10503597	143	gene,protein-coding	NULL	AT1G29980 // AT1G29980	ID=AT1G29980; type=protein-coding; loc=Chr1:-|10503280-10504843; // ID=AT1G29980; type=protein-coding; loc=Chr1:-|10503278-10506117;
chr1_h725	chr1	10503776	10503910	135	gene,protein-coding	NULL	AT1G29980 // AT1G29980	ID=AT1G29980; type=protein-coding; loc=Chr1:-|10503280-10504843; // ID=AT1G29980; type=protein-coding; loc=Chr1:-|10503278-10506117;
chr1_h726	chr1	10516123	10516254	132	gene,protein-coding	NULL	AT1G30020 // AT1G30010	ID=AT1G30020; type=protein-coding; loc=Chr1:-|10515874-10516347; // ID=AT1G30010; type=protein-coding; loc=Chr1:+|10513194-10516385;
chr1_h727	chr1	10584344	10584592	249	gene,protein-coding	NULL	AT1G30120	ID=AT1G30120; type=protein-coding; loc=Chr1:-|10584160-10586635;
chr1_h728	chr1	10584711	10584840	130	gene,protein-coding	NULL	AT1G30120	ID=AT1G30120; type=protein-coding; loc=Chr1:-|10584160-10586635;
chr1_h729	chr1	10629223	10629350	128	gene,protein-coding	NULL	AT1G30210 // AT1G30210	ID=AT1G30210; type=protein-coding; loc=Chr1:-|10627185-10630538; // ID=AT1G30210; type=protein-coding; loc=Chr1:-|10627185-10630610;
chr1_h730	chr1	10639884	10640047	164	gene,protein-coding	NULL	AT1G30230 // AT1G30230	ID=AT1G30230; type=protein-coding; loc=Chr1:+|10638911-10640782; // ID=AT1G30230; type=protein-coding; loc=Chr1:+|10638914-10640782;
chr1_h731	chr1	10640141	10640294	154	gene,protein-coding	NULL	AT1G30230 // AT1G30230	ID=AT1G30230; type=protein-coding; loc=Chr1:+|10638911-10640782; // ID=AT1G30230; type=protein-coding; loc=Chr1:+|10638914-10640782;
chr1_h732	chr1	10660107	10660241	135	intergenic	NULL	NULL	NULL
chr1_h733	chr1	10690230	10690382	153	gene,protein-coding	NULL	AT1G30330	ID=AT1G30330; type=protein-coding; loc=Chr1:-|10685822-10690799;
chr1_h734	chr1	10716003	10716142	140	gene,protein-coding	NULL	AT1G30360	ID=AT1G30360; type=protein-coding; loc=Chr1:+|10715665-10718997;
chr1_h735	chr1	10718589	10718760	172	gene,protein-coding	NULL	AT1G30360	ID=AT1G30360; type=protein-coding; loc=Chr1:+|10715665-10718997;
chr1_h736	chr1	10722235	10722445	211	gene,protein-coding	NULL	AT1G30380	ID=AT1G30380; type=protein-coding; loc=Chr1:+|10722197-10723247;
chr1_h737	chr1	10722780	10722986	207	gene,protein-coding	NULL	AT1G30380	ID=AT1G30380; type=protein-coding; loc=Chr1:+|10722197-10723247;
chr1_h738	chr1	10728050	10728177	128	gene,protein-coding	NULL	AT1G30400 // AT1G30400	ID=AT1G30400; type=protein-coding; loc=Chr1:+|10727638-10737889; // ID=AT1G30400; type=protein-coding; loc=Chr1:+|10727962-10738055;
chr1_h739	chr1	10734381	10734592	212	gene,protein-coding	NULL	AT1G30400 // AT1G30400	ID=AT1G30400; type=protein-coding; loc=Chr1:+|10727638-10737889; // ID=AT1G30400; type=protein-coding; loc=Chr1:+|10727962-10738055;
chr1_h740	chr1	10736253	10736474	222	gene,protein-coding	NULL	AT1G30400 // AT1G30400	ID=AT1G30400; type=protein-coding; loc=Chr1:+|10727638-10737889; // ID=AT1G30400; type=protein-coding; loc=Chr1:+|10727962-10738055;
chr1_h741	chr1	10761759	10761921	163	gene,protein-coding	NULL	AT1G30440 // GA-rich	ID=AT1G30440; type=protein-coding; loc=Chr1:+|10759475-10762394; // repName:GA-rich; type=RMSK-TR; repClass=Low_complexity; repFamily=Low_complexity; loc=Chr1:+|10761790-10761845;
chr1_h742	chr1	10812459	10812588	130	gene,protein-coding	NULL	AT1G30520	ID=AT1G30520; type=protein-coding; loc=Chr1:+|10810984-10813700;
chr1_h743	chr1	10815221	10815374	154	gene,protein-coding	NULL	AT1G30530	ID=AT1G30530; type=protein-coding; loc=Chr1:+|10814659-10816583;
chr1_h744	chr1	10815856	10816240	385	gene,protein-coding	NULL	AT1G30530	ID=AT1G30530; type=protein-coding; loc=Chr1:+|10814659-10816583;
chr1_h745	chr1	10817374	10817502	129	gene,protein-coding	NULL	AT1G30540	ID=AT1G30540; type=protein-coding; loc=Chr1:-|10816774-10819362;
chr1_h746	chr1	10859473	10859615	143	gene,protein-coding	NULL	AT1G30630	ID=AT1G30630; type=protein-coding; loc=Chr1:-|10858298-10860261;
chr1_h747	chr1	10888282	10888436	155	gene,protein-coding	NULL	AT1G30690 // AT1G30690	ID=AT1G30690; type=protein-coding; loc=Chr1:+|10887705-10890315; // ID=AT1G30690; type=protein-coding; loc=Chr1:+|10887607-10890332;
chr1_h748	chr1	10888529	10888745	217	gene,protein-coding	NULL	AT1G30690 // AT1G30690 // GA-rich	ID=AT1G30690; type=protein-coding; loc=Chr1:+|10887705-10890315; // ID=AT1G30690; type=protein-coding; loc=Chr1:+|10887607-10890332; // repName:GA-rich; type=RMSK-TR; repClass=Low_complexity; repFamily=Low_complexity; loc=Chr1:+|10888550-10888672;
chr1_h749	chr1	10888755	10888921	167	gene,protein-coding	NULL	AT1G30690 // AT1G30690	ID=AT1G30690; type=protein-coding; loc=Chr1:+|10887705-10890315; // ID=AT1G30690; type=protein-coding; loc=Chr1:+|10887607-10890332;
chr1_h750	chr1	10993240	10993375	136	gene,protein-coding	NULL	AT1G30880	ID=AT1G30880; type=protein-coding; loc=Chr1:-|10993195-10994125;
chr1_h751	chr1	11020487	11020617	131	intergenic	NULL	NULL	NULL
chr1_h752	chr1	11049865	11049995	131	TE	NULL	AT1G30980 // AT1G30980 // AT1TE35680 // Vandal2N1	ID=AT1G30980; type=TE; loc=Chr1:-|11049583-11050729; // ID=AT1G30980; type=protein-coding; loc=Chr1:-|11049583-11050729; // ID=AT1TE35680; type=TE; loc=Chr1:-|11048697-11051466; // repName:Vandal2N1; type=RMSK-TE; repClass=DNA; repFamily=MuDR; loc=Chr1:-|11048697-11051463;
chr1_h753	chr1	11128986	11129149	164	intergenic	NULL	ATRAN	repName:ATRAN; type=RMSK-TE; repClass=DNA?; repFamily=DNA?; loc=Chr1:-|11129027-11129163;
chr1_h754	chr1	11133717	11133844	128	gene,protein-coding	NULL	AT1G31170 // AT1G31170 // AT1G31170	ID=AT1G31170; type=protein-coding; loc=Chr1:+|11133485-11134405; // ID=AT1G31170; type=protein-coding; loc=Chr1:+|11133485-11134361; // ID=AT1G31170; type=protein-coding; loc=Chr1:+|11133485-11134405;
chr1_h755	chr1	11144285	11144482	198	gene,protein-coding	NULL	AT1G31180	ID=AT1G31180; type=protein-coding; loc=Chr1:-|11142714-11144633;
chr1_h756	chr1	11162622	11162778	157	gene,protein-coding	NULL	AT1G31230	ID=AT1G31230; type=protein-coding; loc=Chr1:-|11158618-11163274;
chr1_h757	chr1	11198625	11198881	257	gene,protein-coding	NULL	AT1G31310	ID=AT1G31310; type=protein-coding; loc=Chr1:-|11198353-11200141;
chr1_h758	chr1	11204463	11204605	143	TE	NULL	AT1TE36215 // AtSB2	ID=AT1TE36215; type=TE; loc=Chr1:-|11204438-11204636; // repName:AtSB2; type=RMSK-TE; repClass=SINE; repFamily=SINE; loc=Chr1:-|11204442-11204605;
chr1_h759	chr1	11214862	11215074	213	gene,protein-coding	NULL	AT1G31330	ID=AT1G31330; type=protein-coding; loc=Chr1:-|11214824-11216037;
chr1_h760	chr1	11215085	11215333	249	gene,protein-coding	NULL	AT1G31330	ID=AT1G31330; type=protein-coding; loc=Chr1:-|11214824-11216037;
chr1_h761	chr1	11218681	11218922	242	gene,protein-coding	NULL	AT1G31340	ID=AT1G31340; type=protein-coding; loc=Chr1:-|11217845-11219458;
chr1_h762	chr1	11241631	11241787	157	TE	NULL	AT1TE36345 // AT1TE36350 // BRODYAGA2 // ATDNAI27T9A	ID=AT1TE36345; type=TE; loc=Chr1:-|11241567-11241774; // ID=AT1TE36350; type=TE; loc=Chr1:+|11241775-11242082; // repName:BRODYAGA2; type=RMSK-TE; repClass=DNA; repFamily=MuDR; loc=Chr1:-|11241615-11241766; // repName:ATDNAI27T9A; type=RMSK-TE; repClass=DNA; repFamily=MuDR; loc=Chr1:+|11241766-11241881;
chr1_h763	chr1	11373256	11373382	127	gene,protein-coding	NULL	AT1G31760	ID=AT1G31760; type=protein-coding; loc=Chr1:-|11372425-11373483;
chr1_h764	chr1	11410935	11411126	192	gene,protein-coding	NULL	AT1G31812	ID=AT1G31812; type=protein-coding; loc=Chr1:-|11410875-11412204;
chr1_h765	chr1	11423080	11423250	171	gene,protein-coding	NULL	AT1G31835	ID=AT1G31835; type=protein-coding; loc=Chr1:-|11423059-11423684;
chr1_h766	chr1	11423316	11423489	174	gene,protein-coding	NULL	AT1G31835	ID=AT1G31835; type=protein-coding; loc=Chr1:-|11423059-11423684;
chr1_h767	chr1	11435417	11435612	196	gene,protein-coding	NULL	AT1G31860	ID=AT1G31860; type=protein-coding; loc=Chr1:-|11434108-11436607;
chr1_h768	chr1	11435786	11435982	197	gene,protein-coding	NULL	AT1G31860	ID=AT1G31860; type=protein-coding; loc=Chr1:-|11434108-11436607;
chr1_h769	chr1	11436073	11436271	199	gene,protein-coding	NULL	AT1G31860	ID=AT1G31860; type=protein-coding; loc=Chr1:-|11434108-11436607;
chr1_h770	chr1	11460742	11460923	182	gene,protein-coding	NULL	AT1G31910	ID=AT1G31910; type=protein-coding; loc=Chr1:+|11457126-11461825;
chr1_h771	chr1	11480102	11480341	240	gene,protein-coding	NULL	AT1G31970 // GA-rich	ID=AT1G31970; type=protein-coding; loc=Chr1:+|11479866-11482890; // repName:GA-rich; type=RMSK-TR; repClass=Low_complexity; repFamily=Low_complexity; loc=Chr1:+|11479986-11480156;
chr1_h772	chr1	11482138	11482270	133	gene,protein-coding	NULL	AT1G31970	ID=AT1G31970; type=protein-coding; loc=Chr1:+|11479866-11482890;
chr1_h773	chr1	11508639	11508806	168	gene,protein-coding	NULL	AT1G32000	ID=AT1G32000; type=protein-coding; loc=Chr1:-|11508285-11508909;
chr1_h774	chr1	11532752	11533064	313	gene,protein-coding	NULL	AT1G32060	ID=AT1G32060; type=protein-coding; loc=Chr1:+|11532533-11534639;
chr1_h775	chr1	11561101	11561324	224	gene,protein-coding	NULL	AT1G32130	ID=AT1G32130; type=protein-coding; loc=Chr1:-|11558881-11561865;
chr1_h776	chr1	11569417	11569603	187	gene,protein-coding	NULL	AT1G32160	ID=AT1G32160; type=protein-coding; loc=Chr1:+|11568665-11570387;
chr1_h777	chr1	11613563	11613702	140	gene,protein-coding	NULL	AT1G32230 // AT1G32230 // AT1G32230	ID=AT1G32230; type=protein-coding; loc=Chr1:+|11612118-11616218; // ID=AT1G32230; type=protein-coding; loc=Chr1:+|11612118-11616218; // ID=AT1G32230; type=protein-coding; loc=Chr1:+|11612118-11616218;
chr1_h778	chr1	11619162	11619481	320	intergenic	NULL	NULL	NULL
chr1_h779	chr1	11670597	11670742	146	TE	NULL	AT1TE37795	ID=AT1TE37795; type=TE; loc=Chr1:-|11670244-11670641;
chr1_h780	chr1	11685234	11685377	144	intergenic	NULL	NULL	NULL
chr1_h781	chr1	11739483	11739611	129	gene,protein-coding	NULL	AT1G32470	ID=AT1G32470; type=protein-coding; loc=Chr1:-|11739304-11740361;
chr1_h782	chr1	11739721	11739878	158	gene,protein-coding	NULL	AT1G32470	ID=AT1G32470; type=protein-coding; loc=Chr1:-|11739304-11740361;
chr1_h783	chr1	11759947	11760088	142	gene,protein-coding	NULL	AT1G32530	ID=AT1G32530; type=protein-coding; loc=Chr1:-|11759459-11762607;
chr1_h784	chr1	11797921	11798064	144	gene,protein-coding	NULL	AT1G32630	ID=AT1G32630; type=protein-coding; loc=Chr1:+|11797335-11798602;
chr1_h785	chr1	11800046	11800178	133	gene,protein-coding	NULL	AT1G32640	ID=AT1G32640; type=protein-coding; loc=Chr1:-|11798810-11800988;
chr1_h786	chr1	11800187	11800410	224	gene,protein-coding	NULL	AT1G32640	ID=AT1G32640; type=protein-coding; loc=Chr1:-|11798810-11800988;
chr1_h787	chr1	11829566	11829710	145	gene,protein-coding	NULL	AT1G32700 // AT1G32700	ID=AT1G32700; type=protein-coding; loc=Chr1:+|11827433-11829759; // ID=AT1G32700; type=protein-coding; loc=Chr1:+|11827467-11829759;
chr1_h788	chr1	11846345	11846474	130	gene,protein-coding	NULL	AT1G32740 // AT1G32750	ID=AT1G32740; type=protein-coding; loc=Chr1:+|11844877-11846347; // ID=AT1G32750; type=protein-coding; loc=Chr1:-|11846247-11856261;
chr1_h789	chr1	11901380	11901530	151	TE	NULL	AT1TE38530 // Arnold2	ID=AT1TE38530; type=TE; loc=Chr1:+|11887152-11901703; // repName:Arnold2; type=RMSK-TE; repClass=DNA; repFamily=MuDR; loc=Chr1:+|11887151-11901703;
chr1_h790	chr1	11912666	11912804	139	gene,protein-coding	NULL	AT1G32870 // AT1G32870	ID=AT1G32870; type=protein-coding; loc=Chr1:+|11911679-11913947; // ID=AT1G32870; type=protein-coding; loc=Chr1:+|11911679-11913947;
chr1_h791	chr1	11921031	11921205	175	gene,protein-coding	NULL	AT1G32900	ID=AT1G32900; type=protein-coding; loc=Chr1:-|11920390-11923766;
chr1_h792	chr1	11921736	11921867	132	gene,protein-coding	NULL	AT1G32900	ID=AT1G32900; type=protein-coding; loc=Chr1:-|11920390-11923766;
chr1_h793	chr1	11923164	11923290	127	gene,protein-coding	NULL	AT1G32900	ID=AT1G32900; type=protein-coding; loc=Chr1:-|11920390-11923766;
chr1_h794	chr1	11977901	11978076	176	gene,protein-coding	NULL	AT1G33060 // AT1G33060	ID=AT1G33060; type=protein-coding; loc=Chr1:-|11975340-11978521; // ID=AT1G33060; type=protein-coding; loc=Chr1:-|11975342-11978521;
chr1_h795	chr1	11982847	11983034	188	gene,protein-coding,TE	NULL	AT1TE38780 // AT1G33070	ID=AT1TE38780; type=TE; loc=Chr1:+|11982675-11983039; // ID=AT1G33070; type=protein-coding; loc=Chr1:+|11982889-11985299;
chr1_h796	chr1	12010946	12011263	318	gene,protein-coding	NULL	AT1G33120	ID=AT1G33120; type=protein-coding; loc=Chr1:+|12010901-12012524;
chr1_h797	chr1	12011513	12011643	131	gene,protein-coding	NULL	AT1G33120	ID=AT1G33120; type=protein-coding; loc=Chr1:+|12010901-12012524;
chr1_h798	chr1	12023320	12023637	318	gene,protein-coding	NULL	AT1G33140	ID=AT1G33140; type=protein-coding; loc=Chr1:+|12023275-12024783;
chr1_h799	chr1	12023887	12024020	134	gene,protein-coding	NULL	AT1G33140	ID=AT1G33140; type=protein-coding; loc=Chr1:+|12023275-12024783;
chr1_h800	chr1	12029533	12029673	141	gene,protein-coding	NULL	AT1G33170	ID=AT1G33170; type=protein-coding; loc=Chr1:+|12027084-12030539;
chr1_h801	chr1	12030199	12030337	139	gene,protein-coding	NULL	AT1G33170	ID=AT1G33170; type=protein-coding; loc=Chr1:+|12027084-12030539;
chr1_h802	chr1	12052906	12053095	190	gene,protein-coding	NULL	AT1G33240	ID=AT1G33240; type=protein-coding; loc=Chr1:-|12051471-12054546;
chr1_h803	chr1	12054289	12054420	132	gene,protein-coding	NULL	AT1G33240	ID=AT1G33240; type=protein-coding; loc=Chr1:-|12051471-12054546;
chr1_h804	chr1	12083907	12084055	149	intergenic	NULL	NULL	NULL
chr1_h805	chr1	12124472	12124691	220	gene,protein-coding,ncRNA	NULL	AT1G33430 // AT1G33415	ID=AT1G33430; type=protein-coding; loc=Chr1:-|12124363-12126469; // ID=AT1G33415; type=ncRNA; loc=Chr1:+|12118992-12126593;
chr1_h806	chr1	12125054	12125317	264	gene,protein-coding,ncRNA	NULL	AT1G33430 // AT1G33415	ID=AT1G33430; type=protein-coding; loc=Chr1:-|12124363-12126469; // ID=AT1G33415; type=ncRNA; loc=Chr1:+|12118992-12126593;
chr1_h807	chr1	12125386	12125638	253	gene,protein-coding,ncRNA	NULL	AT1G33430 // AT1G33415	ID=AT1G33430; type=protein-coding; loc=Chr1:-|12124363-12126469; // ID=AT1G33415; type=ncRNA; loc=Chr1:+|12118992-12126593;
chr1_h808	chr1	12158053	12158236	184	gene,protein-coding	NULL	AT1G33520	ID=AT1G33520; type=protein-coding; loc=Chr1:-|12157156-12158953;
chr1_h809	chr1	12158243	12158447	205	gene,protein-coding	NULL	AT1G33520	ID=AT1G33520; type=protein-coding; loc=Chr1:-|12157156-12158953;
chr1_h810	chr1	12178840	12178991	152	gene,protein-coding	NULL	AT1G33590	ID=AT1G33590; type=protein-coding; loc=Chr1:+|12177777-12179413;
chr1_h811	chr1	12243202	12243329	128	gene,protein-coding,TE	NULL	AT1G33770 // AT1TE39775	ID=AT1G33770; type=protein-coding; loc=Chr1:+|12242126-12244462; // ID=AT1TE39775; type=TE; loc=Chr1:-|12242736-12243209;
chr1_h812	chr1	12247659	12247792	134	intergenic	NULL	NULL	NULL
chr1_h813	chr1	12293883	12294017	135	intergenic	NULL	NULL	NULL
chr1_h814	chr1	12294435	12294625	191	gene,protein-coding	NULL	AT1G33860	ID=AT1G33860; type=protein-coding; loc=Chr1:+|12294394-12295305;
chr1_h815	chr1	12294653	12294787	135	gene,protein-coding	NULL	AT1G33860	ID=AT1G33860; type=protein-coding; loc=Chr1:+|12294394-12295305;
chr1_h816	chr1	12355889	12356018	130	gene,protein-coding	NULL	AT1G33990	ID=AT1G33990; type=protein-coding; loc=Chr1:+|12355568-12358031;
chr1_h817	chr1	12363270	12363398	129	intergenic	NULL	NULL	NULL
chr1_h818	chr1	12370217	12370392	176	gene,protein-coding	NULL	AT1G34030	ID=AT1G34030; type=protein-coding; loc=Chr1:-|12370065-12371553;
chr1_h819	chr1	12370494	12370636	143	gene,protein-coding	NULL	AT1G34030	ID=AT1G34030; type=protein-coding; loc=Chr1:-|12370065-12371553;
chr1_h820	chr1	12452116	12452350	235	gene,protein-coding	NULL	AT1G34190	ID=AT1G34190; type=protein-coding; loc=Chr1:+|12451451-12454142;
chr1_h821	chr1	12470572	12470699	128	TE	NULL	AT1G34240 // AT1G34240 // AT1TE40605 // TAG2	ID=AT1G34240; type=TE; loc=Chr1:+|12470418-12471252; // ID=AT1G34240; type=protein-coding; loc=Chr1:+|12470418-12471252; // ID=AT1TE40605; type=TE; loc=Chr1:+|12470417-12471254; // repName:TAG2; type=RMSK-TE; repClass=DNA; repFamily=hAT-Ac; loc=Chr1:+|12470395-12471138;
chr1_h822	chr1	12566481	12566620	140	gene,protein-coding,TE	NULL	AT1G34400 // AT1TE40940 // ATGP2NLTR	ID=AT1G34400; type=protein-coding; loc=Chr1:-|12565992-12566615; // ID=AT1TE40940; type=TE; loc=Chr1:+|12566243-12568303; // repName:ATGP2NLTR; type=RMSK-TE; repClass=LTR; repFamily=Gypsy; loc=Chr1:+|12566242-12568277;
chr1_h823	chr1	12566819	12567141	323	TE	NULL	AT1TE40940 // ATGP2NLTR	ID=AT1TE40940; type=TE; loc=Chr1:+|12566243-12568303; // repName:ATGP2NLTR; type=RMSK-TE; repClass=LTR; repFamily=Gypsy; loc=Chr1:+|12566242-12568277;
chr1_h824	chr1	12572407	12572565	159	TE	NULL	AT1TE40955 // ATGP2-LTR	ID=AT1TE40955; type=TE; loc=Chr1:-|12569584-12572711; // repName:ATGP2-LTR; type=RMSK-TE; repClass=LTR; repFamily=Gypsy; loc=Chr1:-|12572119-12572712;
chr1_h825	chr1	12672715	12672935	221	TE	NULL	AT1TE41345 // AT1G34600 // AT1G34600 // Atlantys2_I-int	ID=AT1TE41345; type=TE; loc=Chr1:-|12664497-12673969; // ID=AT1G34600; type=TE; loc=Chr1:-|12668425-12673094; // ID=AT1G34600; type=protein-coding; loc=Chr1:-|12668425-12673094; // repName:Atlantys2_I-int; type=RMSK-TE; repClass=LTR; repFamily=Gypsy; loc=Chr1:-|12670115-12673167;
chr1_h826	chr1	12728703	12728838	136	intergenic	NULL	NULL	NULL
chr1_h827	chr1	12729632	12729765	134	TE	NULL	AT1TE41465	ID=AT1TE41465; type=TE; loc=Chr1:+|12728938-12729681;
chr1_h828	chr1	12748928	12749061	134	gene,protein-coding	NULL	AT1G34780 // AT1G34780	ID=AT1G34780; type=protein-coding; loc=Chr1:-|12748571-12750383; // ID=AT1G34780; type=protein-coding; loc=Chr1:-|12748571-12750383;
chr1_h829	chr1	12843969	12844155	187	TE	NULL	AT1G35115 // AT1G35115 // AT1TE41800 // ATCopia36_I-int	ID=AT1G35115; type=TE; loc=Chr1:+|12842158-12845455; // ID=AT1G35115; type=protein-coding; loc=Chr1:+|12842158-12845455; // ID=AT1TE41800; type=TE; loc=Chr1:+|12842158-12845721; // repName:ATCopia36_I-int; type=RMSK-TE; repClass=LTR; repFamily=Copia; loc=Chr1:+|12842883-12845445;
chr1_h830	chr1	12845219	12845346	128	TE	NULL	AT1G35115 // AT1G35115 // AT1TE41800 // ATCopia36_I-int	ID=AT1G35115; type=TE; loc=Chr1:+|12842158-12845455; // ID=AT1G35115; type=protein-coding; loc=Chr1:+|12842158-12845455; // ID=AT1TE41800; type=TE; loc=Chr1:+|12842158-12845721; // repName:ATCopia36_I-int; type=RMSK-TE; repClass=LTR; repFamily=Copia; loc=Chr1:+|12842883-12845445;
chr1_h831	chr1	12865661	12865795	135	gene,protein-coding	NULL	AT1G35150	ID=AT1G35150; type=protein-coding; loc=Chr1:-|12864158-12866238;
chr1_h832	chr1	12867255	12867481	227	gene,protein-coding	NULL	AT1G35160	ID=AT1G35160; type=protein-coding; loc=Chr1:+|12867181-12868793;
chr1_h833	chr1	12867844	12867973	130	gene,protein-coding	NULL	AT1G35160	ID=AT1G35160; type=protein-coding; loc=Chr1:+|12867181-12868793;
chr1_h834	chr1	12901763	12902024	262	intergenic	NULL	NULL	NULL
chr1_h835	chr1	12956285	12956710	426	gene,protein-coding	NULL	AT1G35310	ID=AT1G35310; type=protein-coding; loc=Chr1:-|12956159-12957090;
chr1_h836	chr1	12956847	12957053	207	gene,protein-coding	NULL	AT1G35310	ID=AT1G35310; type=protein-coding; loc=Chr1:-|12956159-12957090;
chr1_h837	chr1	12994588	12994716	129	intergenic	NULL	NULL	NULL
chr1_h838	chr1	13124608	13124738	131	gene,protein-coding	NULL	AT1G35580 // AT1G35580 // AT1G35580	ID=AT1G35580; type=protein-coding; loc=Chr1:-|13122877-13125263; // ID=AT1G35580; type=protein-coding; loc=Chr1:-|13122204-13125264; // ID=AT1G35580; type=protein-coding; loc=Chr1:-|13122204-13125264;
chr1_h839	chr1	13136720	13136918	199	TE	NULL	AT1G35600 // AT1G35600 // AT1TE42890 // ATENSPM5	ID=AT1G35600; type=TE; loc=Chr1:+|13136559-13139252; // ID=AT1G35600; type=protein-coding; loc=Chr1:+|13136559-13139252; // ID=AT1TE42890; type=TE; loc=Chr1:+|13131405-13140006; // repName:ATENSPM5; type=RMSK-TE; repClass=DNA; repFamily=En-Spm; loc=Chr1:+|13131403-13140006;
chr1_h840	chr1	13171145	13171292	148	intergenic	NULL	NULL	NULL
chr1_h841	chr1	13207386	13207523	138	gene,protein-coding	NULL	AT1G35670	ID=AT1G35670; type=protein-coding; loc=Chr1:+|13205381-13208252;
chr1_h842	chr1	13207607	13207737	131	gene,protein-coding	NULL	AT1G35670	ID=AT1G35670; type=protein-coding; loc=Chr1:+|13205381-13208252;
chr1_h843	chr1	13208926	13209086	161	gene,protein-coding	NULL	AT1G35680	ID=AT1G35680; type=protein-coding; loc=Chr1:+|13208736-13210418;
chr1_h844	chr1	13241470	13241609	140	intergenic	NULL	ATREPX1	repName:ATREPX1; type=RMSK-TE; repClass=Other; repFamily=Composite; loc=Chr1:+|13241435-13241682;
chr1_h845	chr1	13242080	13242259	180	intergenic	NULL	NULL	NULL
chr1_h846	chr1	13248115	13248256	142	TE	NULL	AT1G35745 // AT1G35745 // AT1TE43305 // ATHAT10	ID=AT1G35745; type=TE; loc=Chr1:-|13248054-13249824; // ID=AT1G35745; type=protein-coding; loc=Chr1:-|13248054-13249824; // ID=AT1TE43305; type=TE; loc=Chr1:-|13247658-13250347; // repName:ATHAT10; type=RMSK-TE; repClass=DNA; repFamily=hAT-Ac; loc=Chr1:-|13247657-13249430;
chr1_h847	chr1	13257052	13257225	174	TE	NULL	AT1TE43325 // ATLINE1A	ID=AT1TE43325; type=TE; loc=Chr1:-|13256864-13257271; // repName:ATLINE1A; type=RMSK-TE; repClass=LINE; repFamily=L1; loc=Chr1:-|13256864-13257271;
chr1_h848	chr1	13278109	13278260	152	gene,protein-coding	NULL	AT1G35780	ID=AT1G35780; type=protein-coding; loc=Chr1:-|13277274-13280289;
chr1_h849	chr1	13510916	13511147	232	TE	NULL	AT1TE44230 // AT1G36120 // AT1G36120 // ATGP1-I-int	ID=AT1TE44230; type=TE; loc=Chr1:-|13507780-13515964; // ID=AT1G36120; type=TE; loc=Chr1:-|13509837-13514564; // ID=AT1G36120; type=protein-coding; loc=Chr1:-|13509837-13514564; // repName:ATGP1-I-int; type=RMSK-TE; repClass=LTR; repFamily=Gypsy; loc=Chr1:-|13508904-13514816;
chr1_h850	chr1	13511597	13511782	186	TE	NULL	AT1TE44230 // AT1G36120 // AT1G36120 // ATGP1-I-int	ID=AT1TE44230; type=TE; loc=Chr1:-|13507780-13515964; // ID=AT1G36120; type=TE; loc=Chr1:-|13509837-13514564; // ID=AT1G36120; type=protein-coding; loc=Chr1:-|13509837-13514564; // repName:ATGP1-I-int; type=RMSK-TE; repClass=LTR; repFamily=Gypsy; loc=Chr1:-|13508904-13514816;
chr1_h851	chr1	13512595	13512833	239	TE	NULL	AT1TE44230 // AT1G36120 // AT1G36120 // ATGP1-I-int	ID=AT1TE44230; type=TE; loc=Chr1:-|13507780-13515964; // ID=AT1G36120; type=TE; loc=Chr1:-|13509837-13514564; // ID=AT1G36120; type=protein-coding; loc=Chr1:-|13509837-13514564; // repName:ATGP1-I-int; type=RMSK-TE; repClass=LTR; repFamily=Gypsy; loc=Chr1:-|13508904-13514816;
chr1_h852	chr1	13512919	13513070	152	TE	NULL	AT1TE44230 // AT1G36120 // AT1G36120 // ATGP1-I-int	ID=AT1TE44230; type=TE; loc=Chr1:-|13507780-13515964; // ID=AT1G36120; type=TE; loc=Chr1:-|13509837-13514564; // ID=AT1G36120; type=protein-coding; loc=Chr1:-|13509837-13514564; // repName:ATGP1-I-int; type=RMSK-TE; repClass=LTR; repFamily=Gypsy; loc=Chr1:-|13508904-13514816;
chr1_h853	chr1	13513477	13513787	311	TE	NULL	AT1TE44230 // AT1G36120 // AT1G36120 // ATGP1-I-int	ID=AT1TE44230; type=TE; loc=Chr1:-|13507780-13515964; // ID=AT1G36120; type=TE; loc=Chr1:-|13509837-13514564; // ID=AT1G36120; type=protein-coding; loc=Chr1:-|13509837-13514564; // repName:ATGP1-I-int; type=RMSK-TE; repClass=LTR; repFamily=Gypsy; loc=Chr1:-|13508904-13514816;
chr1_h854	chr1	13514146	13514286	141	TE	NULL	AT1TE44230 // AT1G36120 // AT1G36120 // ATGP1-I-int	ID=AT1TE44230; type=TE; loc=Chr1:-|13507780-13515964; // ID=AT1G36120; type=TE; loc=Chr1:-|13509837-13514564; // ID=AT1G36120; type=protein-coding; loc=Chr1:-|13509837-13514564; // repName:ATGP1-I-int; type=RMSK-TE; repClass=LTR; repFamily=Gypsy; loc=Chr1:-|13508904-13514816;
chr1_h855	chr1	13524380	13524544	165	TE	NULL	AT1TE44260	ID=AT1TE44260; type=TE; loc=Chr1:-|13524126-13524980;
chr1_h856	chr1	13534161	13534295	135	gene,protein-coding	NULL	AT1G36160	ID=AT1G36160; type=protein-coding; loc=Chr1:+|13534165-13544008;
chr1_h857	chr1	13535723	13535879	157	gene,protein-coding	NULL	AT1G36160	ID=AT1G36160; type=protein-coding; loc=Chr1:+|13534165-13544008;
chr1_h858	chr1	13540889	13541059	171	gene,protein-coding	NULL	AT1G36160	ID=AT1G36160; type=protein-coding; loc=Chr1:+|13534165-13544008;
chr1_h859	chr1	13541917	13542100	184	gene,protein-coding	NULL	AT1G36160	ID=AT1G36160; type=protein-coding; loc=Chr1:+|13534165-13544008;
chr1_h860	chr1	13542896	13543123	228	gene,protein-coding	NULL	AT1G36160	ID=AT1G36160; type=protein-coding; loc=Chr1:+|13534165-13544008;
chr1_h861	chr1	13543309	13543586	278	gene,protein-coding	NULL	AT1G36160	ID=AT1G36160; type=protein-coding; loc=Chr1:+|13534165-13544008;
chr1_h862	chr1	13568586	13568754	169	intergenic	NULL	NULL	NULL
chr1_h863	chr1	13568862	13569063	202	intergenic	NULL	NULL	NULL
chr1_h864	chr1	13569081	13569251	171	intergenic	NULL	NULL	NULL
chr1_h865	chr1	13639176	13639353	178	intergenic	NULL	NULL	NULL
chr1_h866	chr1	13651276	13651403	128	TE	NULL	AT1G36300 // AT1G36300 // AT1TE44690 // ATHILA6C_I-int	ID=AT1G36300; type=TE; loc=Chr1:-|13647773-13652173; // ID=AT1G36300; type=protein-coding; loc=Chr1:-|13647773-13652173; // ID=AT1TE44690; type=TE; loc=Chr1:-|13650502-13654369; // repName:ATHILA6C_I-int; type=RMSK-TE; repClass=LTR; repFamily=Gypsy; loc=Chr1:-|13649326-13653845;
chr1_h867	chr1	13660656	13661346	691	TE	NULL	AT1TE44720 // AT1G36305 // AT1G36305 // ATGP1-I-int	ID=AT1TE44720; type=TE; loc=Chr1:+|13659273-13667557; // ID=AT1G36305; type=TE; loc=Chr1:+|13660680-13665533; // ID=AT1G36305; type=protein-coding; loc=Chr1:+|13660680-13665533; // repName:ATGP1-I-int; type=RMSK-TE; repClass=LTR; repFamily=Gypsy; loc=Chr1:+|13660427-13666418;
chr1_h868	chr1	13661404	13662055	652	TE	NULL	AT1TE44720 // AT1G36305 // AT1G36305 // ATGP1-I-int	ID=AT1TE44720; type=TE; loc=Chr1:+|13659273-13667557; // ID=AT1G36305; type=TE; loc=Chr1:+|13660680-13665533; // ID=AT1G36305; type=protein-coding; loc=Chr1:+|13660680-13665533; // repName:ATGP1-I-int; type=RMSK-TE; repClass=LTR; repFamily=Gypsy; loc=Chr1:+|13660427-13666418;
chr1_h869	chr1	13662128	13662342	215	TE	NULL	AT1TE44720 // AT1G36305 // AT1G36305 // ATGP1-I-int	ID=AT1TE44720; type=TE; loc=Chr1:+|13659273-13667557; // ID=AT1G36305; type=TE; loc=Chr1:+|13660680-13665533; // ID=AT1G36305; type=protein-coding; loc=Chr1:+|13660680-13665533; // repName:ATGP1-I-int; type=RMSK-TE; repClass=LTR; repFamily=Gypsy; loc=Chr1:+|13660427-13666418;
chr1_h870	chr1	13662477	13662608	132	TE	NULL	AT1TE44720 // AT1G36305 // AT1G36305 // ATGP1-I-int	ID=AT1TE44720; type=TE; loc=Chr1:+|13659273-13667557; // ID=AT1G36305; type=TE; loc=Chr1:+|13660680-13665533; // ID=AT1G36305; type=protein-coding; loc=Chr1:+|13660680-13665533; // repName:ATGP1-I-int; type=RMSK-TE; repClass=LTR; repFamily=Gypsy; loc=Chr1:+|13660427-13666418;
chr1_h871	chr1	13663423	13663638	216	TE	NULL	AT1TE44720 // AT1G36305 // AT1G36305 // ATGP1-I-int	ID=AT1TE44720; type=TE; loc=Chr1:+|13659273-13667557; // ID=AT1G36305; type=TE; loc=Chr1:+|13660680-13665533; // ID=AT1G36305; type=protein-coding; loc=Chr1:+|13660680-13665533; // repName:ATGP1-I-int; type=RMSK-TE; repClass=LTR; repFamily=Gypsy; loc=Chr1:+|13660427-13666418;
chr1_h872	chr1	13663893	13664278	386	TE	NULL	AT1TE44720 // AT1G36305 // AT1G36305 // ATGP1-I-int	ID=AT1TE44720; type=TE; loc=Chr1:+|13659273-13667557; // ID=AT1G36305; type=TE; loc=Chr1:+|13660680-13665533; // ID=AT1G36305; type=protein-coding; loc=Chr1:+|13660680-13665533; // repName:ATGP1-I-int; type=RMSK-TE; repClass=LTR; repFamily=Gypsy; loc=Chr1:+|13660427-13666418;
chr1_h873	chr1	13664295	13664429	135	TE	NULL	AT1TE44720 // AT1G36305 // AT1G36305 // ATGP1-I-int	ID=AT1TE44720; type=TE; loc=Chr1:+|13659273-13667557; // ID=AT1G36305; type=TE; loc=Chr1:+|13660680-13665533; // ID=AT1G36305; type=protein-coding; loc=Chr1:+|13660680-13665533; // repName:ATGP1-I-int; type=RMSK-TE; repClass=LTR; repFamily=Gypsy; loc=Chr1:+|13660427-13666418;
chr1_h874	chr1	13664642	13664940	299	TE	NULL	AT1TE44720 // AT1G36305 // AT1G36305 // ATGP1-I-int	ID=AT1TE44720; type=TE; loc=Chr1:+|13659273-13667557; // ID=AT1G36305; type=TE; loc=Chr1:+|13660680-13665533; // ID=AT1G36305; type=protein-coding; loc=Chr1:+|13660680-13665533; // repName:ATGP1-I-int; type=RMSK-TE; repClass=LTR; repFamily=Gypsy; loc=Chr1:+|13660427-13666418;
chr1_h875	chr1	13711725	13711864	140	TE	NULL	AT1TE44905 // Athila2_LTR	ID=AT1TE44905; type=TE; loc=Chr1:+|13711059-13712501; // repName:Athila2_LTR; type=RMSK-TE; repClass=LTR; repFamily=Gypsy; loc=Chr1:+|13711661-13712500;
chr1_h876	chr1	13769605	13769732	128	TE	NULL	AT1G36520 // AT1G36520 // AT1TE45135 // Athila2_I-int	ID=AT1G36520; type=TE; loc=Chr1:+|13768837-13774806; // ID=AT1G36520; type=protein-coding; loc=Chr1:+|13768837-13774806; // ID=AT1TE45135; type=TE; loc=Chr1:+|13768754-13777586; // repName:Athila2_I-int; type=RMSK-TE; repClass=LTR; repFamily=Gypsy; loc=Chr1:+|13768753-13776417;
chr1_h877	chr1	13773274	13773411	138	TE	NULL	AT1G36520 // AT1G36520 // AT1TE45135 // Athila2_I-int	ID=AT1G36520; type=TE; loc=Chr1:+|13768837-13774806; // ID=AT1G36520; type=protein-coding; loc=Chr1:+|13768837-13774806; // ID=AT1TE45135; type=TE; loc=Chr1:+|13768754-13777586; // repName:Athila2_I-int; type=RMSK-TE; repClass=LTR; repFamily=Gypsy; loc=Chr1:+|13768753-13776417;
chr1_h878	chr1	13774169	13774363	195	TE	NULL	AT1G36520 // AT1G36520 // AT1TE45135 // Athila2_I-int	ID=AT1G36520; type=TE; loc=Chr1:+|13768837-13774806; // ID=AT1G36520; type=protein-coding; loc=Chr1:+|13768837-13774806; // ID=AT1TE45135; type=TE; loc=Chr1:+|13768754-13777586; // repName:Athila2_I-int; type=RMSK-TE; repClass=LTR; repFamily=Gypsy; loc=Chr1:+|13768753-13776417;
chr1_h879	chr1	13774381	13774582	202	TE	NULL	AT1G36520 // AT1G36520 // AT1TE45135 // Athila2_I-int	ID=AT1G36520; type=TE; loc=Chr1:+|13768837-13774806; // ID=AT1G36520; type=protein-coding; loc=Chr1:+|13768837-13774806; // ID=AT1TE45135; type=TE; loc=Chr1:+|13768754-13777586; // repName:Athila2_I-int; type=RMSK-TE; repClass=LTR; repFamily=Gypsy; loc=Chr1:+|13768753-13776417;
chr1_h880	chr1	13774605	13774817	213	TE	NULL	AT1G36520 // AT1G36520 // AT1TE45135 // Athila2_I-int	ID=AT1G36520; type=TE; loc=Chr1:+|13768837-13774806; // ID=AT1G36520; type=protein-coding; loc=Chr1:+|13768837-13774806; // ID=AT1TE45135; type=TE; loc=Chr1:+|13768754-13777586; // repName:Athila2_I-int; type=RMSK-TE; repClass=LTR; repFamily=Gypsy; loc=Chr1:+|13768753-13776417;
chr1_h881	chr1	13787065	13787234	170	TE	NULL	AT1TE45175 // Athila6A_I-int	ID=AT1TE45175; type=TE; loc=Chr1:+|13786685-13795195; // repName:Athila6A_I-int; type=RMSK-TE; repClass=LTR; repFamily=Gypsy; loc=Chr1:+|13786684-13793495;
chr1_h882	chr1	13788140	13788274	135	TE	NULL	AT1TE45175 // Athila6A_I-int	ID=AT1TE45175; type=TE; loc=Chr1:+|13786685-13795195; // repName:Athila6A_I-int; type=RMSK-TE; repClass=LTR; repFamily=Gypsy; loc=Chr1:+|13786684-13793495;
chr1_h883	chr1	13791770	13791929	160	TE	NULL	AT1TE45175 // AT1G36540 // AT1G36540 // Athila6A_I-int	ID=AT1TE45175; type=TE; loc=Chr1:+|13786685-13795195; // ID=AT1G36540; type=TE; loc=Chr1:+|13788723-13792563; // ID=AT1G36540; type=protein-coding; loc=Chr1:+|13788723-13792563; // repName:Athila6A_I-int; type=RMSK-TE; repClass=LTR; repFamily=Gypsy; loc=Chr1:+|13786684-13793495;
chr1_h884	chr1	13793771	13793937	167	TE	NULL	AT1TE45175 // Athila6A_LTR	ID=AT1TE45175; type=TE; loc=Chr1:+|13786685-13795195; // repName:Athila6A_LTR; type=RMSK-TE; repClass=LTR; repFamily=Gypsy; loc=Chr1:+|13793493-13795195;
chr1_h885	chr1	13799874	13800096	223	TE	NULL	AT1TE45200 // AT1G36560 // AT1G36560 // AT1TE45205 // ATHILA6C_I-int	ID=AT1TE45200; type=TE; loc=Chr1:-|13796499-13800080; // ID=AT1G36560; type=TE; loc=Chr1:-|13799886-13801807; // ID=AT1G36560; type=protein-coding; loc=Chr1:-|13799886-13801807; // ID=AT1TE45205; type=TE; loc=Chr1:-|13800081-13800666; // repName:ATHILA6C_I-int; type=RMSK-TE; repClass=LTR; repFamily=Gypsy; loc=Chr1:-|13798263-13800095;
chr1_h886	chr1	13828597	13828734	138	TE	NULL	AT1G36610 // AT1G36610 // AT1TE45355 // ATGP1-I-int	ID=AT1G36610; type=TE; loc=Chr1:+|13828493-13831555; // ID=AT1G36610; type=protein-coding; loc=Chr1:+|13828493-13831555; // ID=AT1TE45355; type=TE; loc=Chr1:+|13828485-13832149; // repName:ATGP1-I-int; type=RMSK-TE; repClass=LTR; repFamily=Gypsy; loc=Chr1:+|13828484-13832149;
chr1_h887	chr1	13829569	13829724	156	TE	NULL	AT1G36610 // AT1G36610 // AT1TE45355 // ATGP1-I-int	ID=AT1G36610; type=TE; loc=Chr1:+|13828493-13831555; // ID=AT1G36610; type=protein-coding; loc=Chr1:+|13828493-13831555; // ID=AT1TE45355; type=TE; loc=Chr1:+|13828485-13832149; // repName:ATGP1-I-int; type=RMSK-TE; repClass=LTR; repFamily=Gypsy; loc=Chr1:+|13828484-13832149;
chr1_h888	chr1	13830042	13830227	186	TE	NULL	AT1G36610 // AT1G36610 // AT1TE45355 // ATGP1-I-int	ID=AT1G36610; type=TE; loc=Chr1:+|13828493-13831555; // ID=AT1G36610; type=protein-coding; loc=Chr1:+|13828493-13831555; // ID=AT1TE45355; type=TE; loc=Chr1:+|13828485-13832149; // repName:ATGP1-I-int; type=RMSK-TE; repClass=LTR; repFamily=Gypsy; loc=Chr1:+|13828484-13832149;
chr1_h889	chr1	13830292	13830523	232	TE	NULL	AT1G36610 // AT1G36610 // AT1TE45355 // ATGP1-I-int	ID=AT1G36610; type=TE; loc=Chr1:+|13828493-13831555; // ID=AT1G36610; type=protein-coding; loc=Chr1:+|13828493-13831555; // ID=AT1TE45355; type=TE; loc=Chr1:+|13828485-13832149; // repName:ATGP1-I-int; type=RMSK-TE; repClass=LTR; repFamily=Gypsy; loc=Chr1:+|13828484-13832149;
chr1_h890	chr1	13830882	13831060	179	TE	NULL	AT1G36610 // AT1G36610 // AT1TE45355 // ATGP1-I-int	ID=AT1G36610; type=TE; loc=Chr1:+|13828493-13831555; // ID=AT1G36610; type=protein-coding; loc=Chr1:+|13828493-13831555; // ID=AT1TE45355; type=TE; loc=Chr1:+|13828485-13832149; // repName:ATGP1-I-int; type=RMSK-TE; repClass=LTR; repFamily=Gypsy; loc=Chr1:+|13828484-13832149;
chr1_h891	chr1	13863591	13863743	153	TE	NULL	AT1TE45475 // Athila6A_LTR	ID=AT1TE45475; type=TE; loc=Chr1:-|13862959-13864749; // repName:Athila6A_LTR; type=RMSK-TE; repClass=LTR; repFamily=Gypsy; loc=Chr1:-|13862958-13864719;
chr1_h892	chr1	13864205	13864349	145	TE	NULL	AT1TE45475 // AT1G36670 // AT1G36670 // Athila6A_LTR	ID=AT1TE45475; type=TE; loc=Chr1:-|13862959-13864749; // ID=AT1G36670; type=TE; loc=Chr1:-|13864235-13865336; // ID=AT1G36670; type=protein-coding; loc=Chr1:-|13864235-13865336; // repName:Athila6A_LTR; type=RMSK-TE; repClass=LTR; repFamily=Gypsy; loc=Chr1:-|13862958-13864719;
chr1_h893	chr1	13884459	13885060	602	TE	NULL	AT1TE45560 // AT1G36720 // AT1G36720 // ATGP1-I-int	ID=AT1TE45560; type=TE; loc=Chr1:+|13883073-13890962; // ID=AT1G36720; type=TE; loc=Chr1:+|13884483-13888886; // ID=AT1G36720; type=protein-coding; loc=Chr1:+|13884483-13888886; // repName:ATGP1-I-int; type=RMSK-TE; repClass=LTR; repFamily=Gypsy; loc=Chr1:+|13884230-13885661;
chr1_h894	chr1	13885155	13885715	561	TE	NULL	AT1TE45560 // AT1G36720 // AT1G36720 // ATGP1-I-int // ATGP1-I-int	ID=AT1TE45560; type=TE; loc=Chr1:+|13883073-13890962; // ID=AT1G36720; type=TE; loc=Chr1:+|13884483-13888886; // ID=AT1G36720; type=protein-coding; loc=Chr1:+|13884483-13888886; // repName:ATGP1-I-int; type=RMSK-TE; repClass=LTR; repFamily=Gypsy; loc=Chr1:+|13884230-13885661; // repName:ATGP1-I-int; type=RMSK-TE; repClass=LTR; repFamily=Gypsy; loc=Chr1:+|13885663-13889824;
chr1_h895	chr1	13885887	13886043	157	TE	NULL	AT1TE45560 // AT1G36720 // AT1G36720 // ATGP1-I-int	ID=AT1TE45560; type=TE; loc=Chr1:+|13883073-13890962; // ID=AT1G36720; type=TE; loc=Chr1:+|13884483-13888886; // ID=AT1G36720; type=protein-coding; loc=Chr1:+|13884483-13888886; // repName:ATGP1-I-int; type=RMSK-TE; repClass=LTR; repFamily=Gypsy; loc=Chr1:+|13885663-13889824;
chr1_h896	chr1	13886879	13887047	169	TE	NULL	AT1TE45560 // AT1G36720 // AT1G36720 // ATGP1-I-int	ID=AT1TE45560; type=TE; loc=Chr1:+|13883073-13890962; // ID=AT1G36720; type=TE; loc=Chr1:+|13884483-13888886; // ID=AT1G36720; type=protein-coding; loc=Chr1:+|13884483-13888886; // repName:ATGP1-I-int; type=RMSK-TE; repClass=LTR; repFamily=Gypsy; loc=Chr1:+|13885663-13889824;
chr1_h897	chr1	13887405	13887703	299	TE	NULL	AT1TE45560 // AT1G36720 // AT1G36720 // ATGP1-I-int	ID=AT1TE45560; type=TE; loc=Chr1:+|13883073-13890962; // ID=AT1G36720; type=TE; loc=Chr1:+|13884483-13888886; // ID=AT1G36720; type=protein-coding; loc=Chr1:+|13884483-13888886; // repName:ATGP1-I-int; type=RMSK-TE; repClass=LTR; repFamily=Gypsy; loc=Chr1:+|13885663-13889824;
chr1_h898	chr1	13888105	13888349	245	TE	NULL	AT1TE45560 // AT1G36720 // AT1G36720 // ATGP1-I-int	ID=AT1TE45560; type=TE; loc=Chr1:+|13883073-13890962; // ID=AT1G36720; type=TE; loc=Chr1:+|13884483-13888886; // ID=AT1G36720; type=protein-coding; loc=Chr1:+|13884483-13888886; // repName:ATGP1-I-int; type=RMSK-TE; repClass=LTR; repFamily=Gypsy; loc=Chr1:+|13885663-13889824;
chr1_h899	chr1	13899462	13899665	204	gene,protein-coding,TE	NULL	AT1G36730 // AT1G36732 // AT1TE45600	ID=AT1G36730; type=protein-coding; loc=Chr1:-|13898210-13900831; // ID=AT1G36732; type=protein-coding; loc=Chr1:-|13898210-13900831; // ID=AT1TE45600; type=TE; loc=Chr1:+|13899346-13899585;
chr1_h900	chr1	13926133	13926286	154	TE	NULL	AT1TE45720	ID=AT1TE45720; type=TE; loc=Chr1:+|13925069-13928742;
chr1_h901	chr1	13942785	13943005	221	TE	NULL	AT1G36795 // AT1G36795 // AT1TE45790 // Athila6B_I-int	ID=AT1G36795; type=TE; loc=Chr1:-|13942799-13945667; // ID=AT1G36795; type=protein-coding; loc=Chr1:-|13942799-13945667; // ID=AT1TE45790; type=TE; loc=Chr1:-|13940763-13947032; // repName:Athila6B_I-int; type=RMSK-TE; repClass=LTR; repFamily=Gypsy; loc=Chr1:-|13941167-13944992;
chr1_h902	chr1	13950042	13950179	138	TE	NULL	AT1TE45795 // AT1G36800 // AT1G36800 // ATGP2-I-int	ID=AT1TE45795; type=TE; loc=Chr1:-|13947033-13950715; // ID=AT1G36800; type=TE; loc=Chr1:-|13948347-13950729; // ID=AT1G36800; type=protein-coding; loc=Chr1:-|13948347-13950729; // repName:ATGP2-I-int; type=RMSK-TE; repClass=LTR; repFamily=Gypsy; loc=Chr1:-|13949034-13950715;
chr1_h903	chr1	13951851	13951998	148	TE	NULL	AT1G36810 // AT1G36810 // AT1TE45800 // Atlantys1_I-int	ID=AT1G36810; type=TE; loc=Chr1:+|13950803-13953811; // ID=AT1G36810; type=protein-coding; loc=Chr1:+|13950803-13953811; // ID=AT1TE45800; type=TE; loc=Chr1:-|13950718-13955653; // repName:Atlantys1_I-int; type=RMSK-TE; repClass=LTR; repFamily=Gypsy; loc=Chr1:-|13950717-13952377;
chr1_h904	chr1	13952237	13952468	232	TE	NULL	AT1G36810 // AT1G36810 // AT1TE45800 // Atlantys1_I-int // Atlantys1_I-int	ID=AT1G36810; type=TE; loc=Chr1:+|13950803-13953811; // ID=AT1G36810; type=protein-coding; loc=Chr1:+|13950803-13953811; // ID=AT1TE45800; type=TE; loc=Chr1:-|13950718-13955653; // repName:Atlantys1_I-int; type=RMSK-TE; repClass=LTR; repFamily=Gypsy; loc=Chr1:-|13950717-13952377; // repName:Atlantys1_I-int; type=RMSK-TE; repClass=LTR; repFamily=Gypsy; loc=Chr1:-|13952372-13955633;
chr1_h905	chr1	13972226	13972379	154	TE	NULL	AT1TE45855 // AT1TE45860 // ATGP2NLTR	ID=AT1TE45855; type=TE; loc=Chr1:-|13968111-13979022; // ID=AT1TE45860; type=TE; loc=Chr1:+|13971993-13974028; // repName:ATGP2NLTR; type=RMSK-TE; repClass=LTR; repFamily=Gypsy; loc=Chr1:+|13971996-13974026;
chr1_h906	chr1	13972710	13972895	186	TE	NULL	AT1TE45855 // AT1TE45860 // ATGP2NLTR	ID=AT1TE45855; type=TE; loc=Chr1:-|13968111-13979022; // ID=AT1TE45860; type=TE; loc=Chr1:+|13971993-13974028; // repName:ATGP2NLTR; type=RMSK-TE; repClass=LTR; repFamily=Gypsy; loc=Chr1:+|13971996-13974026;
chr1_h907	chr1	13979490	13979617	128	TE	NULL	AT1TE45890	ID=AT1TE45890; type=TE; loc=Chr1:+|13979609-13979640;
chr1_h908	chr1	14059828	14059967	140	TE	NULL	AT1TE46190 // Athila2_LTR	ID=AT1TE46190; type=TE; loc=Chr1:+|14059070-14060612; // repName:Athila2_LTR; type=RMSK-TE; repClass=LTR; repFamily=Gypsy; loc=Chr1:+|14059067-14060594;
chr1_h909	chr1	14082780	14082920	141	TE	NULL	AT1G37050 // AT1G37050 // AT1TE46265 // Athila6A_LTR	ID=AT1G37050; type=TE; loc=Chr1:+|14079841-14083072; // ID=AT1G37050; type=protein-coding; loc=Chr1:+|14079841-14083072; // ID=AT1TE46265; type=TE; loc=Chr1:+|14082587-14094068; // repName:Athila6A_LTR; type=RMSK-TE; repClass=LTR; repFamily=Gypsy; loc=Chr1:+|14082802-14084349;
chr1_h910	chr1	14083566	14083718	153	TE	NULL	AT1TE46265 // Athila6A_LTR	ID=AT1TE46265; type=TE; loc=Chr1:+|14082587-14094068; // repName:Athila6A_LTR; type=RMSK-TE; repClass=LTR; repFamily=Gypsy; loc=Chr1:+|14082802-14084349;
chr1_h911	chr1	14090443	14090668	226	TE	NULL	AT1TE46265 // Athila6B_I-int	ID=AT1TE46265; type=TE; loc=Chr1:+|14082587-14094068; // repName:Athila6B_I-int; type=RMSK-TE; repClass=LTR; repFamily=Gypsy; loc=Chr1:+|14084349-14092259;
chr1_h912	chr1	14092452	14092637	186	TE	NULL	AT1TE46265 // Athila6A_LTR	ID=AT1TE46265; type=TE; loc=Chr1:+|14082587-14094068; // repName:Athila6A_LTR; type=RMSK-TE; repClass=LTR; repFamily=Gypsy; loc=Chr1:+|14092259-14094068;
chr1_h913	chr1	14160097	14160292	196	gene,protein-coding	NULL	AT1G37130	ID=AT1G37130; type=protein-coding; loc=Chr1:+|14158527-14161938;
chr1_h914	chr1	14160299	14160454	156	gene,protein-coding	NULL	AT1G37130	ID=AT1G37130; type=protein-coding; loc=Chr1:+|14158527-14161938;
chr1_h915	chr1	14160484	14160626	143	gene,protein-coding	NULL	AT1G37130	ID=AT1G37130; type=protein-coding; loc=Chr1:+|14158527-14161938;
chr1_h916	chr1	14161326	14161504	179	gene,protein-coding	NULL	AT1G37130	ID=AT1G37130; type=protein-coding; loc=Chr1:+|14158527-14161938;
chr1_h917	chr1	14181384	14181638	255	TE	NULL	AT1G37160 // AT1G37160 // AT1TE46575 // ATHILA6C_I-int	ID=AT1G37160; type=TE; loc=Chr1:-|14181396-14183264; // ID=AT1G37160; type=protein-coding; loc=Chr1:-|14181396-14183264; // ID=AT1TE46575; type=TE; loc=Chr1:-|14178069-14183542; // repName:ATHILA6C_I-int; type=RMSK-TE; repClass=LTR; repFamily=Gypsy; loc=Chr1:-|14179748-14183736;
chr1_h918	chr1	14182803	14182991	189	TE	NULL	AT1G37160 // AT1G37160 // AT1TE46575 // ATHILA6C_I-int	ID=AT1G37160; type=TE; loc=Chr1:-|14181396-14183264; // ID=AT1G37160; type=protein-coding; loc=Chr1:-|14181396-14183264; // ID=AT1TE46575; type=TE; loc=Chr1:-|14178069-14183542; // repName:ATHILA6C_I-int; type=RMSK-TE; repClass=LTR; repFamily=Gypsy; loc=Chr1:-|14179748-14183736;
chr1_h919	chr1	14196283	14196460	178	intergenic	NULL	NULL	NULL
chr1_h920	chr1	14206643	14206770	128	TE	NULL	AT1TE46635 // Atlantys1_LTR	ID=AT1TE46635; type=TE; loc=Chr1:-|14196923-14206946; // repName:Atlantys1_LTR; type=RMSK-TE; repClass=LTR; repFamily=Gypsy; loc=Chr1:-|14206445-14206946;
chr1_h921	chr1	14219349	14219483	135	TE	NULL	AT1TE46665 // AT1G37340 // AT1G37340 // Athila3_I-int	ID=AT1TE46665; type=TE; loc=Chr1:-|14214747-14225656; // ID=AT1G37340; type=TE; loc=Chr1:-|14218097-14223712; // ID=AT1G37340; type=protein-coding; loc=Chr1:-|14218097-14223712; // repName:Athila3_I-int; type=RMSK-TE; repClass=LTR; repFamily=Gypsy; loc=Chr1:-|14216422-14225656;
chr1_h922	chr1	14225186	14225319	134	TE	NULL	AT1TE46665 // Athila3_I-int	ID=AT1TE46665; type=TE; loc=Chr1:-|14214747-14225656; // repName:Athila3_I-int; type=RMSK-TE; repClass=LTR; repFamily=Gypsy; loc=Chr1:-|14216422-14225656;
chr1_h923	chr1	14243303	14243491	189	TE	NULL	AT1G37603 // AT1G37603 // AT1TE46755 // ATHILA6C_I-int	ID=AT1G37603; type=TE; loc=Chr1:+|14243165-14245015; // ID=AT1G37603; type=protein-coding; loc=Chr1:+|14243165-14245015; // ID=AT1TE46755; type=TE; loc=Chr1:+|14242404-14248337; // repName:ATHILA6C_I-int; type=RMSK-TE; repClass=LTR; repFamily=Gypsy; loc=Chr1:+|14243071-14246545;
chr1_h924	chr1	14249491	14249678	188	TE	NULL	AT1G37669 // AT1G37669 // AT1TE46765 // Athila2_I-int	ID=AT1G37669; type=TE; loc=Chr1:+|14248948-14251512; // ID=AT1G37669; type=protein-coding; loc=Chr1:+|14248948-14251512; // ID=AT1TE46765; type=TE; loc=Chr1:+|14248937-14255843; // repName:Athila2_I-int; type=RMSK-TE; repClass=LTR; repFamily=Gypsy; loc=Chr1:+|14248936-14255836;
chr1_h925	chr1	14250003	14250137	135	TE	NULL	AT1G37669 // AT1G37669 // AT1TE46765 // Athila2_I-int	ID=AT1G37669; type=TE; loc=Chr1:+|14248948-14251512; // ID=AT1G37669; type=protein-coding; loc=Chr1:+|14248948-14251512; // ID=AT1TE46765; type=TE; loc=Chr1:+|14248937-14255843; // repName:Athila2_I-int; type=RMSK-TE; repClass=LTR; repFamily=Gypsy; loc=Chr1:+|14248936-14255836;
chr1_h926	chr1	14253629	14253758	130	TE	NULL	AT1TE46765 // Athila2_I-int	ID=AT1TE46765; type=TE; loc=Chr1:+|14248937-14255843; // repName:Athila2_I-int; type=RMSK-TE; repClass=LTR; repFamily=Gypsy; loc=Chr1:+|14248936-14255836;
chr1_h927	chr1	14254117	14254482	366	TE	NULL	AT1TE46765 // Athila2_I-int	ID=AT1TE46765; type=TE; loc=Chr1:+|14248937-14255843; // repName:Athila2_I-int; type=RMSK-TE; repClass=LTR; repFamily=Gypsy; loc=Chr1:+|14248936-14255836;
chr1_h928	chr1	14257087	14257281	195	TE	NULL	AT1TE46770 // AT1G37735 // AT1G37735 // ATHILA6C_I-int	ID=AT1TE46770; type=TE; loc=Chr1:-|14255844-14257875; // ID=AT1G37735; type=TE; loc=Chr1:-|14257071-14260655; // ID=AT1G37735; type=protein-coding; loc=Chr1:-|14257071-14260655; // repName:ATHILA6C_I-int; type=RMSK-TE; repClass=LTR; repFamily=Gypsy; loc=Chr1:-|14255817-14257280;
chr1_h929	chr1	14259791	14259989	199	TE	NULL	AT1G37735 // AT1G37735 // AT1TE46780 // ATHILA6C_I-int	ID=AT1G37735; type=TE; loc=Chr1:-|14257071-14260655; // ID=AT1G37735; type=protein-coding; loc=Chr1:-|14257071-14260655; // ID=AT1TE46780; type=TE; loc=Chr1:-|14259092-14261082; // repName:ATHILA6C_I-int; type=RMSK-TE; repClass=LTR; repFamily=Gypsy; loc=Chr1:-|14257963-14261082;
chr1_h930	chr1	14264540	14264725	186	TE	NULL	AT1TE46805 // Athila3_LTR	ID=AT1TE46805; type=TE; loc=Chr1:-|14263552-14273951; // repName:Athila3_LTR; type=RMSK-TE; repClass=LTR; repFamily=Gypsy; loc=Chr1:-|14263555-14265061;
chr1_h931	chr1	14271168	14271297	130	TE	NULL	AT1TE46805 // AT1G37867 // AT1G37867 // Athila3_I-int	ID=AT1TE46805; type=TE; loc=Chr1:-|14263552-14273951; // ID=AT1G37867; type=TE; loc=Chr1:-|14266731-14272193; // ID=AT1G37867; type=protein-coding; loc=Chr1:-|14266731-14272193; // repName:Athila3_I-int; type=RMSK-TE; repClass=LTR; repFamily=Gypsy; loc=Chr1:-|14266611-14272332;
chr1_h932	chr1	14271620	14271786	167	TE	NULL	AT1TE46805 // AT1G37867 // AT1G37867 // Athila3_I-int	ID=AT1TE46805; type=TE; loc=Chr1:-|14263552-14273951; // ID=AT1G37867; type=TE; loc=Chr1:-|14266731-14272193; // ID=AT1G37867; type=protein-coding; loc=Chr1:-|14266731-14272193; // repName:Athila3_I-int; type=RMSK-TE; repClass=LTR; repFamily=Gypsy; loc=Chr1:-|14266611-14272332;
chr1_h933	chr1	14273530	14273672	143	TE	NULL	AT1TE46805 // AT1G37933 // AT1G37933 // Athila3_LTR	ID=AT1TE46805; type=TE; loc=Chr1:-|14263552-14273951; // ID=AT1G37933; type=TE; loc=Chr1:-|14273365-14276511; // ID=AT1G37933; type=protein-coding; loc=Chr1:-|14273365-14276511; // repName:Athila3_LTR; type=RMSK-TE; repClass=LTR; repFamily=Gypsy; loc=Chr1:-|14272337-14273951;
chr1_h934	chr1	14337294	14337457	164	TE	NULL	AT1G38185 // AT1G38185 // AT1TE47105 // Athila2_I-int	ID=AT1G38185; type=TE; loc=Chr1:+|14334140-14338177; // ID=AT1G38185; type=protein-coding; loc=Chr1:+|14334140-14338177; // ID=AT1TE47105; type=TE; loc=Chr1:+|14334336-14340693; // repName:Athila2_I-int; type=RMSK-TE; repClass=LTR; repFamily=Gypsy; loc=Chr1:+|14335702-14339638;
chr1_h935	chr1	14337542	14337999	458	TE	NULL	AT1G38185 // AT1G38185 // AT1TE47105 // Athila2_I-int	ID=AT1G38185; type=TE; loc=Chr1:+|14334140-14338177; // ID=AT1G38185; type=protein-coding; loc=Chr1:+|14334140-14338177; // ID=AT1TE47105; type=TE; loc=Chr1:+|14334336-14340693; // repName:Athila2_I-int; type=RMSK-TE; repClass=LTR; repFamily=Gypsy; loc=Chr1:+|14335702-14339638;
chr1_h936	chr1	14340582	14340795	214	TE	NULL	AT1TE47105 // AT1TE47110 // Athila2_LTR	ID=AT1TE47105; type=TE; loc=Chr1:+|14334336-14340693; // ID=AT1TE47110; type=TE; loc=Chr1:+|14340694-14341290; // repName:Athila2_LTR; type=RMSK-TE; repClass=LTR; repFamily=Gypsy; loc=Chr1:+|14339639-14341289;
chr1_h937	chr1	14342038	14342174	137	TE	NULL	AT1TE47125 // Athila3_LTR	ID=AT1TE47125; type=TE; loc=Chr1:+|14341712-14344568; // repName:Athila3_LTR; type=RMSK-TE; repClass=LTR; repFamily=Gypsy; loc=Chr1:+|14341694-14343364;
chr1_h938	chr1	14346780	14346934	155	TE	NULL	AT1G38212 // AT1G38212 // AT1TE47140 // AT1TE47145	ID=AT1G38212; type=TE; loc=Chr1:+|14344571-14347153; // ID=AT1G38212; type=protein-coding; loc=Chr1:+|14344571-14347153; // ID=AT1TE47140; type=TE; loc=Chr1:+|14346433-14346915; // ID=AT1TE47145; type=TE; loc=Chr1:+|14346918-14349130;
chr1_h939	chr1	14364539	14364806	268	TE	NULL	AT1TE47255 // Athila3_LTR	ID=AT1TE47255; type=TE; loc=Chr1:+|14364204-14365893; // repName:Athila3_LTR; type=RMSK-TE; repClass=LTR; repFamily=Gypsy; loc=Chr1:+|14364217-14365893;
chr1_h940	chr1	14370904	14371034	131	TE	NULL	AT1G38250 // AT1G38250 // AT1TE47280 // Athila0_I-int	ID=AT1G38250; type=TE; loc=Chr1:+|14370226-14372238; // ID=AT1G38250; type=protein-coding; loc=Chr1:+|14370226-14372238; // ID=AT1TE47280; type=TE; loc=Chr1:+|14368381-14375118; // repName:Athila0_I-int; type=RMSK-TE; repClass=LTR; repFamily=Gypsy; loc=Chr1:+|14368380-14373814;
chr1_h941	chr1	14383903	14384116	214	TE	NULL	AT1TE47325 // Athila3_LTR // Athila2_LTR	ID=AT1TE47325; type=TE; loc=Chr1:+|14383838-14384611; // repName:Athila3_LTR; type=RMSK-TE; repClass=LTR; repFamily=Gypsy; loc=Chr1:+|14383837-14384014; // repName:Athila2_LTR; type=RMSK-TE; repClass=LTR; repFamily=Gypsy; loc=Chr1:+|14384011-14384610;
chr1_h942	chr1	14385359	14385495	137	TE	NULL	AT1TE47340 // Athila3_I-int	ID=AT1TE47340; type=TE; loc=Chr1:+|14385033-14390221; // repName:Athila3_I-int; type=RMSK-TE; repClass=LTR; repFamily=Gypsy; loc=Chr1:+|14385032-14390225;
chr1_h943	chr1	14387756	14387887	132	TE	NULL	AT1TE47340 // AT1G38270 // AT1G38270 // Athila3_I-int	ID=AT1TE47340; type=TE; loc=Chr1:+|14385033-14390221; // ID=AT1G38270; type=TE; loc=Chr1:+|14386830-14389799; // ID=AT1G38270; type=protein-coding; loc=Chr1:+|14386830-14389799; // repName:Athila3_I-int; type=RMSK-TE; repClass=LTR; repFamily=Gypsy; loc=Chr1:+|14385032-14390225;
chr1_h944	chr1	14392433	14392587	155	TE	NULL	AT1G38280 // AT1G38280 // AT1TE47360 // AT1TE47365 // Athila3_I-int	ID=AT1G38280; type=TE; loc=Chr1:+|14390723-14392546; // ID=AT1G38280; type=protein-coding; loc=Chr1:+|14390723-14392546; // ID=AT1TE47360; type=TE; loc=Chr1:+|14392086-14392568; // ID=AT1TE47365; type=TE; loc=Chr1:+|14392569-14394783; // repName:Athila3_I-int; type=RMSK-TE; repClass=LTR; repFamily=Gypsy; loc=Chr1:+|14392209-14392464;
chr1_h945	chr1	14410192	14410459	268	TE	NULL	AT1TE47475 // Athila3_LTR	ID=AT1TE47475; type=TE; loc=Chr1:+|14409857-14411546; // repName:Athila3_LTR; type=RMSK-TE; repClass=LTR; repFamily=Gypsy; loc=Chr1:+|14409870-14411546;
chr1_h946	chr1	14416557	14416687	131	TE	NULL	AT1G38320 // AT1G38320 // AT1TE47500 // Athila0_I-int	ID=AT1G38320; type=TE; loc=Chr1:+|14415952-14417511; // ID=AT1G38320; type=protein-coding; loc=Chr1:+|14415952-14417511; // ID=AT1TE47500; type=TE; loc=Chr1:+|14414031-14420771; // repName:Athila0_I-int; type=RMSK-TE; repClass=LTR; repFamily=Gypsy; loc=Chr1:+|14414033-14419467;
chr1_h947	chr1	14429698	14429837	140	TE	NULL	AT1TE47545 // AT1TE47540 // Athila2_LTR	ID=AT1TE47545; type=TE; loc=Chr1:-|14429068-14430800; // ID=AT1TE47540; type=TE; loc=Chr1:+|14427922-14449178; // repName:Athila2_LTR; type=RMSK-TE; repClass=LTR; repFamily=Gypsy; loc=Chr1:-|14429063-14430799;
chr1_h948	chr1	14433251	14433383	133	TE	NULL	AT1TE47550 // AT1TE47540 // Athila2_I-int	ID=AT1TE47550; type=TE; loc=Chr1:+|14432223-14442952; // ID=AT1TE47540; type=TE; loc=Chr1:+|14427922-14449178; // repName:Athila2_I-int; type=RMSK-TE; repClass=LTR; repFamily=Gypsy; loc=Chr1:+|14432222-14437431;
chr1_h949	chr1	14435350	14435497	148	TE	NULL	AT1TE47540 // AT1TE47550 // AT1G38350 // AT1G38350 // Athila2_I-int	ID=AT1TE47540; type=TE; loc=Chr1:+|14427922-14449178; // ID=AT1TE47550; type=TE; loc=Chr1:+|14432223-14442952; // ID=AT1G38350; type=TE; loc=Chr1:+|14434173-14436840; // ID=AT1G38350; type=protein-coding; loc=Chr1:+|14434173-14436840; // repName:Athila2_I-int; type=RMSK-TE; repClass=LTR; repFamily=Gypsy; loc=Chr1:+|14432222-14437431;
chr1_h950	chr1	14438224	14438364	141	TE	NULL	AT1TE47540 // AT1TE47550 // AT1G38360 // AT1G38360 // Athila2_I-int	ID=AT1TE47540; type=TE; loc=Chr1:+|14427922-14449178; // ID=AT1TE47550; type=TE; loc=Chr1:+|14432223-14442952; // ID=AT1G38360; type=TE; loc=Chr1:+|14437603-14445999; // ID=AT1G38360; type=protein-coding; loc=Chr1:+|14437603-14445999; // repName:Athila2_I-int; type=RMSK-TE; repClass=LTR; repFamily=Gypsy; loc=Chr1:+|14437448-14441123;
chr1_h951	chr1	14438374	14438696	323	TE	NULL	AT1TE47540 // AT1TE47550 // AT1G38360 // AT1G38360 // Athila2_I-int	ID=AT1TE47540; type=TE; loc=Chr1:+|14427922-14449178; // ID=AT1TE47550; type=TE; loc=Chr1:+|14432223-14442952; // ID=AT1G38360; type=TE; loc=Chr1:+|14437603-14445999; // ID=AT1G38360; type=protein-coding; loc=Chr1:+|14437603-14445999; // repName:Athila2_I-int; type=RMSK-TE; repClass=LTR; repFamily=Gypsy; loc=Chr1:+|14437448-14441123;
chr1_h952	chr1	14439129	14439262	134	TE	NULL	AT1TE47540 // AT1TE47550 // AT1G38360 // AT1G38360 // Athila2_I-int	ID=AT1TE47540; type=TE; loc=Chr1:+|14427922-14449178; // ID=AT1TE47550; type=TE; loc=Chr1:+|14432223-14442952; // ID=AT1G38360; type=TE; loc=Chr1:+|14437603-14445999; // ID=AT1G38360; type=protein-coding; loc=Chr1:+|14437603-14445999; // repName:Athila2_I-int; type=RMSK-TE; repClass=LTR; repFamily=Gypsy; loc=Chr1:+|14437448-14441123;
chr1_h953	chr1	14439278	14439458	181	TE	NULL	AT1TE47540 // AT1TE47550 // AT1G38360 // AT1G38360 // Athila2_I-int	ID=AT1TE47540; type=TE; loc=Chr1:+|14427922-14449178; // ID=AT1TE47550; type=TE; loc=Chr1:+|14432223-14442952; // ID=AT1G38360; type=TE; loc=Chr1:+|14437603-14445999; // ID=AT1G38360; type=protein-coding; loc=Chr1:+|14437603-14445999; // repName:Athila2_I-int; type=RMSK-TE; repClass=LTR; repFamily=Gypsy; loc=Chr1:+|14437448-14441123;
chr1_h954	chr1	14450694	14450833	140	TE	NULL	AT1TE47570 // Athila2_LTR	ID=AT1TE47570; type=TE; loc=Chr1:+|14449179-14451469; // repName:Athila2_LTR; type=RMSK-TE; repClass=LTR; repFamily=Gypsy; loc=Chr1:+|14449727-14451469;
chr1_h955	chr1	14452241	14452471	231	TE	NULL	AT1TE47580 // Athila3_I-int	ID=AT1TE47580; type=TE; loc=Chr1:+|14451911-14457104; // repName:Athila3_I-int; type=RMSK-TE; repClass=LTR; repFamily=Gypsy; loc=Chr1:+|14451910-14458837;
chr1_h956	chr1	14469731	14469894	164	TE	NULL	AT1G38423 // AT1G38423 // AT1TE47655 // Athila4_I-int	ID=AT1G38423; type=TE; loc=Chr1:-|14467816-14471421; // ID=AT1G38423; type=protein-coding; loc=Chr1:-|14467816-14471421; // ID=AT1TE47655; type=TE; loc=Chr1:-|14468753-14472769; // repName:Athila4_I-int; type=RMSK-TE; repClass=LTR; repFamily=Gypsy; loc=Chr1:-|14468481-14470210;
chr1_h957	chr1	14475016	14475153	138	TE	NULL	AT1TE47675 // Athila3_LTR	ID=AT1TE47675; type=TE; loc=Chr1:+|14474712-14476323; // repName:Athila3_LTR; type=RMSK-TE; repClass=LTR; repFamily=Gypsy; loc=Chr1:+|14474725-14476323;
chr1_h958	chr1	14484618	14484753	136	intergenic	NULL	COLAR12 // SAT1_AGE	repName:COLAR12; type=RMSK-TR; repClass=Satellite; repFamily=centr; loc=Chr1:+|14484314-14484706; // repName:SAT1_AGE; type=RMSK-TR; repClass=Satellite; repFamily=Satellite; loc=Chr1:+|14484706-14484851;
chr1_h959	chr1	14488087	14488214	128	TE	NULL	AT1G38440 // AT1G38440 // AT1TE47720 // ATHILA6C_I-int	ID=AT1G38440; type=TE; loc=Chr1:+|14487343-14488365; // ID=AT1G38440; type=protein-coding; loc=Chr1:+|14487343-14488365; // ID=AT1TE47720; type=TE; loc=Chr1:+|14487437-14492869; // repName:ATHILA6C_I-int; type=RMSK-TE; repClass=LTR; repFamily=Gypsy; loc=Chr1:+|14487436-14488365;
chr1_h960	chr1	14489968	14490112	145	TE	NULL	AT1TE47730 // AT1TE47720 // Athila6A_LTR	ID=AT1TE47730; type=TE; loc=Chr1:+|14489797-14491652; // ID=AT1TE47720; type=TE; loc=Chr1:+|14487437-14492869; // repName:Athila6A_LTR; type=RMSK-TE; repClass=LTR; repFamily=Gypsy; loc=Chr1:+|14489796-14491651;
chr1_h961	chr1	14491204	14491385	182	TE	NULL	AT1TE47730 // AT1TE47720 // Athila6A_LTR	ID=AT1TE47730; type=TE; loc=Chr1:+|14489797-14491652; // ID=AT1TE47720; type=TE; loc=Chr1:+|14487437-14492869; // repName:Athila6A_LTR; type=RMSK-TE; repClass=LTR; repFamily=Gypsy; loc=Chr1:+|14489796-14491651;
chr1_h962	chr1	14495692	14495831	140	TE	NULL	AT1G38450 // AT1G38450 // AT1TE47750 // ATHILA6C_I-int	ID=AT1G38450; type=TE; loc=Chr1:+|14492062-14495814; // ID=AT1G38450; type=protein-coding; loc=Chr1:+|14492062-14495814; // ID=AT1TE47750; type=TE; loc=Chr1:+|14493852-14498848; // repName:ATHILA6C_I-int; type=RMSK-TE; repClass=LTR; repFamily=Gypsy; loc=Chr1:+|14492922-14497455;
chr1_h963	chr1	14498593	14498778	186	TE	NULL	AT1TE47750 // Athila2_LTR // ATHILA6C_I-int	ID=AT1TE47750; type=TE; loc=Chr1:+|14493852-14498848; // repName:Athila2_LTR; type=RMSK-TE; repClass=LTR; repFamily=Gypsy; loc=Chr1:+|14497455-14498688; // repName:ATHILA6C_I-int; type=RMSK-TE; repClass=LTR; repFamily=Gypsy; loc=Chr1:+|14498680-14498849;
chr1_h964	chr1	14509513	14509711	199	intergenic	NULL	COLAR12 // SAT1_AGE	repName:COLAR12; type=RMSK-TR; repClass=Satellite; repFamily=centr; loc=Chr1:+|14509380-14509659; // repName:SAT1_AGE; type=RMSK-TR; repClass=Satellite; repFamily=Satellite; loc=Chr1:+|14509659-14509805;
chr1_h965	chr1	14926481	14926621	141	TE	NULL	AT1TE48905 // AT1G40085 // AT1G40085 // Athila2_LTR	ID=AT1TE48905; type=TE; loc=Chr1:+|14923606-14926963; // ID=AT1G40085; type=TE; loc=Chr1:+|14925852-14926970; // ID=AT1G40085; type=protein-coding; loc=Chr1:+|14925852-14926970; // repName:Athila2_LTR; type=RMSK-TE; repClass=LTR; repFamily=Gypsy; loc=Chr1:+|14923931-14926963;
chr1_h966	chr1	15041458	15041663	206	TE	NULL	AT1TE49260 // Athila6B_I-int	ID=AT1TE49260; type=TE; loc=Chr1:-|15038155-15052790; // repName:Athila6B_I-int; type=RMSK-TE; repClass=LTR; repFamily=Gypsy; loc=Chr1:-|15038147-15042088;
chr1_h967	chr1	15042469	15042837	369	TE	NULL	AT1TE49260 // Athila6A_LTR	ID=AT1TE49260; type=TE; loc=Chr1:-|15038155-15052790; // repName:Athila6A_LTR; type=RMSK-TE; repClass=LTR; repFamily=Gypsy; loc=Chr1:-|15042088-15043029;
chr1_h968	chr1	15044654	15044879	226	TE	NULL	AT1TE49260 // AT1G40095 // AT1G40095 // Athila6B_I-int	ID=AT1TE49260; type=TE; loc=Chr1:-|15038155-15052790; // ID=AT1G40095; type=TE; loc=Chr1:-|15044573-15050812; // ID=AT1G40095; type=protein-coding; loc=Chr1:-|15044573-15050812; // repName:Athila6B_I-int; type=RMSK-TE; repClass=LTR; repFamily=Gypsy; loc=Chr1:-|15043029-15050984;
chr1_h969	chr1	15051172	15051377	206	TE	NULL	AT1TE49260 // Athila6A_LTR	ID=AT1TE49260; type=TE; loc=Chr1:-|15038155-15052790; // repName:Athila6A_LTR; type=RMSK-TE; repClass=LTR; repFamily=Gypsy; loc=Chr1:-|15050984-15052790;
chr1_h970	chr1	15051616	15051768	153	TE	NULL	AT1TE49260 // Athila6A_LTR	ID=AT1TE49260; type=TE; loc=Chr1:-|15038155-15052790; // repName:Athila6A_LTR; type=RMSK-TE; repClass=LTR; repFamily=Gypsy; loc=Chr1:-|15050984-15052790;
chr1_h971	chr1	15052230	15052598	369	TE	NULL	AT1TE49260 // Athila6A_LTR	ID=AT1TE49260; type=TE; loc=Chr1:-|15038155-15052790; // repName:Athila6A_LTR; type=RMSK-TE; repClass=LTR; repFamily=Gypsy; loc=Chr1:-|15050984-15052790;
chr1_h972	chr1	15063471	15063772	302	TE	NULL	AT1TE49300 // AT1G40101 // AT1G40101 // Athila2_I-int	ID=AT1TE49300; type=TE; loc=Chr1:-|15061271-15069809; // ID=AT1G40101; type=TE; loc=Chr1:-|15063543-15076496; // ID=AT1G40101; type=protein-coding; loc=Chr1:-|15063543-15076496; // repName:Athila2_I-int; type=RMSK-TE; repClass=LTR; repFamily=Gypsy; loc=Chr1:-|15061832-15064511;
chr1_h973	chr1	15064245	15064510	266	TE	NULL	AT1TE49300 // AT1G40101 // AT1G40101 // Athila2_I-int	ID=AT1TE49300; type=TE; loc=Chr1:-|15061271-15069809; // ID=AT1G40101; type=TE; loc=Chr1:-|15063543-15076496; // ID=AT1G40101; type=protein-coding; loc=Chr1:-|15063543-15076496; // repName:Athila2_I-int; type=RMSK-TE; repClass=LTR; repFamily=Gypsy; loc=Chr1:-|15061832-15064511;
chr1_h974	chr1	15068117	15068249	133	TE	NULL	AT1TE49300 // AT1G40101 // AT1G40101 // ATHILA6C_I-int	ID=AT1TE49300; type=TE; loc=Chr1:-|15061271-15069809; // ID=AT1G40101; type=TE; loc=Chr1:-|15063543-15076496; // ID=AT1G40101; type=protein-coding; loc=Chr1:-|15063543-15076496; // repName:ATHILA6C_I-int; type=RMSK-TE; repClass=LTR; repFamily=Gypsy; loc=Chr1:-|15065362-15074189;
chr1_h975	chr1	15081949	15082518	570	gene,protein-coding	NULL	AT1G40104 // COLAR12 // SAT1_AGE // COLAR12 // SAT1_AGE // COLAR12 // SAT1_AGE // COLAR12 // SAT1_AGE	ID=AT1G40104; type=protein-coding; loc=Chr1:+|15081952-15085893; // repName:COLAR12; type=RMSK-TR; repClass=Satellite; repFamily=centr; loc=Chr1:-|15081902-15081980; // repName:SAT1_AGE; type=RMSK-TR; repClass=Satellite; repFamily=Satellite; loc=Chr1:-|15081980-15082076; // repName:COLAR12; type=RMSK-TR; repClass=Satellite; repFamily=centr; loc=Chr1:-|15082076-15082107; // repName:SAT1_AGE; type=…
chr1_h976	chr1	15082554	15083048	495	gene,protein-coding	NULL	AT1G40104 // SAT1_AGE // COLAR12 // SAT1_AGE // COLAR12 // SAT1_AGE // COLAR12 // SAT1_AGE	ID=AT1G40104; type=protein-coding; loc=Chr1:+|15081952-15085893; // repName:SAT1_AGE; type=RMSK-TR; repClass=Satellite; repFamily=Satellite; loc=Chr1:-|15082514-15082606; // repName:COLAR12; type=RMSK-TR; repClass=Satellite; repFamily=centr; loc=Chr1:-|15082606-15082637; // repName:SAT1_AGE; type=RMSK-TR; repClass=Satellite; repFamily=Satellite; loc=Chr1:-|15082637-15082765; // repName:COLAR12; t…
chr1_h977	chr1	15083084	15083506	423	gene,protein-coding	NULL	AT1G40104 // SAT1_AGE // COLAR12 // SAT1_AGE // COLAR12	ID=AT1G40104; type=protein-coding; loc=Chr1:+|15081952-15085893; // repName:SAT1_AGE; type=RMSK-TR; repClass=Satellite; repFamily=Satellite; loc=Chr1:-|15083044-15083136; // repName:COLAR12; type=RMSK-TR; repClass=Satellite; repFamily=centr; loc=Chr1:-|15083136-15083345; // repName:SAT1_AGE; type=RMSK-TR; repClass=Satellite; repFamily=Satellite; loc=Chr1:-|15083345-15083492; // repName:COLAR12; t…
chr1_h978	chr1	15083635	15083778	144	gene,protein-coding	NULL	AT1G40104 // COLAR12 // SAT1_AGE	ID=AT1G40104; type=protein-coding; loc=Chr1:+|15081952-15085893; // repName:COLAR12; type=RMSK-TR; repClass=Satellite; repFamily=centr; loc=Chr1:-|15083492-15083701; // repName:SAT1_AGE; type=RMSK-TR; repClass=Satellite; repFamily=Satellite; loc=Chr1:-|15083701-15083848;
chr1_h979	chr1	15083797	15083956	160	gene,protein-coding	NULL	AT1G40104 // SAT1_AGE // COLAR12 // SAT1_AGE	ID=AT1G40104; type=protein-coding; loc=Chr1:+|15081952-15085893; // repName:SAT1_AGE; type=RMSK-TR; repClass=Satellite; repFamily=Satellite; loc=Chr1:-|15083701-15083848; // repName:COLAR12; type=RMSK-TR; repClass=Satellite; repFamily=centr; loc=Chr1:-|15083848-15083930; // repName:SAT1_AGE; type=RMSK-TR; repClass=Satellite; repFamily=Satellite; loc=Chr1:-|15083930-15084022;
chr1_h980	chr1	15083970	15084286	317	gene,protein-coding	NULL	AT1G40104 // SAT1_AGE // COLAR12 // SAT1_AGE // COLAR12 // SAT1_AGE	ID=AT1G40104; type=protein-coding; loc=Chr1:+|15081952-15085893; // repName:SAT1_AGE; type=RMSK-TR; repClass=Satellite; repFamily=Satellite; loc=Chr1:-|15083930-15084022; // repName:COLAR12; type=RMSK-TR; repClass=Satellite; repFamily=centr; loc=Chr1:-|15084022-15084053; // repName:SAT1_AGE; type=RMSK-TR; repClass=Satellite; repFamily=Satellite; loc=Chr1:-|15084053-15084200; // repName:COLAR12; t…
chr1_h981	chr1	15084322	15084660	339	gene,protein-coding	NULL	AT1G40104 // SAT1_AGE // COLAR12 // SAT1_AGE // COLAR12 // SAT1_AGE	ID=AT1G40104; type=protein-coding; loc=Chr1:+|15081952-15085893; // repName:SAT1_AGE; type=RMSK-TR; repClass=Satellite; repFamily=Satellite; loc=Chr1:-|15084282-15084374; // repName:COLAR12; type=RMSK-TR; repClass=Satellite; repFamily=centr; loc=Chr1:-|15084374-15084405; // repName:SAT1_AGE; type=RMSK-TR; repClass=Satellite; repFamily=Satellite; loc=Chr1:-|15084405-15084552; // repName:COLAR12; t…
chr1_h982	chr1	15084678	15084855	178	gene,protein-coding	NULL	AT1G40104 // SAT1_AGE // COLAR12	ID=AT1G40104; type=protein-coding; loc=Chr1:+|15081952-15085893; // repName:SAT1_AGE; type=RMSK-TR; repClass=Satellite; repFamily=Satellite; loc=Chr1:-|15084595-15084730; // repName:COLAR12; type=RMSK-TR; repClass=Satellite; repFamily=centr; loc=Chr1:-|15084730-15084939;
chr1_h983	chr1	15084871	15085097	227	gene,protein-coding	NULL	AT1G40104 // COLAR12 // SAT1_AGE // COLAR12	ID=AT1G40104; type=protein-coding; loc=Chr1:+|15081952-15085893; // repName:COLAR12; type=RMSK-TR; repClass=Satellite; repFamily=centr; loc=Chr1:-|15084730-15084939; // repName:SAT1_AGE; type=RMSK-TR; repClass=Satellite; repFamily=Satellite; loc=Chr1:-|15084939-15085067; // repName:COLAR12; type=RMSK-TR; repClass=Satellite; repFamily=centr; loc=Chr1:-|15085067-15085168;
chr1_h984	chr1	15085208	15085524	317	gene,protein-coding	NULL	AT1G40104 // SAT1_AGE // COLAR12 // SAT1_AGE // COLAR12 // SAT1_AGE	ID=AT1G40104; type=protein-coding; loc=Chr1:+|15081952-15085893; // repName:SAT1_AGE; type=RMSK-TR; repClass=Satellite; repFamily=Satellite; loc=Chr1:-|15085168-15085260; // repName:COLAR12; type=RMSK-TR; repClass=Satellite; repFamily=centr; loc=Chr1:-|15085260-15085291; // repName:SAT1_AGE; type=RMSK-TR; repClass=Satellite; repFamily=Satellite; loc=Chr1:-|15085291-15085438; // repName:COLAR12; t…
chr1_h985	chr1	15085560	15085710	151	gene,protein-coding	NULL	AT1G40104 // SAT1_AGE // COLAR12 // SAT1_AGE	ID=AT1G40104; type=protein-coding; loc=Chr1:+|15081952-15085893; // repName:SAT1_AGE; type=RMSK-TR; repClass=Satellite; repFamily=Satellite; loc=Chr1:-|15085520-15085612; // repName:COLAR12; type=RMSK-TR; repClass=Satellite; repFamily=centr; loc=Chr1:-|15085612-15085694; // repName:SAT1_AGE; type=RMSK-TR; repClass=Satellite; repFamily=Satellite; loc=Chr1:-|15085694-15085786;
chr1_h986	chr1	15085734	15085894	161	gene,protein-coding	NULL	AT1G40104 // SAT1_AGE // COLAR12 // SAT1_AGE	ID=AT1G40104; type=protein-coding; loc=Chr1:+|15081952-15085893; // repName:SAT1_AGE; type=RMSK-TR; repClass=Satellite; repFamily=Satellite; loc=Chr1:-|15085694-15085786; // repName:COLAR12; type=RMSK-TR; repClass=Satellite; repFamily=centr; loc=Chr1:-|15085786-15085817; // repName:SAT1_AGE; type=RMSK-TR; repClass=Satellite; repFamily=Satellite; loc=Chr1:-|15085817-15085964;
chr1_h987	chr1	15085915	15086045	131	intergenic	NULL	SAT1_AGE // COLAR12	repName:SAT1_AGE; type=RMSK-TR; repClass=Satellite; repFamily=Satellite; loc=Chr1:-|15085817-15085964; // repName:COLAR12; type=RMSK-TR; repClass=Satellite; repFamily=centr; loc=Chr1:-|15085964-15086045;
chr1_h988	chr1	15181548	15181796	249	TE	NULL	AT1G40117 // AT1G40117 // AT1TE49845 // ATHILA6C_I-int	ID=AT1G40117; type=TE; loc=Chr1:+|15180908-15186517; // ID=AT1G40117; type=protein-coding; loc=Chr1:+|15180908-15186517; // ID=AT1TE49845; type=TE; loc=Chr1:+|15178937-15186992; // repName:ATHILA6C_I-int; type=RMSK-TE; repClass=LTR; repFamily=Gypsy; loc=Chr1:+|15178941-15191268;
chr1_h989	chr1	15188412	15188564	153	TE	NULL	AT1TE49850 // AT1G40119 // AT1G40119 // ATHILA6C_I-int	ID=AT1TE49850; type=TE; loc=Chr1:+|15186993-15192976; // ID=AT1G40119; type=TE; loc=Chr1:+|15187719-15189614; // ID=AT1G40119; type=protein-coding; loc=Chr1:+|15187719-15189614; // repName:ATHILA6C_I-int; type=RMSK-TE; repClass=LTR; repFamily=Gypsy; loc=Chr1:+|15178941-15191268;
chr1_h990	chr1	15189372	15189626	255	TE	NULL	AT1TE49850 // AT1G40119 // AT1G40119 // ATHILA6C_I-int	ID=AT1TE49850; type=TE; loc=Chr1:+|15186993-15192976; // ID=AT1G40119; type=TE; loc=Chr1:+|15187719-15189614; // ID=AT1G40119; type=protein-coding; loc=Chr1:+|15187719-15189614; // repName:ATHILA6C_I-int; type=RMSK-TE; repClass=LTR; repFamily=Gypsy; loc=Chr1:+|15178941-15191268;
chr1_h991	chr1	15192201	15192340	140	TE	NULL	AT1TE49850 // Athila2_LTR	ID=AT1TE49850; type=TE; loc=Chr1:+|15186993-15192976; // repName:Athila2_LTR; type=RMSK-TE; repClass=LTR; repFamily=Gypsy; loc=Chr1:+|15191268-15192720;
chr1_h992	chr1	15214753	15214911	159	TE	NULL	AT1TE49955 // AT1G40125 // AT1G40125 // ATENSPM5	ID=AT1TE49955; type=TE; loc=Chr1:+|15209312-15215968; // ID=AT1G40125; type=TE; loc=Chr1:+|15214280-15215365; // ID=AT1G40125; type=protein-coding; loc=Chr1:+|15214280-15215365; // repName:ATENSPM5; type=RMSK-TE; repClass=DNA; repFamily=En-Spm; loc=Chr1:+|15214490-15215968;
chr1_h993	chr1	15300774	15300916	143	TE	NULL	AT1TE50375 // AT1G40137 // AT1G40137 // Atlantys2_I-int	ID=AT1TE50375; type=TE; loc=Chr1:+|15300274-15308042; // ID=AT1G40137; type=TE; loc=Chr1:+|15300585-15304478; // ID=AT1G40137; type=protein-coding; loc=Chr1:+|15300585-15304478; // repName:Atlantys2_I-int; type=RMSK-TE; repClass=LTR; repFamily=Gypsy; loc=Chr1:+|15300508-15301149;
chr1_h994	chr1	15398856	15398998	143	TE	NULL	AT1TE50810 // AT1G40112 // AT1G40112 // Atlantys2_I-int	ID=AT1TE50810; type=TE; loc=Chr1:+|15398356-15406124; // ID=AT1G40112; type=TE; loc=Chr1:+|15398667-15402377; // ID=AT1G40112; type=protein-coding; loc=Chr1:+|15398667-15402377; // repName:Atlantys2_I-int; type=RMSK-TE; repClass=LTR; repFamily=Gypsy; loc=Chr1:+|15398590-15399231;
chr1_h995	chr1	15417426	15417684	259	TE	NULL	AT1TE50860 // AT1G40310 // AT1G40310 // Athila6A_I-int	ID=AT1TE50860; type=TE; loc=Chr1:+|15412724-15420826; // ID=AT1G40310; type=TE; loc=Chr1:+|15415948-15417870; // ID=AT1G40310; type=protein-coding; loc=Chr1:+|15415948-15417870; // repName:Athila6A_I-int; type=RMSK-TE; repClass=LTR; repFamily=Gypsy; loc=Chr1:+|15412723-15418821;
chr1_h996	chr1	15417717	15417881	165	TE	NULL	AT1TE50860 // AT1G40310 // AT1G40310 // Athila6A_I-int	ID=AT1TE50860; type=TE; loc=Chr1:+|15412724-15420826; // ID=AT1G40310; type=TE; loc=Chr1:+|15415948-15417870; // ID=AT1G40310; type=protein-coding; loc=Chr1:+|15415948-15417870; // repName:Athila6A_I-int; type=RMSK-TE; repClass=LTR; repFamily=Gypsy; loc=Chr1:+|15412723-15418821;
chr1_h997	chr1	15443199	15443352	154	TE	NULL	AT1TE50985 // ATGP10_I-int	ID=AT1TE50985; type=TE; loc=Chr1:-|15441564-15443621; // repName:ATGP10_I-int; type=RMSK-TE; repClass=LTR; repFamily=Gypsy; loc=Chr1:-|15443323-15443621;
chr1_h998	chr1	15448700	15448839	140	TE	NULL	AT1TE51000 // AT1G40630 // AT1G40630 // ATHILA6C_I-int	ID=AT1TE51000; type=TE; loc=Chr1:-|15445239-15448968; // ID=AT1G40630; type=TE; loc=Chr1:-|15448706-15452414; // ID=AT1G40630; type=protein-coding; loc=Chr1:-|15448706-15452414; // repName:ATHILA6C_I-int; type=RMSK-TE; repClass=LTR; repFamily=Gypsy; loc=Chr1:-|15447062-15448900;
chr1_h999	chr1	15450586	15450724	139	TE	NULL	AT1TE51005 // AT1TE51010 // AT1G40630 // AT1G40630 // ATHILA6C_I-int	ID=AT1TE51005; type=TE; loc=Chr1:-|15448969-15450627; // ID=AT1TE51010; type=TE; loc=Chr1:-|15450628-15450822; // ID=AT1G40630; type=TE; loc=Chr1:-|15448706-15452414; // ID=AT1G40630; type=protein-coding; loc=Chr1:-|15448706-15452414; // repName:ATHILA6C_I-int; type=RMSK-TE; repClass=LTR; repFamily=Gypsy; loc=Chr1:-|15449482-15454302;
chr1_h1000	chr1	15451517	15451750	234	TE	NULL	AT1G40630 // AT1G40630 // AT1TE51020 // ATHILA6C_I-int	ID=AT1G40630; type=TE; loc=Chr1:-|15448706-15452414; // ID=AT1G40630; type=protein-coding; loc=Chr1:-|15448706-15452414; // ID=AT1TE51020; type=TE; loc=Chr1:-|15450855-15454302; // repName:ATHILA6C_I-int; type=RMSK-TE; repClass=LTR; repFamily=Gypsy; loc=Chr1:-|15449482-15454302;
chr1_h1001	chr1	15452615	15452775	161	TE	NULL	AT1TE51020 // ATHILA6C_I-int	ID=AT1TE51020; type=TE; loc=Chr1:-|15450855-15454302; // repName:ATHILA6C_I-int; type=RMSK-TE; repClass=LTR; repFamily=Gypsy; loc=Chr1:-|15449482-15454302;
chr1_h1002	chr1	15455683	15455812	130	TE	NULL	AT1TE51040 // Athila6A_LTR	ID=AT1TE51040; type=TE; loc=Chr1:+|15455488-15486506; // repName:Athila6A_LTR; type=RMSK-TE; repClass=LTR; repFamily=Gypsy; loc=Chr1:+|15455487-15457374;
chr1_h1003	chr1	15455875	15456048	174	TE	NULL	AT1TE51040 // Athila6A_LTR	ID=AT1TE51040; type=TE; loc=Chr1:+|15455488-15486506; // repName:Athila6A_LTR; type=RMSK-TE; repClass=LTR; repFamily=Gypsy; loc=Chr1:+|15455487-15457374;
chr1_h1004	chr1	15456510	15456662	153	TE	NULL	AT1TE51040 // Athila6A_LTR	ID=AT1TE51040; type=TE; loc=Chr1:+|15455488-15486506; // repName:Athila6A_LTR; type=RMSK-TE; repClass=LTR; repFamily=Gypsy; loc=Chr1:+|15455487-15457374;
chr1_h1005	chr1	15457021	15457188	168	TE	NULL	AT1TE51040 // Athila6A_LTR	ID=AT1TE51040; type=TE; loc=Chr1:+|15455488-15486506; // repName:Athila6A_LTR; type=RMSK-TE; repClass=LTR; repFamily=Gypsy; loc=Chr1:+|15455487-15457374;
chr1_h1006	chr1	15460674	15460849	176	TE	NULL	AT1TE51040 // Athila_I-int	ID=AT1TE51040; type=TE; loc=Chr1:+|15455488-15486506; // repName:Athila_I-int; type=RMSK-TE; repClass=LTR; repFamily=Gypsy; loc=Chr1:+|15457374-15462472;
chr1_h1007	chr1	15462665	15462805	141	TE	NULL	AT1TE51040 // Athila6A_LTR	ID=AT1TE51040; type=TE; loc=Chr1:+|15455488-15486506; // repName:Athila6A_LTR; type=RMSK-TE; repClass=LTR; repFamily=Gypsy; loc=Chr1:+|15462472-15464314;
chr1_h1008	chr1	15462820	15462981	162	TE	NULL	AT1TE51040 // Athila6A_LTR	ID=AT1TE51040; type=TE; loc=Chr1:+|15455488-15486506; // repName:Athila6A_LTR; type=RMSK-TE; repClass=LTR; repFamily=Gypsy; loc=Chr1:+|15462472-15464314;
chr1_h1009	chr1	15463450	15463601	152	TE	NULL	AT1TE51040 // Athila6A_LTR	ID=AT1TE51040; type=TE; loc=Chr1:+|15455488-15486506; // repName:Athila6A_LTR; type=RMSK-TE; repClass=LTR; repFamily=Gypsy; loc=Chr1:+|15462472-15464314;
chr1_h1010	chr1	15463961	15464111	151	TE	NULL	AT1TE51040 // Athila6A_LTR	ID=AT1TE51040; type=TE; loc=Chr1:+|15455488-15486506; // repName:Athila6A_LTR; type=RMSK-TE; repClass=LTR; repFamily=Gypsy; loc=Chr1:+|15462472-15464314;
chr1_h1011	chr1	15467614	15467789	176	TE	NULL	AT1TE51040 // Athila_I-int	ID=AT1TE51040; type=TE; loc=Chr1:+|15455488-15486506; // repName:Athila_I-int; type=RMSK-TE; repClass=LTR; repFamily=Gypsy; loc=Chr1:+|15464314-15469411;
chr1_h1012	chr1	15469604	15469744	141	TE	NULL	AT1TE51040 // Athila6A_LTR	ID=AT1TE51040; type=TE; loc=Chr1:+|15455488-15486506; // repName:Athila6A_LTR; type=RMSK-TE; repClass=LTR; repFamily=Gypsy; loc=Chr1:+|15469411-15471253;
chr1_h1013	chr1	15469759	15469920	162	TE	NULL	AT1TE51040 // Athila6A_LTR	ID=AT1TE51040; type=TE; loc=Chr1:+|15455488-15486506; // repName:Athila6A_LTR; type=RMSK-TE; repClass=LTR; repFamily=Gypsy; loc=Chr1:+|15469411-15471253;
chr1_h1014	chr1	15470389	15470540	152	TE	NULL	AT1TE51040 // Athila6A_LTR	ID=AT1TE51040; type=TE; loc=Chr1:+|15455488-15486506; // repName:Athila6A_LTR; type=RMSK-TE; repClass=LTR; repFamily=Gypsy; loc=Chr1:+|15469411-15471253;
chr1_h1015	chr1	15470900	15471050	151	TE	NULL	AT1TE51040 // Athila6A_LTR	ID=AT1TE51040; type=TE; loc=Chr1:+|15455488-15486506; // repName:Athila6A_LTR; type=RMSK-TE; repClass=LTR; repFamily=Gypsy; loc=Chr1:+|15469411-15471253;
chr1_h1016	chr1	15474553	15474728	176	TE	NULL	AT1TE51040 // Athila_I-int	ID=AT1TE51040; type=TE; loc=Chr1:+|15455488-15486506; // repName:Athila_I-int; type=RMSK-TE; repClass=LTR; repFamily=Gypsy; loc=Chr1:+|15471253-15476351;
chr1_h1017	chr1	15476544	15476684	141	TE	NULL	AT1TE51040 // AT1G41650 // AT1G41650 // Athila6A_LTR	ID=AT1TE51040; type=TE; loc=Chr1:+|15455488-15486506; // ID=AT1G41650; type=TE; loc=Chr1:+|15476465-15477001; // ID=AT1G41650; type=protein-coding; loc=Chr1:+|15476465-15477001; // repName:Athila6A_LTR; type=RMSK-TE; repClass=LTR; repFamily=Gypsy; loc=Chr1:+|15476351-15478194;
chr1_h1018	chr1	15476699	15476860	162	TE	NULL	AT1TE51040 // AT1G41650 // AT1G41650 // Athila6A_LTR	ID=AT1TE51040; type=TE; loc=Chr1:+|15455488-15486506; // ID=AT1G41650; type=TE; loc=Chr1:+|15476465-15477001; // ID=AT1G41650; type=protein-coding; loc=Chr1:+|15476465-15477001; // repName:Athila6A_LTR; type=RMSK-TE; repClass=LTR; repFamily=Gypsy; loc=Chr1:+|15476351-15478194;
chr1_h1019	chr1	15477330	15477481	152	TE	NULL	AT1TE51040 // Athila6A_LTR	ID=AT1TE51040; type=TE; loc=Chr1:+|15455488-15486506; // repName:Athila6A_LTR; type=RMSK-TE; repClass=LTR; repFamily=Gypsy; loc=Chr1:+|15476351-15478194;
chr1_h1020	chr1	15477841	15477991	151	TE	NULL	AT1TE51040 // Athila6A_LTR	ID=AT1TE51040; type=TE; loc=Chr1:+|15455488-15486506; // repName:Athila6A_LTR; type=RMSK-TE; repClass=LTR; repFamily=Gypsy; loc=Chr1:+|15476351-15478194;
chr1_h1021	chr1	15481494	15481669	176	TE	NULL	AT1TE51040 // Athila_I-int	ID=AT1TE51040; type=TE; loc=Chr1:+|15455488-15486506; // repName:Athila_I-int; type=RMSK-TE; repClass=LTR; repFamily=Gypsy; loc=Chr1:+|15478194-15483290;
chr1_h1022	chr1	15483483	15483615	133	TE	NULL	AT1TE51040 // AT1G41680 // AT1G41680 // Athila6A_LTR	ID=AT1TE51040; type=TE; loc=Chr1:+|15455488-15486506; // ID=AT1G41680; type=TE; loc=Chr1:+|15482852-15484057; // ID=AT1G41680; type=protein-coding; loc=Chr1:+|15482852-15484057; // repName:Athila6A_LTR; type=RMSK-TE; repClass=LTR; repFamily=Gypsy; loc=Chr1:+|15483290-15485176;
chr1_h1023	chr1	15483678	15483839	162	TE	NULL	AT1TE51040 // AT1G41680 // AT1G41680 // Athila6A_LTR	ID=AT1TE51040; type=TE; loc=Chr1:+|15455488-15486506; // ID=AT1G41680; type=TE; loc=Chr1:+|15482852-15484057; // ID=AT1G41680; type=protein-coding; loc=Chr1:+|15482852-15484057; // repName:Athila6A_LTR; type=RMSK-TE; repClass=LTR; repFamily=Gypsy; loc=Chr1:+|15483290-15485176;
chr1_h1024	chr1	15484823	15484990	168	TE	NULL	AT1TE51040 // Athila6A_LTR	ID=AT1TE51040; type=TE; loc=Chr1:+|15455488-15486506; // repName:Athila6A_LTR; type=RMSK-TE; repClass=LTR; repFamily=Gypsy; loc=Chr1:+|15483290-15485176;
chr1_h1025	chr1	15494328	15494500	173	TE	NULL	AT1TE51050 // AT1G41710 // AT1G41710 // ATHILA6C_I-int	ID=AT1TE51050; type=TE; loc=Chr1:+|15491850-15499762; // ID=AT1G41710; type=TE; loc=Chr1:+|15493688-15499345; // ID=AT1G41710; type=protein-coding; loc=Chr1:+|15493688-15499345; // repName:ATHILA6C_I-int; type=RMSK-TE; repClass=LTR; repFamily=Gypsy; loc=Chr1:+|15491849-15502777;
chr1_h1026	chr1	15500573	15500702	130	TE	NULL	AT1TE51065 // AT1G41720 // AT1G41720 // ATHILA6C_I-int	ID=AT1TE51065; type=TE; loc=Chr1:+|15500423-15504894; // ID=AT1G41720; type=TE; loc=Chr1:+|15500528-15502597; // ID=AT1G41720; type=protein-coding; loc=Chr1:+|15500528-15502597; // repName:ATHILA6C_I-int; type=RMSK-TE; repClass=LTR; repFamily=Gypsy; loc=Chr1:+|15491849-15502777;
chr1_h1027	chr1	15502063	15502411	349	TE	NULL	AT1TE51065 // AT1G41720 // AT1G41720 // ATHILA6C_I-int	ID=AT1TE51065; type=TE; loc=Chr1:+|15500423-15504894; // ID=AT1G41720; type=TE; loc=Chr1:+|15500528-15502597; // ID=AT1G41720; type=protein-coding; loc=Chr1:+|15500528-15502597; // repName:ATHILA6C_I-int; type=RMSK-TE; repClass=LTR; repFamily=Gypsy; loc=Chr1:+|15491849-15502777;
chr1_h1028	chr1	15514258	15514419	162	TE	NULL	AT1TE51080 // AT1G41743 // AT1G41743 // Athila2_I-int	ID=AT1TE51080; type=TE; loc=Chr1:-|15512098-15519432; // ID=AT1G41743; type=TE; loc=Chr1:-|15514268-15517653; // ID=AT1G41743; type=protein-coding; loc=Chr1:-|15514268-15517653; // repName:Athila2_I-int; type=RMSK-TE; repClass=LTR; repFamily=Gypsy; loc=Chr1:-|15513702-15514580;
chr1_h1029	chr1	15533400	15533544	145	TE	NULL	AT1TE51120 // ATGP10_I-int	ID=AT1TE51120; type=TE; loc=Chr1:-|15530075-15533816; // repName:ATGP10_I-int; type=RMSK-TE; repClass=LTR; repFamily=Gypsy; loc=Chr1:-|15533328-15533816;
chr1_h1030	chr1	15539654	15539799	146	TE	NULL	AT1G41775 // AT1G41775 // AT1TE51155 // Athila2_I-int	ID=AT1G41775; type=TE; loc=Chr1:-|15539176-15544377; // ID=AT1G41775; type=protein-coding; loc=Chr1:-|15539176-15544377; // ID=AT1TE51155; type=TE; loc=Chr1:-|15536120-15546208; // repName:Athila2_I-int; type=RMSK-TE; repClass=LTR; repFamily=Gypsy; loc=Chr1:-|15537827-15542055;
chr1_h1031	chr1	15539844	15540072	229	TE	NULL	AT1G41775 // AT1G41775 // AT1TE51155 // Athila2_I-int	ID=AT1G41775; type=TE; loc=Chr1:-|15539176-15544377; // ID=AT1G41775; type=protein-coding; loc=Chr1:-|15539176-15544377; // ID=AT1TE51155; type=TE; loc=Chr1:-|15536120-15546208; // repName:Athila2_I-int; type=RMSK-TE; repClass=LTR; repFamily=Gypsy; loc=Chr1:-|15537827-15542055;
chr1_h1032	chr1	15540220	15540355	136	TE	NULL	AT1TE51155 // AT1G41775 // AT1G41775 // Athila2_I-int	ID=AT1TE51155; type=TE; loc=Chr1:-|15536120-15546208; // ID=AT1G41775; type=TE; loc=Chr1:-|15539176-15544377; // ID=AT1G41775; type=protein-coding; loc=Chr1:-|15539176-15544377; // repName:Athila2_I-int; type=RMSK-TE; repClass=LTR; repFamily=Gypsy; loc=Chr1:-|15537827-15542055;
chr1_h1033	chr1	15562277	15562410	134	TE	NULL	AT1G41797 // AT1G41797 // AT1TE51245 // AT1TE51235 // ATGP2NLTR	ID=AT1G41797; type=TE; loc=Chr1:-|15560039-15563509; // ID=AT1G41797; type=protein-coding; loc=Chr1:-|15560039-15563509; // ID=AT1TE51245; type=TE; loc=Chr1:+|15562039-15567091; // ID=AT1TE51235; type=TE; loc=Chr1:-|15560685-15569184; // repName:ATGP2NLTR; type=RMSK-TE; repClass=LTR; repFamily=Gypsy; loc=Chr1:+|15562038-15564054;
chr1_h1034	chr1	15562604	15562775	172	TE	NULL	AT1G41797 // AT1G41797 // AT1TE51245 // AT1TE51235 // ATGP2NLTR	ID=AT1G41797; type=TE; loc=Chr1:-|15560039-15563509; // ID=AT1G41797; type=protein-coding; loc=Chr1:-|15560039-15563509; // ID=AT1TE51245; type=TE; loc=Chr1:+|15562039-15567091; // ID=AT1TE51235; type=TE; loc=Chr1:-|15560685-15569184; // repName:ATGP2NLTR; type=RMSK-TE; repClass=LTR; repFamily=Gypsy; loc=Chr1:+|15562038-15564054;
chr1_h1035	chr1	15565352	15565490	139	TE	NULL	AT1TE51235 // AT1TE51245 // ATGP2NLTR	ID=AT1TE51235; type=TE; loc=Chr1:-|15560685-15569184; // ID=AT1TE51245; type=TE; loc=Chr1:+|15562039-15567091; // repName:ATGP2NLTR; type=RMSK-TE; repClass=LTR; repFamily=Gypsy; loc=Chr1:+|15565113-15567091;
chr1_h1036	chr1	15565681	15565959	279	TE	NULL	AT1TE51235 // AT1TE51245 // ATGP2NLTR	ID=AT1TE51235; type=TE; loc=Chr1:-|15560685-15569184; // ID=AT1TE51245; type=TE; loc=Chr1:+|15562039-15567091; // repName:ATGP2NLTR; type=RMSK-TE; repClass=LTR; repFamily=Gypsy; loc=Chr1:+|15565113-15567091;
chr1_h1037	chr1	15639475	15639666	192	TE	NULL	AT1G41855 // AT1G41855 // AT1TE51480 // ATGP2NLTR	ID=AT1G41855; type=TE; loc=Chr1:+|15637605-15639738; // ID=AT1G41855; type=protein-coding; loc=Chr1:+|15637605-15639738; // ID=AT1TE51480; type=TE; loc=Chr1:+|15639275-15639886; // repName:ATGP2NLTR; type=RMSK-TE; repClass=LTR; repFamily=Gypsy; loc=Chr1:+|15639274-15639886;
chr1_h1038	chr1	15671513	15671641	129	TE	NULL	AT1G41900 // AT1G41900 // AT1TE51615 // Atlantys1_I-int	ID=AT1G41900; type=TE; loc=Chr1:-|15670938-15673358; // ID=AT1G41900; type=protein-coding; loc=Chr1:-|15670938-15673358; // ID=AT1TE51615; type=TE; loc=Chr1:+|15665056-15674411; // repName:Atlantys1_I-int; type=RMSK-TE; repClass=LTR; repFamily=Gypsy; loc=Chr1:+|15671154-15673892;
chr1_h1039	chr1	15671702	15671905	204	TE	NULL	AT1G41900 // AT1G41900 // AT1TE51615 // Atlantys1_I-int	ID=AT1G41900; type=TE; loc=Chr1:-|15670938-15673358; // ID=AT1G41900; type=protein-coding; loc=Chr1:-|15670938-15673358; // ID=AT1TE51615; type=TE; loc=Chr1:+|15665056-15674411; // repName:Atlantys1_I-int; type=RMSK-TE; repClass=LTR; repFamily=Gypsy; loc=Chr1:+|15671154-15673892;
chr1_h1040	chr1	15674066	15674196	131	TE	NULL	AT1TE51615 // Atlantys1_LTR	ID=AT1TE51615; type=TE; loc=Chr1:+|15665056-15674411; // repName:Atlantys1_LTR; type=RMSK-TE; repClass=LTR; repFamily=Gypsy; loc=Chr1:+|15673892-15674411;
chr1_h1041	chr1	15676691	15676830	140	TE	NULL	AT1TE51645 // ATHILA6C_LTR	ID=AT1TE51645; type=TE; loc=Chr1:-|15676217-15683600; // repName:ATHILA6C_LTR; type=RMSK-TE; repClass=LTR; repFamily=Gypsy; loc=Chr1:-|15676310-15677543;
chr1_h1042	chr1	15707256	15707513	258	TE	NULL	AT1TE51735 // AT1G42050 // AT1G42050 // Athila6A_I-int	ID=AT1TE51735; type=TE; loc=Chr1:-|15703960-15715037; // ID=AT1G42050; type=TE; loc=Chr1:-|15707077-15710285; // ID=AT1G42050; type=protein-coding; loc=Chr1:-|15707077-15710285; // repName:Athila6A_I-int; type=RMSK-TE; repClass=LTR; repFamily=Gypsy; loc=Chr1:-|15705622-15715037;
chr1_h1043	chr1	15707520	15707738	219	TE	NULL	AT1TE51735 // AT1G42050 // AT1G42050 // Athila6A_I-int	ID=AT1TE51735; type=TE; loc=Chr1:-|15703960-15715037; // ID=AT1G42050; type=TE; loc=Chr1:-|15707077-15710285; // ID=AT1G42050; type=protein-coding; loc=Chr1:-|15707077-15710285; // repName:Athila6A_I-int; type=RMSK-TE; repClass=LTR; repFamily=Gypsy; loc=Chr1:-|15705622-15715037;
chr1_h1044	chr1	15708051	15708195	145	TE	NULL	AT1TE51735 // AT1G42050 // AT1G42050 // Athila6A_I-int	ID=AT1TE51735; type=TE; loc=Chr1:-|15703960-15715037; // ID=AT1G42050; type=TE; loc=Chr1:-|15707077-15710285; // ID=AT1G42050; type=protein-coding; loc=Chr1:-|15707077-15710285; // repName:Athila6A_I-int; type=RMSK-TE; repClass=LTR; repFamily=Gypsy; loc=Chr1:-|15705622-15715037;
chr1_h1045	chr1	15708240	15708486	247	TE	NULL	AT1TE51735 // AT1G42050 // AT1G42050 // Athila6A_I-int	ID=AT1TE51735; type=TE; loc=Chr1:-|15703960-15715037; // ID=AT1G42050; type=TE; loc=Chr1:-|15707077-15710285; // ID=AT1G42050; type=protein-coding; loc=Chr1:-|15707077-15710285; // repName:Athila6A_I-int; type=RMSK-TE; repClass=LTR; repFamily=Gypsy; loc=Chr1:-|15705622-15715037;
chr1_h1046	chr1	15784696	15784846	151	TE	NULL	AT1TE51990 // AT1TE51985 // Athila6A_LTR	ID=AT1TE51990; type=TE; loc=Chr1:-|15784488-15786430; // ID=AT1TE51985; type=TE; loc=Chr1:+|15772985-15790136; // repName:Athila6A_LTR; type=RMSK-TE; repClass=LTR; repFamily=Gypsy; loc=Chr1:-|15784488-15786430;
chr1_h1047	chr1	15785800	15785944	145	TE	NULL	AT1TE51990 // AT1TE51985 // Athila6A_LTR	ID=AT1TE51990; type=TE; loc=Chr1:-|15784488-15786430; // ID=AT1TE51985; type=TE; loc=Chr1:+|15772985-15790136; // repName:Athila6A_LTR; type=RMSK-TE; repClass=LTR; repFamily=Gypsy; loc=Chr1:-|15784488-15786430;
chr1_h1048	chr1	15786053	15786206	154	TE	NULL	AT1TE51990 // AT1TE51985 // Athila6A_LTR	ID=AT1TE51990; type=TE; loc=Chr1:-|15784488-15786430; // ID=AT1TE51985; type=TE; loc=Chr1:+|15772985-15790136; // repName:Athila6A_LTR; type=RMSK-TE; repClass=LTR; repFamily=Gypsy; loc=Chr1:-|15784488-15786430;
chr1_h1049	chr1	15801086	15801303	218	TE	NULL	AT1G42320 // AT1G42320 // AT1TE52025 // ATGP1-I-int	ID=AT1G42320; type=TE; loc=Chr1:+|15800929-15805502; // ID=AT1G42320; type=protein-coding; loc=Chr1:+|15800929-15805502; // ID=AT1TE52025; type=TE; loc=Chr1:+|15799514-15807462; // repName:ATGP1-I-int; type=RMSK-TE; repClass=LTR; repFamily=Gypsy; loc=Chr1:+|15800676-15804539;
chr1_h1050	chr1	15803590	15803761	172	TE	NULL	AT1TE52025 // AT1G42320 // AT1G42320 // ATGP1-I-int	ID=AT1TE52025; type=TE; loc=Chr1:+|15799514-15807462; // ID=AT1G42320; type=TE; loc=Chr1:+|15800929-15805502; // ID=AT1G42320; type=protein-coding; loc=Chr1:+|15800929-15805502; // repName:ATGP1-I-int; type=RMSK-TE; repClass=LTR; repFamily=Gypsy; loc=Chr1:+|15800676-15804539;
chr1_h1051	chr1	15824714	15824968	255	TE	NULL	AT1G42360 // AT1G42360 // AT1TE52110 // AT1TE52105 // ATHILA6C_I-int	ID=AT1G42360; type=TE; loc=Chr1:-|15824726-15826576; // ID=AT1G42360; type=protein-coding; loc=Chr1:-|15824726-15826576; // ID=AT1TE52110; type=TE; loc=Chr1:-|15822576-15826633; // ID=AT1TE52105; type=TE; loc=Chr1:-|15821413-15847509; // repName:ATHILA6C_I-int; type=RMSK-TE; repClass=LTR; repFamily=Gypsy; loc=Chr1:-|15823076-15835280;
chr1_h1052	chr1	15825801	15825928	128	TE	NULL	AT1G42360 // AT1G42360 // AT1TE52110 // AT1TE52105 // ATHILA6C_I-int	ID=AT1G42360; type=TE; loc=Chr1:-|15824726-15826576; // ID=AT1G42360; type=protein-coding; loc=Chr1:-|15824726-15826576; // ID=AT1TE52110; type=TE; loc=Chr1:-|15822576-15826633; // ID=AT1TE52105; type=TE; loc=Chr1:-|15821413-15847509; // repName:ATHILA6C_I-int; type=RMSK-TE; repClass=LTR; repFamily=Gypsy; loc=Chr1:-|15823076-15835280;
chr1_h1053	chr1	15826160	15826303	144	TE	NULL	AT1G42360 // AT1G42360 // AT1TE52110 // AT1TE52105 // ATHILA6C_I-int	ID=AT1G42360; type=TE; loc=Chr1:-|15824726-15826576; // ID=AT1G42360; type=protein-coding; loc=Chr1:-|15824726-15826576; // ID=AT1TE52110; type=TE; loc=Chr1:-|15822576-15826633; // ID=AT1TE52105; type=TE; loc=Chr1:-|15821413-15847509; // repName:ATHILA6C_I-int; type=RMSK-TE; repClass=LTR; repFamily=Gypsy; loc=Chr1:-|15823076-15835280;
chr1_h1054	chr1	15832528	15832786	259	TE	NULL	AT1TE52105 // AT1TE52125 // AT1G42365 // AT1G42365 // ATHILA6C_I-int	ID=AT1TE52105; type=TE; loc=Chr1:-|15821413-15847509; // ID=AT1TE52125; type=TE; loc=Chr1:-|15827287-15838845; // ID=AT1G42365; type=TE; loc=Chr1:-|15827696-15833426; // ID=AT1G42365; type=protein-coding; loc=Chr1:-|15827696-15833426; // repName:ATHILA6C_I-int; type=RMSK-TE; repClass=LTR; repFamily=Gypsy; loc=Chr1:-|15823076-15835280;
chr1_h1055	chr1	15836917	15837171	255	TE	NULL	AT1TE52105 // AT1TE52125 // AT1G42370 // AT1G42370 // ATHILA6C_I-int	ID=AT1TE52105; type=TE; loc=Chr1:-|15821413-15847509; // ID=AT1TE52125; type=TE; loc=Chr1:-|15827287-15838845; // ID=AT1G42370; type=TE; loc=Chr1:-|15836929-15838788; // ID=AT1G42370; type=protein-coding; loc=Chr1:-|15836929-15838788; // repName:ATHILA6C_I-int; type=RMSK-TE; repClass=LTR; repFamily=Gypsy; loc=Chr1:-|15835280-15847509;
chr1_h1056	chr1	15838004	15838131	128	TE	NULL	AT1TE52105 // AT1TE52125 // AT1G42370 // AT1G42370 // ATHILA6C_I-int	ID=AT1TE52105; type=TE; loc=Chr1:-|15821413-15847509; // ID=AT1TE52125; type=TE; loc=Chr1:-|15827287-15838845; // ID=AT1G42370; type=TE; loc=Chr1:-|15836929-15838788; // ID=AT1G42370; type=protein-coding; loc=Chr1:-|15836929-15838788; // repName:ATHILA6C_I-int; type=RMSK-TE; repClass=LTR; repFamily=Gypsy; loc=Chr1:-|15835280-15847509;
chr1_h1057	chr1	15838372	15838515	144	TE	NULL	AT1TE52105 // AT1TE52125 // AT1G42370 // AT1G42370 // ATHILA6C_I-int	ID=AT1TE52105; type=TE; loc=Chr1:-|15821413-15847509; // ID=AT1TE52125; type=TE; loc=Chr1:-|15827287-15838845; // ID=AT1G42370; type=TE; loc=Chr1:-|15836929-15838788; // ID=AT1G42370; type=protein-coding; loc=Chr1:-|15836929-15838788; // repName:ATHILA6C_I-int; type=RMSK-TE; repClass=LTR; repFamily=Gypsy; loc=Chr1:-|15835280-15847509;
chr1_h1058	chr1	15846423	15846562	140	TE	NULL	AT1TE52105 // ATHILA6C_I-int	ID=AT1TE52105; type=TE; loc=Chr1:-|15821413-15847509; // repName:ATHILA6C_I-int; type=RMSK-TE; repClass=LTR; repFamily=Gypsy; loc=Chr1:-|15835280-15847509;
chr1_h1059	chr1	15964032	15964254	223	TE	NULL	AT1TE52610 // AT1G42520 // AT1G42520 // ATENSPM2	ID=AT1TE52610; type=TE; loc=Chr1:+|15961580-15965042; // ID=AT1G42520; type=TE; loc=Chr1:+|15962140-15964392; // ID=AT1G42520; type=protein-coding; loc=Chr1:+|15962140-15964392; // repName:ATENSPM2; type=RMSK-TE; repClass=DNA; repFamily=En-Spm; loc=Chr1:+|15962929-15965042;
chr1_h1060	chr1	15978244	15978462	219	gene,protein-coding	NULL	AT1G42550	ID=AT1G42550; type=protein-coding; loc=Chr1:+|15977014-15979952;
chr1_h1061	chr1	15979044	15979186	143	gene,protein-coding	NULL	AT1G42550	ID=AT1G42550; type=protein-coding; loc=Chr1:+|15977014-15979952;
chr1_h1062	chr1	16015091	16015389	299	TE	NULL	AT1G42605 // AT1G42605 // AT1TE52795 // ATGP1-I-int	ID=AT1G42605; type=TE; loc=Chr1:-|16014497-16018871; // ID=AT1G42605; type=protein-coding; loc=Chr1:-|16014497-16018871; // ID=AT1TE52795; type=TE; loc=Chr1:-|16012585-16019699; // repName:ATGP1-I-int; type=RMSK-TE; repClass=LTR; repFamily=Gypsy; loc=Chr1:-|16013612-16017428;
chr1_h1063	chr1	16015602	16015859	258	TE	NULL	AT1G42605 // AT1G42605 // AT1TE52795 // ATGP1-I-int	ID=AT1G42605; type=TE; loc=Chr1:-|16014497-16018871; // ID=AT1G42605; type=protein-coding; loc=Chr1:-|16014497-16018871; // ID=AT1TE52795; type=TE; loc=Chr1:-|16012585-16019699; // repName:ATGP1-I-int; type=RMSK-TE; repClass=LTR; repFamily=Gypsy; loc=Chr1:-|16013612-16017428;
chr1_h1064	chr1	16015986	16016117	132	TE	NULL	AT1TE52795 // AT1G42605 // AT1G42605 // ATGP1-I-int	ID=AT1TE52795; type=TE; loc=Chr1:-|16012585-16019699; // ID=AT1G42605; type=TE; loc=Chr1:-|16014497-16018871; // ID=AT1G42605; type=protein-coding; loc=Chr1:-|16014497-16018871; // repName:ATGP1-I-int; type=RMSK-TE; repClass=LTR; repFamily=Gypsy; loc=Chr1:-|16013612-16017428;
chr1_h1065	chr1	16016393	16016608	216	TE	NULL	AT1TE52795 // AT1G42605 // AT1G42605 // ATGP1-I-int	ID=AT1TE52795; type=TE; loc=Chr1:-|16012585-16019699; // ID=AT1G42605; type=TE; loc=Chr1:-|16014497-16018871; // ID=AT1G42605; type=protein-coding; loc=Chr1:-|16014497-16018871; // repName:ATGP1-I-int; type=RMSK-TE; repClass=LTR; repFamily=Gypsy; loc=Chr1:-|16013612-16017428;
chr1_h1066	chr1	16017670	16018201	532	TE	NULL	AT1TE52795 // AT1G42605 // AT1G42605 // ATGP1-I-int // ATGP1-I-int	ID=AT1TE52795; type=TE; loc=Chr1:-|16012585-16019699; // ID=AT1G42605; type=TE; loc=Chr1:-|16014497-16018871; // ID=AT1G42605; type=protein-coding; loc=Chr1:-|16014497-16018871; // repName:ATGP1-I-int; type=RMSK-TE; repClass=LTR; repFamily=Gypsy; loc=Chr1:-|16017421-16017721; // repName:ATGP1-I-int; type=RMSK-TE; repClass=LTR; repFamily=Gypsy; loc=Chr1:-|16017723-16019123;
chr1_h1067	chr1	16018211	16018409	199	TE	NULL	AT1TE52795 // AT1G42605 // AT1G42605 // ATGP1-I-int	ID=AT1TE52795; type=TE; loc=Chr1:-|16012585-16019699; // ID=AT1G42605; type=TE; loc=Chr1:-|16014497-16018871; // ID=AT1G42605; type=protein-coding; loc=Chr1:-|16014497-16018871; // repName:ATGP1-I-int; type=RMSK-TE; repClass=LTR; repFamily=Gypsy; loc=Chr1:-|16017723-16019123;
chr1_h1068	chr1	16018416	16018895	480	TE	NULL	AT1TE52795 // AT1G42605 // AT1G42605 // ATGP1-I-int	ID=AT1TE52795; type=TE; loc=Chr1:-|16012585-16019699; // ID=AT1G42605; type=TE; loc=Chr1:-|16014497-16018871; // ID=AT1G42605; type=protein-coding; loc=Chr1:-|16014497-16018871; // repName:ATGP1-I-int; type=RMSK-TE; repClass=LTR; repFamily=Gypsy; loc=Chr1:-|16017723-16019123;
chr1_h1069	chr1	16097493	16097652	160	TE	NULL	AT1TE52985 // AT1G42745 // AT1G42745 // Athila3_I-int	ID=AT1TE52985; type=TE; loc=Chr1:-|16094142-16097900; // ID=AT1G42745; type=TE; loc=Chr1:-|16097270-16099306; // ID=AT1G42745; type=protein-coding; loc=Chr1:-|16097270-16099306; // repName:Athila3_I-int; type=RMSK-TE; repClass=LTR; repFamily=Gypsy; loc=Chr1:-|16095801-16104812;
chr1_h1070	chr1	16099085	16099216	132	TE	NULL	AT1G42745 // AT1G42745 // AT1TE52990 // Athila3_I-int	ID=AT1G42745; type=TE; loc=Chr1:-|16097270-16099306; // ID=AT1G42745; type=protein-coding; loc=Chr1:-|16097270-16099306; // ID=AT1TE52990; type=TE; loc=Chr1:-|16097901-16099192; // repName:Athila3_I-int; type=RMSK-TE; repClass=LTR; repFamily=Gypsy; loc=Chr1:-|16095801-16104812;
chr1_h1071	chr1	16127917	16128065	149	gene,protein-coding	NULL	AT1G42970	ID=AT1G42970; type=protein-coding; loc=Chr1:+|16127381-16129843;
chr1_h1072	chr1	16128396	16128562	167	gene,protein-coding	NULL	AT1G42970	ID=AT1G42970; type=protein-coding; loc=Chr1:+|16127381-16129843;
chr1_h1073	chr1	16128932	16129286	355	gene,protein-coding	NULL	AT1G42970	ID=AT1G42970; type=protein-coding; loc=Chr1:+|16127381-16129843;
chr1_h1074	chr1	16129462	16129608	147	gene,protein-coding	NULL	AT1G42970	ID=AT1G42970; type=protein-coding; loc=Chr1:+|16127381-16129843;
chr1_h1075	chr1	16129619	16129754	136	gene,protein-coding	NULL	AT1G42970	ID=AT1G42970; type=protein-coding; loc=Chr1:+|16127381-16129843;
chr1_h1076	chr1	16137023	16137216	194	gene,protein-coding	NULL	AT1G42990	ID=AT1G42990; type=protein-coding; loc=Chr1:-|16135852-16137463;
chr1_h1077	chr1	16137251	16137392	142	gene,protein-coding	NULL	AT1G42990	ID=AT1G42990; type=protein-coding; loc=Chr1:-|16135852-16137463;
chr1_h1078	chr1	16166750	16166893	144	intergenic	NULL	NULL	NULL
chr1_h1079	chr1	16174450	16174597	148	TE	NULL	AT1TE53315 // Atlantys1_LTR	ID=AT1TE53315; type=TE; loc=Chr1:+|16174271-16174793; // repName:Atlantys1_LTR; type=RMSK-TE; repClass=LTR; repFamily=Gypsy; loc=Chr1:+|16174276-16174793;
chr1_h1080	chr1	16202178	16202320	143	TE	NULL	AT1G43060 // AT1G43060 // AT1TE53395 // Athila5_I-int	ID=AT1G43060; type=TE; loc=Chr1:+|16189210-16203832; // ID=AT1G43060; type=protein-coding; loc=Chr1:+|16189210-16203832; // ID=AT1TE53395; type=TE; loc=Chr1:+|16198717-16203798; // repName:Athila5_I-int; type=RMSK-TE; repClass=LTR; repFamily=Gypsy; loc=Chr1:+|16198716-16203798;
chr1_h1081	chr1	16239793	16239972	180	gene,protein-coding	NULL	AT1G43145 // ATLINE1_5	ID=AT1G43145; type=protein-coding; loc=Chr1:+|16238525-16240015; // repName:ATLINE1_5; type=RMSK-TE; repClass=LINE; repFamily=L1; loc=Chr1:+|16239352-16244583;
chr1_h1082	chr1	16247739	16247888	150	intergenic	NULL	NULL	NULL
chr1_h1083	chr1	16267476	16267775	300	gene,protein-coding	NULL	AT1G43170 // AT1G43170 // AT1G43170 // AT1G43170	ID=AT1G43170; type=protein-coding; loc=Chr1:+|16266720-16268870; // ID=AT1G43170; type=protein-coding; loc=Chr1:+|16266720-16268870; // ID=AT1G43170; type=protein-coding; loc=Chr1:+|16266764-16268870; // ID=AT1G43170; type=protein-coding; loc=Chr1:+|16266773-16268870;
chr1_h1084	chr1	16267857	16268269	413	gene,protein-coding	NULL	AT1G43170 // AT1G43170 // AT1G43170 // AT1G43170	ID=AT1G43170; type=protein-coding; loc=Chr1:+|16266720-16268870; // ID=AT1G43170; type=protein-coding; loc=Chr1:+|16266720-16268870; // ID=AT1G43170; type=protein-coding; loc=Chr1:+|16266764-16268870; // ID=AT1G43170; type=protein-coding; loc=Chr1:+|16266773-16268870;
chr1_h1085	chr1	16268367	16268721	355	gene,protein-coding	NULL	AT1G43170 // AT1G43170 // AT1G43170 // AT1G43170	ID=AT1G43170; type=protein-coding; loc=Chr1:+|16266720-16268870; // ID=AT1G43170; type=protein-coding; loc=Chr1:+|16266720-16268870; // ID=AT1G43170; type=protein-coding; loc=Chr1:+|16266764-16268870; // ID=AT1G43170; type=protein-coding; loc=Chr1:+|16266773-16268870;
chr1_h1086	chr1	16274346	16274501	156	intergenic	NULL	NULL	NULL
chr1_h1087	chr1	16275477	16275655	179	gene,protein-coding	NULL	AT1G43190 // AT1G43190 // AT1G43190	ID=AT1G43190; type=protein-coding; loc=Chr1:-|16275108-16278624; // ID=AT1G43190; type=protein-coding; loc=Chr1:-|16275110-16278622; // ID=AT1G43190; type=protein-coding; loc=Chr1:-|16275254-16278613;
chr1_h1088	chr1	16283494	16283644	151	TE	NULL	AT1G43200 // AT1G43200 // AT1TE53635 // Vandal8	ID=AT1G43200; type=TE; loc=Chr1:+|16282132-16285446; // ID=AT1G43200; type=protein-coding; loc=Chr1:+|16282132-16285446; // ID=AT1TE53635; type=TE; loc=Chr1:-|16281487-16291044; // repName:Vandal8; type=RMSK-TE; repClass=DNA; repFamily=MuDR; loc=Chr1:-|16281486-16291044;
chr1_h1089	chr1	16328124	16328320	197	intergenic	NULL	NULL	NULL
chr1_h1090	chr1	16360705	16360850	146	TE	NULL	AT1TE53915 // ATGP1-LTR	ID=AT1TE53915; type=TE; loc=Chr1:-|16360021-16361175; // repName:ATGP1-LTR; type=RMSK-TE; repClass=LTR; repFamily=Gypsy; loc=Chr1:-|16360020-16361173;
chr1_h1091	chr1	16364072	16364208	137	TE	NULL	AT1TE53935	ID=AT1TE53935; type=TE; loc=Chr1:+|16364037-16364385;
chr1_h1092	chr1	16382177	16382356	180	TE	NULL	AT1G43444 // AT1G43444 // AT1TE53995 // ATGP1-I-int	ID=AT1G43444; type=TE; loc=Chr1:-|16382157-16386291; // ID=AT1G43444; type=protein-coding; loc=Chr1:-|16382157-16386291; // ID=AT1TE53995; type=TE; loc=Chr1:-|16380111-16387683; // repName:ATGP1-I-int; type=RMSK-TE; repClass=LTR; repFamily=Gypsy; loc=Chr1:-|16381227-16383167;
chr1_h1093	chr1	16383418	16383545	128	TE	NULL	AT1TE53995 // AT1G43444 // AT1G43444 // ATGP1-I-int	ID=AT1TE53995; type=TE; loc=Chr1:-|16380111-16387683; // ID=AT1G43444; type=TE; loc=Chr1:-|16382157-16386291; // ID=AT1G43444; type=protein-coding; loc=Chr1:-|16382157-16386291; // repName:ATGP1-I-int; type=RMSK-TE; repClass=LTR; repFamily=Gypsy; loc=Chr1:-|16383162-16386516;
chr1_h1094	chr1	16384344	16384501	158	TE	NULL	AT1TE53995 // AT1G43444 // AT1G43444 // ATGP1-I-int	ID=AT1TE53995; type=TE; loc=Chr1:-|16380111-16387683; // ID=AT1G43444; type=TE; loc=Chr1:-|16382157-16386291; // ID=AT1G43444; type=protein-coding; loc=Chr1:-|16382157-16386291; // repName:ATGP1-I-int; type=RMSK-TE; repClass=LTR; repFamily=Gypsy; loc=Chr1:-|16383162-16386516;
chr1_h1095	chr1	16384632	16384802	171	TE	NULL	AT1TE53995 // AT1G43444 // AT1G43444 // ATGP1-I-int	ID=AT1TE53995; type=TE; loc=Chr1:-|16380111-16387683; // ID=AT1G43444; type=TE; loc=Chr1:-|16382157-16386291; // ID=AT1G43444; type=protein-coding; loc=Chr1:-|16382157-16386291; // repName:ATGP1-I-int; type=RMSK-TE; repClass=LTR; repFamily=Gypsy; loc=Chr1:-|16383162-16386516;
chr1_h1096	chr1	16385020	16385237	218	TE	NULL	AT1TE53995 // AT1G43444 // AT1G43444 // ATGP1-I-int	ID=AT1TE53995; type=TE; loc=Chr1:-|16380111-16387683; // ID=AT1G43444; type=TE; loc=Chr1:-|16382157-16386291; // ID=AT1G43444; type=protein-coding; loc=Chr1:-|16382157-16386291; // repName:ATGP1-I-int; type=RMSK-TE; repClass=LTR; repFamily=Gypsy; loc=Chr1:-|16383162-16386516;
chr1_h1097	chr1	16385353	16385623	271	TE	NULL	AT1TE53995 // AT1G43444 // AT1G43444 // ATGP1-I-int	ID=AT1TE53995; type=TE; loc=Chr1:-|16380111-16387683; // ID=AT1G43444; type=TE; loc=Chr1:-|16382157-16386291; // ID=AT1G43444; type=protein-coding; loc=Chr1:-|16382157-16386291; // repName:ATGP1-I-int; type=RMSK-TE; repClass=LTR; repFamily=Gypsy; loc=Chr1:-|16383162-16386516;
chr1_h1098	chr1	16385629	16385827	199	TE	NULL	AT1TE53995 // AT1G43444 // AT1G43444 // ATGP1-I-int	ID=AT1TE53995; type=TE; loc=Chr1:-|16380111-16387683; // ID=AT1G43444; type=TE; loc=Chr1:-|16382157-16386291; // ID=AT1G43444; type=protein-coding; loc=Chr1:-|16382157-16386291; // repName:ATGP1-I-int; type=RMSK-TE; repClass=LTR; repFamily=Gypsy; loc=Chr1:-|16383162-16386516;
chr1_h1099	chr1	16385838	16385975	138	TE	NULL	AT1TE53995 // AT1G43444 // AT1G43444 // ATGP1-I-int	ID=AT1TE53995; type=TE; loc=Chr1:-|16380111-16387683; // ID=AT1G43444; type=TE; loc=Chr1:-|16382157-16386291; // ID=AT1G43444; type=protein-coding; loc=Chr1:-|16382157-16386291; // repName:ATGP1-I-int; type=RMSK-TE; repClass=LTR; repFamily=Gypsy; loc=Chr1:-|16383162-16386516;
chr1_h1100	chr1	16385990	16386275	286	TE	NULL	AT1TE53995 // AT1G43444 // AT1G43444 // ATGP1-I-int	ID=AT1TE53995; type=TE; loc=Chr1:-|16380111-16387683; // ID=AT1G43444; type=TE; loc=Chr1:-|16382157-16386291; // ID=AT1G43444; type=protein-coding; loc=Chr1:-|16382157-16386291; // repName:ATGP1-I-int; type=RMSK-TE; repClass=LTR; repFamily=Gypsy; loc=Chr1:-|16383162-16386516;
chr1_h1101	chr1	16410673	16410872	200	gene,protein-coding	NULL	AT1G43580	ID=AT1G43580; type=protein-coding; loc=Chr1:-|16410532-16412728;
chr1_h1102	chr1	16432937	16433071	135	gene,protein-coding,TE	NULL	AT1G43624 // AT1TE54180 // ATCOPIN_LTR	ID=AT1G43624; type=protein-coding; loc=Chr1:-|16432842-16432946; // ID=AT1TE54180; type=TE; loc=Chr1:-|16432994-16433056; // repName:ATCOPIN_LTR; type=RMSK-TE; repClass=LTR; repFamily=LTR; loc=Chr1:-|16432993-16433056;
chr1_h1103	chr1	16433421	16433558	138	TE	NULL	AT1TE54185	ID=AT1TE54185; type=TE; loc=Chr1:-|16433478-16433540;
chr1_h1104	chr1	16482196	16482354	159	gene,protein-coding	NULL	AT1G43690	ID=AT1G43690; type=protein-coding; loc=Chr1:+|16478247-16482837;
chr1_h1105	chr1	16487406	16487586	181	gene,protein-coding	NULL	AT1G43710	ID=AT1G43710; type=protein-coding; loc=Chr1:-|16486320-16488384;
chr1_h1106	chr1	16488040	16488181	142	gene,protein-coding	NULL	AT1G43710	ID=AT1G43710; type=protein-coding; loc=Chr1:-|16486320-16488384;
chr1_h1107	chr1	16513165	16513336	172	TE	NULL	AT1G43740 // AT1G43740 // AT1TE54480 // Athila5_I-int	ID=AT1G43740; type=TE; loc=Chr1:-|16513076-16515138; // ID=AT1G43740; type=protein-coding; loc=Chr1:-|16513076-16515138; // ID=AT1TE54480; type=TE; loc=Chr1:-|16509815-16528903; // repName:Athila5_I-int; type=RMSK-TE; repClass=LTR; repFamily=Gypsy; loc=Chr1:-|16511396-16520493;
chr1_h1108	chr1	16513615	16514234	620	TE	NULL	AT1G43740 // AT1G43740 // AT1TE54480 // Athila5_I-int	ID=AT1G43740; type=TE; loc=Chr1:-|16513076-16515138; // ID=AT1G43740; type=protein-coding; loc=Chr1:-|16513076-16515138; // ID=AT1TE54480; type=TE; loc=Chr1:-|16509815-16528903; // repName:Athila5_I-int; type=RMSK-TE; repClass=LTR; repFamily=Gypsy; loc=Chr1:-|16511396-16520493;
chr1_h1109	chr1	16514327	16514501	175	TE	NULL	AT1G43740 // AT1G43740 // AT1TE54480 // Athila5_I-int	ID=AT1G43740; type=TE; loc=Chr1:-|16513076-16515138; // ID=AT1G43740; type=protein-coding; loc=Chr1:-|16513076-16515138; // ID=AT1TE54480; type=TE; loc=Chr1:-|16509815-16528903; // repName:Athila5_I-int; type=RMSK-TE; repClass=LTR; repFamily=Gypsy; loc=Chr1:-|16511396-16520493;
chr1_h1110	chr1	16514853	16515043	191	TE	NULL	AT1G43740 // AT1G43740 // AT1TE54480 // Athila5_I-int	ID=AT1G43740; type=TE; loc=Chr1:-|16513076-16515138; // ID=AT1G43740; type=protein-coding; loc=Chr1:-|16513076-16515138; // ID=AT1TE54480; type=TE; loc=Chr1:-|16509815-16528903; // repName:Athila5_I-int; type=RMSK-TE; repClass=LTR; repFamily=Gypsy; loc=Chr1:-|16511396-16520493;
chr1_h1111	chr1	16522303	16522473	171	TE	NULL	AT1TE54480 // AT1G43750 // AT1G43750 // Athila5_I-int	ID=AT1TE54480; type=TE; loc=Chr1:-|16509815-16528903; // ID=AT1G43750; type=TE; loc=Chr1:-|16522213-16524114; // ID=AT1G43750; type=protein-coding; loc=Chr1:-|16522213-16524114; // repName:Athila5_I-int; type=RMSK-TE; repClass=LTR; repFamily=Gypsy; loc=Chr1:-|16520493-16527842;
chr1_h1112	chr1	16522806	16523138	333	TE	NULL	AT1TE54480 // AT1G43750 // AT1G43750 // Athila5_I-int	ID=AT1TE54480; type=TE; loc=Chr1:-|16509815-16528903; // ID=AT1G43750; type=TE; loc=Chr1:-|16522213-16524114; // ID=AT1G43750; type=protein-coding; loc=Chr1:-|16522213-16524114; // repName:Athila5_I-int; type=RMSK-TE; repClass=LTR; repFamily=Gypsy; loc=Chr1:-|16520493-16527842;
chr1_h1113	chr1	16523155	16523357	203	TE	NULL	AT1TE54480 // AT1G43750 // AT1G43750 // Athila5_I-int	ID=AT1TE54480; type=TE; loc=Chr1:-|16509815-16528903; // ID=AT1G43750; type=TE; loc=Chr1:-|16522213-16524114; // ID=AT1G43750; type=protein-coding; loc=Chr1:-|16522213-16524114; // repName:Athila5_I-int; type=RMSK-TE; repClass=LTR; repFamily=Gypsy; loc=Chr1:-|16520493-16527842;
chr1_h1114	chr1	16523450	16523624	175	TE	NULL	AT1TE54480 // AT1G43750 // AT1G43750 // Athila5_I-int	ID=AT1TE54480; type=TE; loc=Chr1:-|16509815-16528903; // ID=AT1G43750; type=TE; loc=Chr1:-|16522213-16524114; // ID=AT1G43750; type=protein-coding; loc=Chr1:-|16522213-16524114; // repName:Athila5_I-int; type=RMSK-TE; repClass=LTR; repFamily=Gypsy; loc=Chr1:-|16520493-16527842;
chr1_h1115	chr1	16523976	16524166	191	TE	NULL	AT1TE54480 // AT1G43750 // AT1G43750 // Athila5_I-int	ID=AT1TE54480; type=TE; loc=Chr1:-|16509815-16528903; // ID=AT1G43750; type=TE; loc=Chr1:-|16522213-16524114; // ID=AT1G43750; type=protein-coding; loc=Chr1:-|16522213-16524114; // repName:Athila5_I-int; type=RMSK-TE; repClass=LTR; repFamily=Gypsy; loc=Chr1:-|16520493-16527842;
chr1_h1116	chr1	16598231	16598421	191	TE	NULL	AT1TE54715 // Vandal11 // Vandal11	ID=AT1TE54715; type=TE; loc=Chr1:+|16598193-16598634; // repName:Vandal11; type=RMSK-TE; repClass=DNA; repFamily=MuDR; loc=Chr1:+|16598241-16598329; // repName:Vandal11; type=RMSK-TE; repClass=DNA; repFamily=MuDR; loc=Chr1:+|16598336-16598621;
chr1_h1117	chr1	16604020	16604204	185	intergenic	NULL	NULL	NULL
chr1_h1118	chr1	16613346	16613476	131	TE	NULL	AT1TE54770 // ATREP7 // SIMPLEHAT2	ID=AT1TE54770; type=TE; loc=Chr1:-|16613028-16616953; // repName:ATREP7; type=RMSK-TE; repClass=RC; repFamily=Helitron; loc=Chr1:+|16613281-16613355; // repName:SIMPLEHAT2; type=RMSK-TE; repClass=DNA; repFamily=hAT; loc=Chr1:-|16613355-16614265;
chr1_h1119	chr1	16631861	16631990	130	TE	NULL	AT1TE54805 // AT1G43883 // AT1G43883 // Atlantys1_I-int	ID=AT1TE54805; type=TE; loc=Chr1:-|16626037-16637234; // ID=AT1G43883; type=TE; loc=Chr1:-|16630704-16635864; // ID=AT1G43883; type=protein-coding; loc=Chr1:-|16630704-16635864; // repName:Atlantys1_I-int; type=RMSK-TE; repClass=LTR; repFamily=Gypsy; loc=Chr1:-|16630464-16636715;
chr1_h1120	chr1	16636063	16636235	173	TE	NULL	AT1TE54805 // Atlantys1_I-int	ID=AT1TE54805; type=TE; loc=Chr1:-|16626037-16637234; // repName:Atlantys1_I-int; type=RMSK-TE; repClass=LTR; repFamily=Gypsy; loc=Chr1:-|16630464-16636715;
chr1_h1121	chr1	16636914	16637061	148	TE	NULL	AT1TE54805 // Atlantys1_LTR	ID=AT1TE54805; type=TE; loc=Chr1:-|16626037-16637234; // repName:Atlantys1_LTR; type=RMSK-TE; repClass=LTR; repFamily=Gypsy; loc=Chr1:-|16636715-16637234;
chr1_h1122	chr1	16758089	16758357	269	gene,protein-coding	NULL	AT1G44085	ID=AT1G44085; type=protein-coding; loc=Chr1:-|16758110-16758508;
chr1_h1123	chr1	16758375	16758564	190	gene,protein-coding	NULL	AT1G44085	ID=AT1G44085; type=protein-coding; loc=Chr1:-|16758110-16758508;
chr1_h1124	chr1	16791318	16791566	249	TE	NULL	AT1TE55520 // AT1G44140 // AT1G44140 // ATLINE1A	ID=AT1TE55520; type=TE; loc=Chr1:+|16791277-16791723; // ID=AT1G44140; type=TE; loc=Chr1:+|16791284-16791703; // ID=AT1G44140; type=protein-coding; loc=Chr1:+|16791284-16791703; // repName:ATLINE1A; type=RMSK-TE; repClass=LINE; repFamily=L1; loc=Chr1:+|16791287-16791722;
chr1_h1125	chr1	16797283	16797413	131	gene,protein-coding	NULL	AT1G44170 // AT1G44170 // AT1G44170	ID=AT1G44170; type=protein-coding; loc=Chr1:-|16796400-16798675; // ID=AT1G44170; type=protein-coding; loc=Chr1:-|16796400-16800210; // ID=AT1G44170; type=protein-coding; loc=Chr1:-|16796400-16800321;
chr1_h1126	chr1	16799817	16800060	244	gene,protein-coding	NULL	AT1G44170 // AT1G44170	ID=AT1G44170; type=protein-coding; loc=Chr1:-|16796400-16800210; // ID=AT1G44170; type=protein-coding; loc=Chr1:-|16796400-16800321;
chr1_h1127	chr1	16801855	16802011	157	TE	NULL	AT1TE55560	ID=AT1TE55560; type=TE; loc=Chr1:+|16801970-16802106;
chr1_h1128	chr1	16837820	16838026	207	gene,protein-coding	NULL	AT1G44350	ID=AT1G44350; type=protein-coding; loc=Chr1:-|16834210-16838286;
chr1_h1129	chr1	16848667	16848838	172	gene,protein-coding	NULL	AT1G44446 // AT1G44446 // AT1G44446	ID=AT1G44446; type=protein-coding; loc=Chr1:-|16848359-16851224; // ID=AT1G44446; type=protein-coding; loc=Chr1:-|16848359-16851224; // ID=AT1G44446; type=protein-coding; loc=Chr1:-|16848381-16851224;
chr1_h1130	chr1	16872342	16872486	145	gene,protein-coding	NULL	AT1G44575 // AT1G44575	ID=AT1G44575; type=protein-coding; loc=Chr1:+|16871696-16873378; // ID=AT1G44575; type=protein-coding; loc=Chr1:+|16871696-16873383;
chr1_h1131	chr1	16872950	16873113	164	gene,protein-coding	NULL	AT1G44575 // AT1G44575	ID=AT1G44575; type=protein-coding; loc=Chr1:+|16871696-16873378; // ID=AT1G44575; type=protein-coding; loc=Chr1:+|16871696-16873383;
chr1_h1132	chr1	16884139	16884339	201	intergenic	NULL	NULL	NULL
chr1_h1133	chr1	16898149	16898297	149	gene,protein-coding	NULL	AT1G44760	ID=AT1G44760; type=protein-coding; loc=Chr1:-|16896686-16898612;
chr1_h1134	chr1	16911811	16911937	127	gene,protein-coding	NULL	AT1G44780 // AT1G44780	ID=AT1G44780; type=protein-coding; loc=Chr1:+|16909708-16912270; // ID=AT1G44780; type=protein-coding; loc=Chr1:+|16909708-16912270;
chr1_h1135	chr1	16924321	16924485	165	gene,protein-coding	NULL	AT1G44810	ID=AT1G44810; type=protein-coding; loc=Chr1:+|16923543-16924821;
chr1_h1136	chr1	16924635	16924762	128	gene,protein-coding	NULL	AT1G44810	ID=AT1G44810; type=protein-coding; loc=Chr1:+|16923543-16924821;
chr1_h1137	chr1	16982336	16982530	195	gene,protein-coding	NULL	AT1G44910 // AT1G44910 // A-rich	ID=AT1G44910; type=protein-coding; loc=Chr1:+|16975604-16982661; // ID=AT1G44910; type=protein-coding; loc=Chr1:+|16975604-16982965; // repName:A-rich; type=RMSK-TR; repClass=Low_complexity; repFamily=Low_complexity; loc=Chr1:+|16982320-16982423;
chr1_h1138	chr1	16985282	16985413	132	TE	NULL	AT1G44935 // AT1G44935 // AT1TE56235 // Sadhu10-1	ID=AT1G44935; type=TE; loc=Chr1:+|16985002-16985852; // ID=AT1G44935; type=protein-coding; loc=Chr1:+|16985002-16985852; // ID=AT1TE56235; type=TE; loc=Chr1:+|16985002-16985852; // repName:Sadhu10-1; type=RMSK-TE; repClass=SINE; repFamily=SINE; loc=Chr1:+|16985088-16986007;
chr1_h1139	chr1	17075250	17075434	185	gene,protein-coding	NULL	AT1G45145	ID=AT1G45145; type=protein-coding; loc=Chr1:-|17074942-17076330;
chr1_h1140	chr1	17112189	17112399	211	TE	NULL	AT1TE56635	ID=AT1TE56635; type=TE; loc=Chr1:-|17112391-17112445;
chr1_h1141	chr1	17175545	17175678	134	gene,protein-coding	NULL	AT1G45332	ID=AT1G45332; type=protein-coding; loc=Chr1:-|17172322-17176821;
chr1_h1142	chr1	17176324	17176515	192	gene,protein-coding	NULL	AT1G45332	ID=AT1G45332; type=protein-coding; loc=Chr1:-|17172322-17176821;
chr1_h1143	chr1	17179350	17179510	161	gene,protein-coding	NULL	AT1G45474 // AT1G45474 // A-rich	ID=AT1G45474; type=protein-coding; loc=Chr1:+|17179302-17180530; // ID=AT1G45474; type=protein-coding; loc=Chr1:+|17179302-17180806; // repName:A-rich; type=RMSK-TR; repClass=Low_complexity; repFamily=Low_complexity; loc=Chr1:+|17179297-17179353;
chr1_h1144	chr1	17187983	17188110	128	TE	NULL	AT1TE56945 // ATIS112A	ID=AT1TE56945; type=TE; loc=Chr1:-|17187626-17188028; // repName:ATIS112A; type=RMSK-TE; repClass=DNA; repFamily=Harbinger; loc=Chr1:-|17187640-17188028;
chr1_h1145	chr1	17200250	17200481	232	gene,protein-coding	NULL	AT1G45976	ID=AT1G45976; type=protein-coding; loc=Chr1:+|17199325-17200735;
chr1_h1146	chr1	17283558	17283793	236	gene,protein-coding	NULL	AT1G47128	ID=AT1G47128; type=protein-coding; loc=Chr1:-|17282825-17285670;
chr1_h1147	chr1	17284343	17284604	262	gene,protein-coding	NULL	AT1G47128	ID=AT1G47128; type=protein-coding; loc=Chr1:-|17282825-17285670;
chr1_h1148	chr1	17285134	17285470	337	gene,protein-coding	NULL	AT1G47128	ID=AT1G47128; type=protein-coding; loc=Chr1:-|17282825-17285670;
chr1_h1149	chr1	17319182	17319364	183	gene,protein-coding	NULL	AT1G47250	ID=AT1G47250; type=protein-coding; loc=Chr1:+|17319177-17321074;
chr1_h1150	chr1	17321455	17321582	128	gene,protein-coding	NULL	AT1G47260	ID=AT1G47260; type=protein-coding; loc=Chr1:-|17321173-17323484;
chr1_h1151	chr1	17323251	17323396	146	gene,protein-coding	NULL	AT1G47260	ID=AT1G47260; type=protein-coding; loc=Chr1:-|17321173-17323484;
chr1_h1152	chr1	17396128	17396297	170	gene,protein-coding	NULL	AT1G47420	ID=AT1G47420; type=protein-coding; loc=Chr1:-|17395518-17397255;
chr1_h1153	chr1	17396409	17396541	133	gene,protein-coding	NULL	AT1G47420	ID=AT1G47420; type=protein-coding; loc=Chr1:-|17395518-17397255;
chr1_h1154	chr1	17396547	17396688	142	gene,protein-coding	NULL	AT1G47420	ID=AT1G47420; type=protein-coding; loc=Chr1:-|17395518-17397255;
chr1_h1155	chr1	17397081	17397208	128	gene,protein-coding	NULL	AT1G47420	ID=AT1G47420; type=protein-coding; loc=Chr1:-|17395518-17397255;
chr1_h1156	chr1	17457171	17457313	143	gene,protein-coding	NULL	AT1G47550	ID=AT1G47550; type=protein-coding; loc=Chr1:+|17457171-17463896;
chr1_h1157	chr1	17511160	17511320	161	pseudogene	NULL	AT1G47625	ID=AT1G47625; type=pseudogene; loc=Chr1:-|17510810-17511489;
chr1_h1158	chr1	17621287	17621445	159	TE	NULL	AT1G47860 // AT1G47860	ID=AT1G47860; type=TE; loc=Chr1:-|17620677-17630270; // ID=AT1G47860; type=protein-coding; loc=Chr1:-|17620677-17630270;
chr1_h1159	chr1	17621454	17621599	146	TE	NULL	AT1G47860 // AT1G47860	ID=AT1G47860; type=TE; loc=Chr1:-|17620677-17630270; // ID=AT1G47860; type=protein-coding; loc=Chr1:-|17620677-17630270;
chr1_h1160	chr1	17621608	17621760	153	TE	NULL	AT1TE58490 // AT1G47860 // AT1G47860	ID=AT1TE58490; type=TE; loc=Chr1:+|17621654-17621887; // ID=AT1G47860; type=TE; loc=Chr1:-|17620677-17630270; // ID=AT1G47860; type=protein-coding; loc=Chr1:-|17620677-17630270;
chr1_h1161	chr1	17640684	17640940	257	pseudogene	NULL	AT1G47880	ID=AT1G47880; type=pseudogene; loc=Chr1:+|17640046-17641148;
chr1_h1162	chr1	17640960	17641102	143	pseudogene	NULL	AT1G47880	ID=AT1G47880; type=pseudogene; loc=Chr1:+|17640046-17641148;
chr1_h1163	chr1	17641629	17641938	310	intergenic	NULL	NULL	NULL
chr1_h1164	chr1	17659921	17660290	370	TE	NULL	AT1TE58625 // AT1G47910 // AT1G47910 // ATLINE1A	ID=AT1TE58625; type=TE; loc=Chr1:+|17656787-17660319; // ID=AT1G47910; type=TE; loc=Chr1:+|17656860-17660288; // ID=AT1G47910; type=protein-coding; loc=Chr1:+|17656860-17660288; // repName:ATLINE1A; type=RMSK-TE; repClass=LINE; repFamily=L1; loc=Chr1:+|17656786-17660319;
chr1_h1165	chr1	17687329	17687696	368	gene,protein-coding,TE	NULL	AT1TE58735 // AT1G47970 // ATCopia24I // (ATG)n	ID=AT1TE58735; type=TE; loc=Chr1:-|17687585-17687723; // ID=AT1G47970; type=protein-coding; loc=Chr1:+|17687269-17688816; // repName:ATCopia24I; type=RMSK-TE; repClass=LTR; repFamily=Copia; loc=Chr1:-|17687458-17687540; // repName:(ATG)n; type=RMSK-TR; repClass=Simple_repeat; repFamily=Simple_repeat; loc=Chr1:+|17687488-17687694;
chr1_h1166	chr1	17688318	17688469	152	gene,protein-coding	NULL	AT1G47970	ID=AT1G47970; type=protein-coding; loc=Chr1:+|17687269-17688816;
chr1_h1167	chr1	17692013	17692373	361	gene,protein-coding	NULL	AT1G47980	ID=AT1G47980; type=protein-coding; loc=Chr1:-|17691834-17693867;
chr1_h1168	chr1	17717599	17717754	156	gene,protein-coding	NULL	AT1G48030 // AT1G48030	ID=AT1G48030; type=protein-coding; loc=Chr1:-|17717133-17719141; // ID=AT1G48030; type=protein-coding; loc=Chr1:-|17717139-17719141;
chr1_h1169	chr1	17717926	17718171	246	gene,protein-coding	NULL	AT1G48030 // AT1G48030	ID=AT1G48030; type=protein-coding; loc=Chr1:-|17717133-17719141; // ID=AT1G48030; type=protein-coding; loc=Chr1:-|17717139-17719141;
chr1_h1170	chr1	17747803	17748010	208	gene,protein-coding	NULL	AT1G48090 // AT1G48090	ID=AT1G48090; type=protein-coding; loc=Chr1:-|17732010-17757970; // ID=AT1G48090; type=protein-coding; loc=Chr1:-|17736297-17757970;
chr1_h1171	chr1	17748402	17748543	142	gene,protein-coding	NULL	AT1G48090 // AT1G48090	ID=AT1G48090; type=protein-coding; loc=Chr1:-|17732010-17757970; // ID=AT1G48090; type=protein-coding; loc=Chr1:-|17736297-17757970;
chr1_h1172	chr1	17823702	17823974	273	TE	NULL	AT1TE59175	ID=AT1TE59175; type=TE; loc=Chr1:-|17823604-17823728;
chr1_h1173	chr1	17847236	17847429	194	gene,protein-coding,TE	NULL	AT1G48300 // AT1TE59245 // GA-rich	ID=AT1G48300; type=protein-coding; loc=Chr1:+|17847356-17848564; // ID=AT1TE59245; type=TE; loc=Chr1:-|17847362-17847433; // repName:GA-rich; type=RMSK-TR; repClass=Low_complexity; repFamily=Low_complexity; loc=Chr1:+|17847367-17847430;
chr1_h1174	chr1	17847639	17847840	202	gene,protein-coding	NULL	AT1G48300	ID=AT1G48300; type=protein-coding; loc=Chr1:+|17847356-17848564;
chr1_h1175	chr1	17847925	17848157	233	gene,protein-coding	NULL	AT1G48300	ID=AT1G48300; type=protein-coding; loc=Chr1:+|17847356-17848564;
chr1_h1176	chr1	17848167	17848393	227	gene,protein-coding	NULL	AT1G48300	ID=AT1G48300; type=protein-coding; loc=Chr1:+|17847356-17848564;
chr1_h1177	chr1	17886274	17886462	189	gene,protein-coding	NULL	AT1G48410 // AT1G48410	ID=AT1G48410; type=protein-coding; loc=Chr1:-|17886098-17892586; // ID=AT1G48410; type=protein-coding; loc=Chr1:-|17886098-17892586;
chr1_h1178	chr1	17887949	17888127	179	gene,protein-coding	NULL	AT1G48410 // AT1G48410	ID=AT1G48410; type=protein-coding; loc=Chr1:-|17886098-17892586; // ID=AT1G48410; type=protein-coding; loc=Chr1:-|17886098-17892586;
chr1_h1179	chr1	17888188	17888368	181	gene,protein-coding	NULL	AT1G48410 // AT1G48410	ID=AT1G48410; type=protein-coding; loc=Chr1:-|17886098-17892586; // ID=AT1G48410; type=protein-coding; loc=Chr1:-|17886098-17892586;
chr1_h1180	chr1	17891600	17891888	289	gene,protein-coding	NULL	AT1G48410 // AT1G48410	ID=AT1G48410; type=protein-coding; loc=Chr1:-|17886098-17892586; // ID=AT1G48410; type=protein-coding; loc=Chr1:-|17886098-17892586;
chr1_h1181	chr1	17892439	17892568	130	gene,protein-coding	NULL	AT1G48410 // AT1G48410	ID=AT1G48410; type=protein-coding; loc=Chr1:-|17886098-17892586; // ID=AT1G48410; type=protein-coding; loc=Chr1:-|17886098-17892586;
chr1_h1182	chr1	17908696	17908862	167	gene,protein-coding	NULL	AT1G48450 // AT1G48450	ID=AT1G48450; type=protein-coding; loc=Chr1:-|17908503-17910445; // ID=AT1G48450; type=protein-coding; loc=Chr1:-|17908601-17910450;
chr1_h1183	chr1	17909035	17909194	160	gene,protein-coding	NULL	AT1G48450 // AT1G48450	ID=AT1G48450; type=protein-coding; loc=Chr1:-|17908503-17910445; // ID=AT1G48450; type=protein-coding; loc=Chr1:-|17908601-17910450;
chr1_h1184	chr1	17919199	17919466	268	gene,protein-coding	NULL	AT1G48480	ID=AT1G48480; type=protein-coding; loc=Chr1:+|17918391-17920985;
chr1_h1185	chr1	17919553	17919781	229	gene,protein-coding	NULL	AT1G48480	ID=AT1G48480; type=protein-coding; loc=Chr1:+|17918391-17920985;
chr1_h1186	chr1	17920387	17920525	139	gene,protein-coding	NULL	AT1G48480	ID=AT1G48480; type=protein-coding; loc=Chr1:+|17918391-17920985;
chr1_h1187	chr1	17920537	17920708	172	gene,protein-coding	NULL	AT1G48480	ID=AT1G48480; type=protein-coding; loc=Chr1:+|17918391-17920985;
chr1_h1188	chr1	17928115	17928256	142	gene,protein-coding	NULL	AT1G48490 // AT1G48490 // AT1G48490	ID=AT1G48490; type=protein-coding; loc=Chr1:-|17921979-17928930; // ID=AT1G48490; type=protein-coding; loc=Chr1:-|17921935-17928930; // ID=AT1G48490; type=protein-coding; loc=Chr1:-|17921979-17928930;
chr1_h1189	chr1	17940939	17941069	131	gene,protein-coding	NULL	AT1G48520 // AT1G48520 // AT1G48520	ID=AT1G48520; type=protein-coding; loc=Chr1:+|17940088-17942822; // ID=AT1G48520; type=protein-coding; loc=Chr1:+|17940088-17942822; // ID=AT1G48520; type=protein-coding; loc=Chr1:+|17940100-17942822;
chr1_h1190	chr1	17973940	17974071	132	gene,protein-coding	NULL	AT1G48620	ID=AT1G48620; type=protein-coding; loc=Chr1:-|17973697-17976389;
chr1_h1191	chr1	17982393	17982533	141	gene,protein-coding	NULL	AT1G48630	ID=AT1G48630; type=protein-coding; loc=Chr1:-|17981773-17983327;
chr1_h1192	chr1	18020365	18020641	277	gene,protein-coding	NULL	AT1G48730	ID=AT1G48730; type=protein-coding; loc=Chr1:-|18020337-18022277;
chr1_h1193	chr1	18059814	18059994	181	gene,protein-coding	NULL	AT1G48830 // AT1G48830	ID=AT1G48830; type=protein-coding; loc=Chr1:-|18059636-18061257; // ID=AT1G48830; type=protein-coding; loc=Chr1:-|18059642-18061302;
chr1_h1194	chr1	18060087	18060241	155	gene,protein-coding	NULL	AT1G48830 // AT1G48830	ID=AT1G48830; type=protein-coding; loc=Chr1:-|18059636-18061257; // ID=AT1G48830; type=protein-coding; loc=Chr1:-|18059642-18061302;
chr1_h1195	chr1	18070668	18070811	144	gene,protein-coding	NULL	AT1G48860 // AT1G48860	ID=AT1G48860; type=protein-coding; loc=Chr1:-|18068725-18071365; // ID=AT1G48860; type=protein-coding; loc=Chr1:-|18068707-18071466;
chr1_h1196	chr1	18085018	18085217	200	gene,protein-coding	NULL	AT1G48900 // AT1G48900	ID=AT1G48900; type=protein-coding; loc=Chr1:-|18084782-18087879; // ID=AT1G48900; type=protein-coding; loc=Chr1:-|18084782-18087879;
chr1_h1197	chr1	18098639	18098818	180	gene,protein-coding	NULL	AT1G48920	ID=AT1G48920; type=protein-coding; loc=Chr1:+|18098095-18101623;
chr1_h1198	chr1	18098937	18099076	140	gene,protein-coding	NULL	AT1G48920	ID=AT1G48920; type=protein-coding; loc=Chr1:+|18098095-18101623;
chr1_h1199	chr1	18099772	18099898	127	gene,protein-coding	NULL	AT1G48920	ID=AT1G48920; type=protein-coding; loc=Chr1:+|18098095-18101623;
chr1_h1200	chr1	18100737	18100888	152	gene,protein-coding	NULL	AT1G48920	ID=AT1G48920; type=protein-coding; loc=Chr1:+|18098095-18101623;
chr1_h1201	chr1	18100990	18101279	290	gene,protein-coding	NULL	AT1G48920 // (TGG)n	ID=AT1G48920; type=protein-coding; loc=Chr1:+|18098095-18101623; // repName:(TGG)n; type=RMSK-TR; repClass=Simple_repeat; repFamily=Simple_repeat; loc=Chr1:+|18101092-18101268;
chr1_h1202	chr1	18159926	18160056	131	TE	NULL	AT1G49080 // AT1G49080 // AT1TE60180 // ATENSPM9	ID=AT1G49080; type=TE; loc=Chr1:+|18159889-18160464; // ID=AT1G49080; type=protein-coding; loc=Chr1:+|18159889-18160464; // ID=AT1TE60180; type=TE; loc=Chr1:+|18154505-18163494; // repName:ATENSPM9; type=RMSK-TE; repClass=DNA; repFamily=En-Spm; loc=Chr1:+|18154505-18163468;
chr1_h1203	chr1	18175211	18175352	142	gene,protein-coding	NULL	AT1G49130 // AT1G49130	ID=AT1G49130; type=protein-coding; loc=Chr1:-|18174740-18175964; // ID=AT1G49130; type=protein-coding; loc=Chr1:-|18174741-18176022;
chr1_h1204	chr1	18178078	18178209	132	gene,protein-coding	NULL	AT1G49140	ID=AT1G49140; type=protein-coding; loc=Chr1:-|18176772-18178298;
chr1_h1205	chr1	18216829	18216995	167	gene,protein-coding	NULL	AT1G49240	ID=AT1G49240; type=protein-coding; loc=Chr1:+|18215872-18218313;
chr1_h1206	chr1	18217309	18217491	183	gene,protein-coding	NULL	AT1G49240	ID=AT1G49240; type=protein-coding; loc=Chr1:+|18215872-18218313;
chr1_h1207	chr1	18217503	18217675	173	gene,protein-coding	NULL	AT1G49240	ID=AT1G49240; type=protein-coding; loc=Chr1:+|18215872-18218313;
chr1_h1208	chr1	18218531	18218688	158	intergenic	NULL	NULL	NULL
chr1_h1209	chr1	18226038	18226392	355	gene,protein-coding	NULL	AT1G49260	ID=AT1G49260; type=protein-coding; loc=Chr1:+|18225870-18226967;
chr1_h1210	chr1	18252330	18252472	143	gene,protein-coding	NULL	AT1G49340 // AT1G49340	ID=AT1G49340; type=protein-coding; loc=Chr1:+|18252355-18264462; // ID=AT1G49340; type=protein-coding; loc=Chr1:+|18252355-18264462;
chr1_h1211	chr1	18282150	18282355	206	TE	NULL	AT1TE60585	ID=AT1TE60585; type=TE; loc=Chr1:-|18281070-18282150;
chr1_h1212	chr1	18294681	18294808	128	gene,protein-coding	NULL	AT1G49430	ID=AT1G49430; type=protein-coding; loc=Chr1:+|18291043-18295825;
chr1_h1213	chr1	18314947	18315120	174	gene,protein-coding	NULL	AT1G49480	ID=AT1G49480; type=protein-coding; loc=Chr1:-|18314178-18316645;
chr1_h1214	chr1	18353075	18353208	134	gene,protein-coding	NULL	AT1G49580	ID=AT1G49580; type=protein-coding; loc=Chr1:+|18351458-18354619;
chr1_h1215	chr1	18388767	18389072	306	gene,protein-coding	NULL	AT1G49700 // AT1G49700	ID=AT1G49700; type=protein-coding; loc=Chr1:-|18388792-18390496; // ID=AT1G49700; type=protein-coding; loc=Chr1:-|18388792-18390496;
chr1_h1216	chr1	18401138	18401268	131	gene,protein-coding	NULL	AT1G49720	ID=AT1G49720; type=protein-coding; loc=Chr1:+|18400092-18402628;
chr1_h1217	chr1	18417688	18417865	178	gene,protein-coding	NULL	AT1G49760	ID=AT1G49760; type=protein-coding; loc=Chr1:+|18416480-18420047;
chr1_h1218	chr1	18417932	18418149	218	gene,protein-coding	NULL	AT1G49760	ID=AT1G49760; type=protein-coding; loc=Chr1:+|18416480-18420047;
chr1_h1219	chr1	18428007	18428165	159	intergenic	NULL	NULL	NULL
chr1_h1220	chr1	18518272	18518526	255	gene,protein-coding	NULL	AT1G50010	ID=AT1G50010; type=protein-coding; loc=Chr1:+|18517586-18520000;
chr1_h1221	chr1	18518620	18518785	166	gene,protein-coding	NULL	AT1G50010	ID=AT1G50010; type=protein-coding; loc=Chr1:+|18517586-18520000;
chr1_h1222	chr1	18519255	18519541	287	gene,protein-coding	NULL	AT1G50010	ID=AT1G50010; type=protein-coding; loc=Chr1:+|18517586-18520000;
chr1_h1223	chr1	18519558	18519810	253	gene,protein-coding	NULL	AT1G50010	ID=AT1G50010; type=protein-coding; loc=Chr1:+|18517586-18520000;
chr1_h1224	chr1	18549518	18549648	131	gene,ncRNA	NULL	AT1G50055	ID=AT1G50055; type=ncRNA; loc=Chr1:-|18549204-18550042;
chr1_h1225	chr1	18573778	18573910	133	gene,protein-coding	NULL	AT1G50140 // AT1G50140	ID=AT1G50140; type=protein-coding; loc=Chr1:-|18569735-18578702; // ID=AT1G50140; type=protein-coding; loc=Chr1:-|18569735-18578702;
chr1_h1226	chr1	18614438	18614617	180	gene,protein-coding	NULL	AT1G50250	ID=AT1G50250; type=protein-coding; loc=Chr1:-|18614209-18617063;
chr1_h1227	chr1	18615279	18615435	157	gene,protein-coding	NULL	AT1G50250	ID=AT1G50250; type=protein-coding; loc=Chr1:-|18614209-18617063;
chr1_h1228	chr1	18615719	18616148	430	gene,protein-coding	NULL	AT1G50250	ID=AT1G50250; type=protein-coding; loc=Chr1:-|18614209-18617063;
chr1_h1229	chr1	18628829	18628982	154	gene,protein-coding	NULL	AT1G50300 // (TCTCTG)n	ID=AT1G50300; type=protein-coding; loc=Chr1:-|18628555-18631946; // repName:(TCTCTG)n; type=RMSK-TR; repClass=Simple_repeat; repFamily=Simple_repeat; loc=Chr1:+|18628853-18628997;
chr1_h1230	chr1	18660739	18660879	141	gene,protein-coding	NULL	AT1G50370	ID=AT1G50370; type=protein-coding; loc=Chr1:+|18658647-18661974;
chr1_h1231	chr1	18704639	18704785	147	gene,protein-coding	NULL	AT1G50480	ID=AT1G50480; type=protein-coding; loc=Chr1:+|18701951-18704938;
chr1_h1232	chr1	18713748	18713905	158	gene,protein-coding	NULL	AT1G50500	ID=AT1G50500; type=protein-coding; loc=Chr1:-|18707987-18715977;
chr1_h1233	chr1	18738382	18738514	133	gene,protein-coding	NULL	AT1G50600	ID=AT1G50600; type=protein-coding; loc=Chr1:-|18737132-18739547;
chr1_h1234	chr1	18771580	18771753	174	gene,protein-coding	NULL	AT1G50660	ID=AT1G50660; type=protein-coding; loc=Chr1:+|18770937-18774686;
chr1_h1235	chr1	18773941	18774122	182	gene,protein-coding	NULL	AT1G50660	ID=AT1G50660; type=protein-coding; loc=Chr1:+|18770937-18774686;
chr1_h1236	chr1	18849418	18849545	128	TE	NULL	AT1TE62470 // AT1G50850 // AT1G50850 // ATENSPM6	ID=AT1TE62470; type=TE; loc=Chr1:-|18846375-18854882; // ID=AT1G50850; type=TE; loc=Chr1:-|18847410-18849654; // ID=AT1G50850; type=protein-coding; loc=Chr1:-|18847410-18849654; // repName:ATENSPM6; type=RMSK-TE; repClass=DNA; repFamily=En-Spm; loc=Chr1:-|18846384-18849954;
chr1_h1237	chr1	18866865	18867005	141	gene,protein-coding	NULL	AT1G50900 // AT1G50910	ID=AT1G50900; type=protein-coding; loc=Chr1:+|18866197-18867204; // ID=AT1G50910; type=protein-coding; loc=Chr1:-|18866753-18869933;
chr1_h1238	chr1	18870963	18871126	164	gene,protein-coding	NULL	AT1G50920	ID=AT1G50920; type=protein-coding; loc=Chr1:+|18870139-18872930;
chr1_h1239	chr1	18871404	18871649	246	gene,protein-coding	NULL	AT1G50920	ID=AT1G50920; type=protein-coding; loc=Chr1:+|18870139-18872930;
chr1_h1240	chr1	18871717	18872047	331	gene,protein-coding	NULL	AT1G50920	ID=AT1G50920; type=protein-coding; loc=Chr1:+|18870139-18872930;
chr1_h1241	chr1	18872078	18872259	182	gene,protein-coding	NULL	AT1G50920	ID=AT1G50920; type=protein-coding; loc=Chr1:+|18870139-18872930;
chr1_h1242	chr1	18872269	18872435	167	gene,protein-coding	NULL	AT1G50920	ID=AT1G50920; type=protein-coding; loc=Chr1:+|18870139-18872930;
chr1_h1243	chr1	18906287	18906444	158	intergenic	NULL	NULL	NULL
chr1_h1244	chr1	18927222	18927362	141	gene,protein-coding	NULL	AT1G51060	ID=AT1G51060; type=protein-coding; loc=Chr1:+|18926876-18927646;
chr1_h1245	chr1	18943662	18943794	133	gene,protein-coding	NULL	AT1G51140	ID=AT1G51140; type=protein-coding; loc=Chr1:-|18943457-18945753;
chr1_h1246	chr1	18985923	18986253	331	gene,protein-coding	NULL	AT1G51200 // AT1G51200	ID=AT1G51200; type=protein-coding; loc=Chr1:+|18984434-18986568; // ID=AT1G51200; type=protein-coding; loc=Chr1:+|18984442-18986211;
chr1_h1247	chr1	19052320	19052450	131	gene,protein-coding	NULL	AT1G51400 // AT1G51402	ID=AT1G51400; type=protein-coding; loc=Chr1:-|19052023-19052582; // ID=AT1G51402; type=protein-coding; loc=Chr1:+|19052193-19053534;
chr1_h1248	chr1	19073130	19073269	140	TE	NULL	AT1TE63190	ID=AT1TE63190; type=TE; loc=Chr1:+|19073026-19073193;
chr1_h1249	chr1	19079274	19079412	139	gene,protein-coding	NULL	AT1G51460	ID=AT1G51460; type=protein-coding; loc=Chr1:-|19076982-19081433;
chr1_h1250	chr1	19100103	19100266	164	gene,protein-coding	NULL	AT1G51500	ID=AT1G51500; type=protein-coding; loc=Chr1:-|19097797-19101080;
chr1_h1251	chr1	19122532	19122670	139	gene,protein-coding	NULL	AT1G51570	ID=AT1G51570; type=protein-coding; loc=Chr1:-|19122170-19124688;
chr1_h1252	chr1	19122878	19123034	157	gene,protein-coding	NULL	AT1G51570	ID=AT1G51570; type=protein-coding; loc=Chr1:-|19122170-19124688;
chr1_h1253	chr1	19123374	19123753	380	gene,protein-coding	NULL	AT1G51570	ID=AT1G51570; type=protein-coding; loc=Chr1:-|19122170-19124688;
chr1_h1254	chr1	19123868	19123994	127	gene,protein-coding	NULL	AT1G51570	ID=AT1G51570; type=protein-coding; loc=Chr1:-|19122170-19124688;
chr1_h1255	chr1	19152617	19152857	241	gene,protein-coding	NULL	AT1G51650	ID=AT1G51650; type=protein-coding; loc=Chr1:+|19152615-19153929;
chr1_h1256	chr1	19187539	19187672	134	gene,protein-coding	NULL	AT1G51730	ID=AT1G51730; type=protein-coding; loc=Chr1:-|19186492-19188788;
chr1_h1257	chr1	19199666	19199882	217	gene,protein-coding	NULL	AT1G51760	ID=AT1G51760; type=protein-coding; loc=Chr1:+|19199419-19201642;
chr1_h1258	chr1	19325900	19326042	143	gene,protein-coding	NULL	AT1G51980 // AT1G51980	ID=AT1G51980; type=protein-coding; loc=Chr1:-|19323382-19326916; // ID=AT1G51980; type=protein-coding; loc=Chr1:-|19323382-19326916;
chr1_h1259	chr1	19333544	19333782	239	gene,protein-coding	NULL	AT1G52000	ID=AT1G52000; type=protein-coding; loc=Chr1:-|19333159-19336115;
chr1_h1260	chr1	19334172	19334321	150	gene,protein-coding	NULL	AT1G52000	ID=AT1G52000; type=protein-coding; loc=Chr1:-|19333159-19336115;
chr1_h1261	chr1	19334699	19334827	129	gene,protein-coding	NULL	AT1G52000	ID=AT1G52000; type=protein-coding; loc=Chr1:-|19333159-19336115;
chr1_h1262	chr1	19346106	19346364	259	gene,protein-coding	NULL	AT1G52030 // AT1G52030	ID=AT1G52030; type=protein-coding; loc=Chr1:-|19345940-19348668; // ID=AT1G52030; type=protein-coding; loc=Chr1:-|19345940-19349088;
chr1_h1263	chr1	19346444	19346634	191	gene,protein-coding	NULL	AT1G52030 // AT1G52030	ID=AT1G52030; type=protein-coding; loc=Chr1:-|19345940-19348668; // ID=AT1G52030; type=protein-coding; loc=Chr1:-|19345940-19349088;
chr1_h1264	chr1	19346687	19346838	152	gene,protein-coding	NULL	AT1G52030 // AT1G52030	ID=AT1G52030; type=protein-coding; loc=Chr1:-|19345940-19348668; // ID=AT1G52030; type=protein-coding; loc=Chr1:-|19345940-19349088;
chr1_h1265	chr1	19346848	19347100	253	gene,protein-coding	NULL	AT1G52030 // AT1G52030	ID=AT1G52030; type=protein-coding; loc=Chr1:-|19345940-19348668; // ID=AT1G52030; type=protein-coding; loc=Chr1:-|19345940-19349088;
chr1_h1266	chr1	19347298	19347449	152	gene,protein-coding	NULL	AT1G52030 // AT1G52030	ID=AT1G52030; type=protein-coding; loc=Chr1:-|19345940-19348668; // ID=AT1G52030; type=protein-coding; loc=Chr1:-|19345940-19349088;
chr1_h1267	chr1	19350611	19350869	259	gene,protein-coding	NULL	AT1G52040	ID=AT1G52040; type=protein-coding; loc=Chr1:-|19350375-19352782;
chr1_h1268	chr1	19350947	19351162	216	gene,protein-coding	NULL	AT1G52040	ID=AT1G52040; type=protein-coding; loc=Chr1:-|19350375-19352782;
chr1_h1269	chr1	19351234	19351465	232	gene,protein-coding	NULL	AT1G52040	ID=AT1G52040; type=protein-coding; loc=Chr1:-|19350375-19352782;
chr1_h1270	chr1	19352378	19352595	218	gene,protein-coding	NULL	AT1G52040	ID=AT1G52040; type=protein-coding; loc=Chr1:-|19350375-19352782;
chr1_h1271	chr1	19455106	19455250	145	gene,protein-coding	NULL	AT1G52230	ID=AT1G52230; type=protein-coding; loc=Chr1:+|19454836-19455668;
chr1_h1272	chr1	19455327	19455508	182	gene,protein-coding	NULL	AT1G52230	ID=AT1G52230; type=protein-coding; loc=Chr1:+|19454836-19455668;
chr1_h1273	chr1	19475112	19475281	170	gene,protein-coding	NULL	AT1G52300	ID=AT1G52300; type=protein-coding; loc=Chr1:-|19474898-19476234;
chr1_h1274	chr1	19502144	19502319	176	gene,protein-coding	NULL	AT1G52360	ID=AT1G52360; type=protein-coding; loc=Chr1:+|19499162-19506170;
chr1_h1275	chr1	19505205	19505436	232	gene,protein-coding	NULL	AT1G52360 // GA-rich	ID=AT1G52360; type=protein-coding; loc=Chr1:+|19499162-19506170; // repName:GA-rich; type=RMSK-TR; repClass=Low_complexity; repFamily=Low_complexity; loc=Chr1:+|19505191-19505298;
chr1_h1276	chr1	19505863	19505996	134	gene,protein-coding	NULL	AT1G52360	ID=AT1G52360; type=protein-coding; loc=Chr1:+|19499162-19506170;
chr1_h1277	chr1	19510312	19510441	130	gene,protein-coding	NULL	AT1G52380	ID=AT1G52380; type=protein-coding; loc=Chr1:+|19508983-19511539;
chr1_h1278	chr1	19515194	19515425	232	gene,protein-coding	NULL	AT1G52400 // AT1G52400	ID=AT1G52400; type=protein-coding; loc=Chr1:+|19515151-19518160; // ID=AT1G52400; type=protein-coding; loc=Chr1:+|19515151-19518211;
chr1_h1279	chr1	19516206	19516342	137	gene,protein-coding	NULL	AT1G52400 // AT1G52400	ID=AT1G52400; type=protein-coding; loc=Chr1:+|19515151-19518160; // ID=AT1G52400; type=protein-coding; loc=Chr1:+|19515151-19518211;
chr1_h1280	chr1	19516348	19516575	228	gene,protein-coding	NULL	AT1G52400 // AT1G52400	ID=AT1G52400; type=protein-coding; loc=Chr1:+|19515151-19518160; // ID=AT1G52400; type=protein-coding; loc=Chr1:+|19515151-19518211;
chr1_h1281	chr1	19516857	19517074	218	gene,protein-coding	NULL	AT1G52400 // AT1G52400	ID=AT1G52400; type=protein-coding; loc=Chr1:+|19515151-19518160; // ID=AT1G52400; type=protein-coding; loc=Chr1:+|19515151-19518211;
chr1_h1282	chr1	19517716	19518082	367	gene,protein-coding	NULL	AT1G52400 // AT1G52400	ID=AT1G52400; type=protein-coding; loc=Chr1:+|19515151-19518160; // ID=AT1G52400; type=protein-coding; loc=Chr1:+|19515151-19518211;
chr1_h1283	chr1	19524774	19524910	137	gene,protein-coding	NULL	AT1G52410 // AT1G52410	ID=AT1G52410; type=protein-coding; loc=Chr1:+|19520728-19525624; // ID=AT1G52410; type=protein-coding; loc=Chr1:+|19520728-19525624;
chr1_h1284	chr1	19525113	19525325	213	gene,protein-coding	NULL	AT1G52410 // AT1G52410	ID=AT1G52410; type=protein-coding; loc=Chr1:+|19520728-19525624; // ID=AT1G52410; type=protein-coding; loc=Chr1:+|19520728-19525624;
chr1_h1285	chr1	19577062	19577266	205	intergenic	NULL	NULL	NULL
chr1_h1286	chr1	19577360	19577505	146	intergenic	NULL	NULL	NULL
chr1_h1287	chr1	19644140	19644268	129	gene,protein-coding	NULL	AT1G52730 // AT1G52730	ID=AT1G52730; type=protein-coding; loc=Chr1:+|19642529-19645134; // ID=AT1G52730; type=protein-coding; loc=Chr1:+|19642490-19645134;
chr1_h1288	chr1	19645969	19646164	196	gene,protein-coding	NULL	AT1G52740	ID=AT1G52740; type=protein-coding; loc=Chr1:+|19645268-19646482;
chr1_h1289	chr1	19697382	19697529	148	gene,protein-coding	NULL	AT1G52890	ID=AT1G52890; type=protein-coding; loc=Chr1:-|19697004-19698482;
chr1_h1290	chr1	19712987	19713127	141	gene,protein-coding	NULL	AT1G52930	ID=AT1G52930; type=protein-coding; loc=Chr1:+|19711237-19713230;
chr1_h1291	chr1	19740040	19740216	177	gene,protein-coding	NULL	AT1G52980	ID=AT1G52980; type=protein-coding; loc=Chr1:+|19737432-19740348;
chr1_h1292	chr1	19760280	19760423	144	gene,protein-coding	NULL	AT1G53030	ID=AT1G53030; type=protein-coding; loc=Chr1:-|19760001-19761452;
chr1_h1293	chr1	19806487	19806650	164	gene,protein-coding	NULL	AT1G53160 // AT1G53160	ID=AT1G53160; type=protein-coding; loc=Chr1:+|19806421-19807301; // ID=AT1G53160; type=protein-coding; loc=Chr1:+|19806419-19807608;
chr1_h1294	chr1	19806870	19807030	161	gene,protein-coding	NULL	AT1G53160 // AT1G53160	ID=AT1G53160; type=protein-coding; loc=Chr1:+|19806421-19807301; // ID=AT1G53160; type=protein-coding; loc=Chr1:+|19806419-19807608;
chr1_h1295	chr1	19846513	19846704	192	gene,protein-coding	NULL	AT1G53210	ID=AT1G53210; type=protein-coding; loc=Chr1:+|19844632-19847836;
chr1_h1296	chr1	19855193	19855329	137	gene,protein-coding	NULL	AT1G53240	ID=AT1G53240; type=protein-coding; loc=Chr1:-|19854615-19856937;
chr1_h1297	chr1	19865521	19865661	141	gene,protein-coding	NULL	AT1G53280	ID=AT1G53280; type=protein-coding; loc=Chr1:-|19864770-19867389;
chr1_h1298	chr1	19884293	19884453	161	gene,protein-coding	NULL	AT1G53310 // AT1G53310 // AT1G53310	ID=AT1G53310; type=protein-coding; loc=Chr1:-|19884027-19888276; // ID=AT1G53310; type=protein-coding; loc=Chr1:-|19884027-19888282; // ID=AT1G53310; type=protein-coding; loc=Chr1:-|19884027-19888369;
chr1_h1299	chr1	19884811	19885022	212	gene,protein-coding	NULL	AT1G53310 // AT1G53310 // AT1G53310	ID=AT1G53310; type=protein-coding; loc=Chr1:-|19884027-19888276; // ID=AT1G53310; type=protein-coding; loc=Chr1:-|19884027-19888282; // ID=AT1G53310; type=protein-coding; loc=Chr1:-|19884027-19888369;
chr1_h1300	chr1	19887281	19887538	258	gene,protein-coding	NULL	AT1G53310 // AT1G53310 // AT1G53310	ID=AT1G53310; type=protein-coding; loc=Chr1:-|19884027-19888276; // ID=AT1G53310; type=protein-coding; loc=Chr1:-|19884027-19888282; // ID=AT1G53310; type=protein-coding; loc=Chr1:-|19884027-19888369;
chr1_h1301	chr1	19938808	19938960	153	gene,protein-coding	NULL	AT1G53430 // AT1G53430	ID=AT1G53430; type=protein-coding; loc=Chr1:+|19935167-19941088; // ID=AT1G53430; type=protein-coding; loc=Chr1:+|19935163-19941088;
chr1_h1302	chr1	19939787	19939927	141	gene,protein-coding	NULL	AT1G53430 // AT1G53430	ID=AT1G53430; type=protein-coding; loc=Chr1:+|19935167-19941088; // ID=AT1G53430; type=protein-coding; loc=Chr1:+|19935163-19941088;
chr1_h1303	chr1	19950396	19950536	141	gene,protein-coding	NULL	AT1G53440	ID=AT1G53440; type=protein-coding; loc=Chr1:+|19945959-19951562;
chr1_h1304	chr1	19950634	19950760	127	gene,protein-coding	NULL	AT1G53440	ID=AT1G53440; type=protein-coding; loc=Chr1:+|19945959-19951562;
chr1_h1305	chr1	19967792	19967932	141	gene,protein-coding	NULL	AT1G53500	ID=AT1G53500; type=protein-coding; loc=Chr1:-|19966944-19969757;
chr1_h1306	chr1	19968234	19968520	287	gene,protein-coding	NULL	AT1G53500	ID=AT1G53500; type=protein-coding; loc=Chr1:-|19966944-19969757;
chr1_h1307	chr1	19968668	19968957	290	gene,protein-coding	NULL	AT1G53500	ID=AT1G53500; type=protein-coding; loc=Chr1:-|19966944-19969757;
chr1_h1308	chr1	19973745	19973902	158	gene,protein-coding	NULL	AT1G53510	ID=AT1G53510; type=protein-coding; loc=Chr1:-|19970664-19974393;
chr1_h1309	chr1	19981408	19981567	160	gene,protein-coding	NULL	AT1G53541	ID=AT1G53541; type=protein-coding; loc=Chr1:-|19981385-19981495;
chr1_h1310	chr1	20065872	20066079	208	gene,protein-coding	NULL	AT1G53750	ID=AT1G53750; type=protein-coding; loc=Chr1:-|20065714-20068466;
chr1_h1311	chr1	20066195	20066328	134	gene,protein-coding	NULL	AT1G53750	ID=AT1G53750; type=protein-coding; loc=Chr1:-|20065714-20068466;
chr1_h1312	chr1	20066719	20066878	160	gene,protein-coding	NULL	AT1G53750	ID=AT1G53750; type=protein-coding; loc=Chr1:-|20065714-20068466;
chr1_h1313	chr1	20067040	20067186	147	gene,protein-coding	NULL	AT1G53750	ID=AT1G53750; type=protein-coding; loc=Chr1:-|20065714-20068466;
chr1_h1314	chr1	20075016	20075147	132	gene,protein-coding	NULL	AT1G53780	ID=AT1G53780; type=protein-coding; loc=Chr1:-|20073996-20077713;
chr1_h1315	chr1	20102257	20102608	352	gene,protein-coding	NULL	AT1G53840	ID=AT1G53840; type=protein-coding; loc=Chr1:+|20101445-20103667;
chr1_h1316	chr1	20120083	20120254	172	gene,protein-coding	NULL	AT1G53885	ID=AT1G53885; type=protein-coding; loc=Chr1:+|20119723-20120458;
chr1_h1317	chr1	20132648	20132819	172	gene,protein-coding	NULL	AT1G53903	ID=AT1G53903; type=protein-coding; loc=Chr1:+|20132288-20133017;
chr1_h1318	chr1	20135229	20135365	137	gene,protein-coding	NULL	AT1G53910 // AT1G53910 // AT1G53910	ID=AT1G53910; type=protein-coding; loc=Chr1:+|20135112-20136970; // ID=AT1G53910; type=protein-coding; loc=Chr1:+|20135112-20136941; // ID=AT1G53910; type=protein-coding; loc=Chr1:+|20135112-20136970;
chr1_h1319	chr1	20135808	20136013	206	gene,protein-coding	NULL	AT1G53910 // AT1G53910 // AT1G53910	ID=AT1G53910; type=protein-coding; loc=Chr1:+|20135112-20136970; // ID=AT1G53910; type=protein-coding; loc=Chr1:+|20135112-20136941; // ID=AT1G53910; type=protein-coding; loc=Chr1:+|20135112-20136970;
chr1_h1320	chr1	20136359	20136614	256	gene,protein-coding	NULL	AT1G53910 // AT1G53910 // AT1G53910	ID=AT1G53910; type=protein-coding; loc=Chr1:+|20135112-20136970; // ID=AT1G53910; type=protein-coding; loc=Chr1:+|20135112-20136941; // ID=AT1G53910; type=protein-coding; loc=Chr1:+|20135112-20136970;
chr1_h1321	chr1	20181245	20181379	135	gene,protein-coding	NULL	AT1G54060	ID=AT1G54060; type=protein-coding; loc=Chr1:+|20180679-20182324;
chr1_h1322	chr1	20181996	20182142	147	gene,protein-coding	NULL	AT1G54060	ID=AT1G54060; type=protein-coding; loc=Chr1:+|20180679-20182324;
chr1_h1323	chr1	20183936	20184081	146	gene,protein-coding	NULL	AT1G54080 // AT1G54080	ID=AT1G54080; type=protein-coding; loc=Chr1:-|20183581-20187096; // ID=AT1G54080; type=protein-coding; loc=Chr1:-|20183581-20186909;
chr1_h1324	chr1	20195601	20195749	149	gene,protein-coding	NULL	AT1G54100 // AT1G54100	ID=AT1G54100; type=protein-coding; loc=Chr1:-|20195264-20199130; // ID=AT1G54100; type=protein-coding; loc=Chr1:-|20195264-20198973;
chr1_h1325	chr1	20206639	20206845	207	intergenic	NULL	AtSB5	repName:AtSB5; type=RMSK-TE; repClass=SINE; repFamily=SINE; loc=Chr1:+|20206637-20206851;
chr1_h1326	chr1	20211548	20211786	239	gene,protein-coding	NULL	AT1G54130	ID=AT1G54130; type=protein-coding; loc=Chr1:+|20210873-20213942;
chr1_h1327	chr1	20213019	20213151	133	gene,protein-coding	NULL	AT1G54130	ID=AT1G54130; type=protein-coding; loc=Chr1:+|20210873-20213942;
chr1_h1328	chr1	20223167	20223303	137	gene,protein-coding	NULL	AT1G54170	ID=AT1G54170; type=protein-coding; loc=Chr1:-|20221060-20225948;
chr1_h1329	chr1	20260250	20260408	159	gene,protein-coding	NULL	AT1G54270	ID=AT1G54270; type=protein-coding; loc=Chr1:+|20259692-20262266;
chr1_h1330	chr1	20261491	20261617	127	gene,protein-coding	NULL	AT1G54270	ID=AT1G54270; type=protein-coding; loc=Chr1:+|20259692-20262266;
chr1_h1331	chr1	20261623	20261781	159	gene,protein-coding	NULL	AT1G54270	ID=AT1G54270; type=protein-coding; loc=Chr1:+|20259692-20262266;
chr1_h1332	chr1	20261837	20262051	215	gene,protein-coding	NULL	AT1G54270 // (GAA)n	ID=AT1G54270; type=protein-coding; loc=Chr1:+|20259692-20262266; // repName:(GAA)n; type=RMSK-TR; repClass=Simple_repeat; repFamily=Simple_repeat; loc=Chr1:+|20262016-20262043;
chr1_h1333	chr1	20309883	20310036	154	gene,protein-coding	NULL	AT1G54410	ID=AT1G54410; type=protein-coding; loc=Chr1:-|20309775-20310767;
chr1_h1334	chr1	20310302	20310641	340	gene,protein-coding	NULL	AT1G54410 // (TTC)n	ID=AT1G54410; type=protein-coding; loc=Chr1:-|20309775-20310767; // repName:(TTC)n; type=RMSK-TR; repClass=Simple_repeat; repFamily=Simple_repeat; loc=Chr1:+|20310356-20310390;
chr1_h1335	chr1	20390641	20390873	233	gene,protein-coding	NULL	AT1G54580	ID=AT1G54580; type=protein-coding; loc=Chr1:+|20389347-20391015;
chr1_h1336	chr1	20401510	20401760	251	gene,protein-coding	NULL	AT1G54630 // AT1G54630	ID=AT1G54630; type=protein-coding; loc=Chr1:-|20401377-20403004; // ID=AT1G54630; type=protein-coding; loc=Chr1:-|20401398-20403041;
chr1_h1337	chr1	20414611	20414777	167	gene,protein-coding	NULL	AT1G54690	ID=AT1G54690; type=protein-coding; loc=Chr1:-|20414316-20415287;
chr1_h1338	chr1	20469929	20470069	141	TE	NULL	AT1TE67620 // AT1G54905 // AT1G54905 // AT1TE67625 // ATCopia21I	ID=AT1TE67620; type=TE; loc=Chr1:-|20468319-20469929; // ID=AT1G54905; type=TE; loc=Chr1:+|20470025-20470247; // ID=AT1G54905; type=protein-coding; loc=Chr1:+|20470025-20470247; // ID=AT1TE67625; type=TE; loc=Chr1:+|20470029-20470247; // repName:ATCopia21I; type=RMSK-TE; repClass=LTR; repFamily=Copia; loc=Chr1:+|20470028-20470222;
chr1_h1339	chr1	20471282	20471411	130	gene,protein-coding	NULL	AT1G54920 // AT1G54920	ID=AT1G54920; type=protein-coding; loc=Chr1:+|20470753-20475158; // ID=AT1G54920; type=protein-coding; loc=Chr1:+|20470753-20475158;
chr1_h1340	chr1	20474051	20474189	139	gene,protein-coding	NULL	AT1G54920 // AT1G54920	ID=AT1G54920; type=protein-coding; loc=Chr1:+|20470753-20475158; // ID=AT1G54920; type=protein-coding; loc=Chr1:+|20470753-20475158;
chr1_h1341	chr1	20476281	20476446	166	TE	NULL	AT1G54923 // AT1G54923 // AT1TE67645 // ATGP2NLTR	ID=AT1G54923; type=TE; loc=Chr1:-|20475757-20476568; // ID=AT1G54923; type=protein-coding; loc=Chr1:-|20475757-20476568; // ID=AT1TE67645; type=TE; loc=Chr1:-|20475899-20477927; // repName:ATGP2NLTR; type=RMSK-TE; repClass=LTR; repFamily=Gypsy; loc=Chr1:-|20475898-20477834;
chr1_h1342	chr1	20476949	20477266	318	TE	NULL	AT1G54926 // AT1G54926 // AT1TE67645 // ATGP2NLTR	ID=AT1G54926; type=TE; loc=Chr1:-|20476624-20477773; // ID=AT1G54926; type=protein-coding; loc=Chr1:-|20476624-20477773; // ID=AT1TE67645; type=TE; loc=Chr1:-|20475899-20477927; // repName:ATGP2NLTR; type=RMSK-TE; repClass=LTR; repFamily=Gypsy; loc=Chr1:-|20475898-20477834;
chr1_h1343	chr1	20477443	20477584	142	TE	NULL	AT1G54926 // AT1G54926 // AT1TE67645 // ATGP2NLTR	ID=AT1G54926; type=TE; loc=Chr1:-|20476624-20477773; // ID=AT1G54926; type=protein-coding; loc=Chr1:-|20476624-20477773; // ID=AT1TE67645; type=TE; loc=Chr1:-|20475899-20477927; // repName:ATGP2NLTR; type=RMSK-TE; repClass=LTR; repFamily=Gypsy; loc=Chr1:-|20475898-20477834;
chr1_h1344	chr1	20512030	20512165	136	gene,protein-coding	NULL	AT1G54990	ID=AT1G54990; type=protein-coding; loc=Chr1:+|20511519-20513681;
chr1_h1345	chr1	20529906	20530072	167	gene,protein-coding	NULL	AT1G55020	ID=AT1G55020; type=protein-coding; loc=Chr1:+|20525708-20530273;
chr1_h1346	chr1	20598083	20598430	348	gene,protein-coding	NULL	AT1G55210	ID=AT1G55210; type=protein-coding; loc=Chr1:-|20597869-20598708;
chr1_h1347	chr1	20614848	20614976	129	gene,protein-coding	NULL	AT1G55260	ID=AT1G55260; type=protein-coding; loc=Chr1:+|20614633-20616435;
chr1_h1348	chr1	20614994	20615126	133	gene,protein-coding	NULL	AT1G55260	ID=AT1G55260; type=protein-coding; loc=Chr1:+|20614633-20616435;
chr1_h1349	chr1	20658477	20658644	168	gene,protein-coding	NULL	AT1G55350 // AT1G55350 // AT1G55350 // AT1G55350	ID=AT1G55350; type=protein-coding; loc=Chr1:-|20653820-20664622; // ID=AT1G55350; type=protein-coding; loc=Chr1:-|20653820-20664622; // ID=AT1G55350; type=protein-coding; loc=Chr1:-|20653820-20664622; // ID=AT1G55350; type=protein-coding; loc=Chr1:-|20653820-20664990;
chr1_h1350	chr1	20661889	20662053	165	gene,protein-coding	NULL	AT1G55350 // AT1G55350 // AT1G55350 // AT1G55350	ID=AT1G55350; type=protein-coding; loc=Chr1:-|20653820-20664622; // ID=AT1G55350; type=protein-coding; loc=Chr1:-|20653820-20664622; // ID=AT1G55350; type=protein-coding; loc=Chr1:-|20653820-20664622; // ID=AT1G55350; type=protein-coding; loc=Chr1:-|20653820-20664990;
chr1_h1351	chr1	20662200	20662376	177	gene,protein-coding	NULL	AT1G55350 // AT1G55350 // AT1G55350 // AT1G55350	ID=AT1G55350; type=protein-coding; loc=Chr1:-|20653820-20664622; // ID=AT1G55350; type=protein-coding; loc=Chr1:-|20653820-20664622; // ID=AT1G55350; type=protein-coding; loc=Chr1:-|20653820-20664622; // ID=AT1G55350; type=protein-coding; loc=Chr1:-|20653820-20664990;
chr1_h1352	chr1	20666573	20666817	245	gene,protein-coding	NULL	AT1G55360	ID=AT1G55360; type=protein-coding; loc=Chr1:-|20666222-20668726;
chr1_h1353	chr1	20666975	20667118	144	gene,protein-coding	NULL	AT1G55360	ID=AT1G55360; type=protein-coding; loc=Chr1:-|20666222-20668726;
chr1_h1354	chr1	20667395	20667560	166	gene,protein-coding	NULL	AT1G55360	ID=AT1G55360; type=protein-coding; loc=Chr1:-|20666222-20668726;
chr1_h1355	chr1	20667665	20667823	159	gene,protein-coding	NULL	AT1G55360	ID=AT1G55360; type=protein-coding; loc=Chr1:-|20666222-20668726;
chr1_h1356	chr1	20684183	20684450	268	TE	NULL	AT1G55400 // AT1G55400 // AT1TE68310 // Vandal2N1	ID=AT1G55400; type=TE; loc=Chr1:-|20684233-20684965; // ID=AT1G55400; type=protein-coding; loc=Chr1:-|20684233-20684965; // ID=AT1TE68310; type=TE; loc=Chr1:-|20683159-20685683; // repName:Vandal2N1; type=RMSK-TE; repClass=DNA; repFamily=MuDR; loc=Chr1:-|20684090-20685658;
chr1_h1357	chr1	20715593	20715740	148	gene,protein-coding	NULL	AT1G55490 // AT1G55490	ID=AT1G55490; type=protein-coding; loc=Chr1:-|20715563-20719165; // ID=AT1G55490; type=protein-coding; loc=Chr1:-|20715563-20719196;
chr1_h1358	chr1	20717467	20717766	300	gene,protein-coding	NULL	AT1G55490 // AT1G55490	ID=AT1G55490; type=protein-coding; loc=Chr1:-|20715563-20719165; // ID=AT1G55490; type=protein-coding; loc=Chr1:-|20715563-20719196;
chr1_h1359	chr1	20718222	20718356	135	gene,protein-coding	NULL	AT1G55490 // AT1G55490	ID=AT1G55490; type=protein-coding; loc=Chr1:-|20715563-20719165; // ID=AT1G55490; type=protein-coding; loc=Chr1:-|20715563-20719196;
chr1_h1360	chr1	20725927	20726074	148	gene,protein-coding	NULL	AT1G55520 // AT1G55520	ID=AT1G55520; type=protein-coding; loc=Chr1:-|20725726-20728091; // ID=AT1G55520; type=protein-coding; loc=Chr1:-|20725726-20728091;
chr1_h1361	chr1	20758621	20758853	233	gene,protein-coding	NULL	AT1G55570	ID=AT1G55570; type=protein-coding; loc=Chr1:+|20757767-20760076;
chr1_h1362	chr1	20807162	20807298	137	gene,protein-coding	NULL	AT1G55680	ID=AT1G55680; type=protein-coding; loc=Chr1:-|20804592-20807940;
chr1_h1363	chr1	20858999	20859315	317	gene,protein-coding	NULL	AT1G55805	ID=AT1G55805; type=protein-coding; loc=Chr1:-|20858723-20859439;
chr1_h1364	chr1	20882637	20882806	170	gene,protein-coding	NULL	AT1G55860	ID=AT1G55860; type=protein-coding; loc=Chr1:-|20879466-20895393;
chr1_h1365	chr1	20883695	20883928	234	gene,protein-coding	NULL	AT1G55860	ID=AT1G55860; type=protein-coding; loc=Chr1:-|20879466-20895393;
chr1_h1366	chr1	20884609	20884740	132	gene,protein-coding	NULL	AT1G55860	ID=AT1G55860; type=protein-coding; loc=Chr1:-|20879466-20895393;
chr1_h1367	chr1	20885344	20885479	136	gene,protein-coding	NULL	AT1G55860	ID=AT1G55860; type=protein-coding; loc=Chr1:-|20879466-20895393;
chr1_h1368	chr1	20885573	20885886	314	gene,protein-coding	NULL	AT1G55860 // (CAT)n	ID=AT1G55860; type=protein-coding; loc=Chr1:-|20879466-20895393; // repName:(CAT)n; type=RMSK-TR; repClass=Simple_repeat; repFamily=Simple_repeat; loc=Chr1:+|20885703-20885768;
chr1_h1369	chr1	20886722	20886857	136	gene,protein-coding	NULL	AT1G55860	ID=AT1G55860; type=protein-coding; loc=Chr1:-|20879466-20895393;
chr1_h1370	chr1	20887776	20887920	145	gene,protein-coding	NULL	AT1G55860	ID=AT1G55860; type=protein-coding; loc=Chr1:-|20879466-20895393;
chr1_h1371	chr1	20888027	20888156	130	gene,protein-coding	NULL	AT1G55860	ID=AT1G55860; type=protein-coding; loc=Chr1:-|20879466-20895393;
chr1_h1372	chr1	20888497	20888766	270	gene,protein-coding	NULL	AT1G55860	ID=AT1G55860; type=protein-coding; loc=Chr1:-|20879466-20895393;
chr1_h1373	chr1	20889013	20889156	144	gene,protein-coding	NULL	AT1G55860	ID=AT1G55860; type=protein-coding; loc=Chr1:-|20879466-20895393;
chr1_h1374	chr1	20891092	20891279	188	gene,protein-coding	NULL	AT1G55860	ID=AT1G55860; type=protein-coding; loc=Chr1:-|20879466-20895393;
chr1_h1375	chr1	20928990	20929146	157	gene,protein-coding	NULL	AT1G55960	ID=AT1G55960; type=protein-coding; loc=Chr1:-|20927643-20930017;
chr1_h1376	chr1	20963186	20963334	149	gene,protein-coding	NULL	AT1G56045	ID=AT1G56045; type=protein-coding; loc=Chr1:+|20962624-20963464;
chr1_h1377	chr1	20968194	20969764	1571	gene,protein-coding	NULL	AT1G56070	ID=AT1G56070; type=protein-coding; loc=Chr1:-|20967930-20971742;
chr1_h1378	chr1	20969794	20970242	449	gene,protein-coding	NULL	AT1G56070	ID=AT1G56070; type=protein-coding; loc=Chr1:-|20967930-20971742;
chr1_h1379	chr1	20970249	20970675	427	gene,protein-coding	NULL	AT1G56070	ID=AT1G56070; type=protein-coding; loc=Chr1:-|20967930-20971742;
chr1_h1380	chr1	20984511	20984724	214	gene,protein-coding,TE	NULL	AT1G56110 // AT1TE69295 // CT-rich // (TTC)n	ID=AT1G56110; type=protein-coding; loc=Chr1:-|20984389-20986951; // ID=AT1TE69295; type=TE; loc=Chr1:+|20984542-20984813; // repName:CT-rich; type=RMSK-TR; repClass=Low_complexity; repFamily=Low_complexity; loc=Chr1:+|20984561-20984662; // repName:(TTC)n; type=RMSK-TR; repClass=Simple_repeat; repFamily=Simple_repeat; loc=Chr1:+|20984674-20984704;
chr1_h1381	chr1	20985394	20985560	167	gene,protein-coding	NULL	AT1G56110	ID=AT1G56110; type=protein-coding; loc=Chr1:-|20984389-20986951;
chr1_h1382	chr1	20985703	20985846	144	gene,protein-coding	NULL	AT1G56110	ID=AT1G56110; type=protein-coding; loc=Chr1:-|20984389-20986951;
chr1_h1383	chr1	20986761	20986923	163	gene,protein-coding	NULL	AT1G56110	ID=AT1G56110; type=protein-coding; loc=Chr1:-|20984389-20986951;
chr1_h1384	chr1	21028554	21028752	199	gene,protein-coding	NULL	AT1G56190 // AT1G56190	ID=AT1G56190; type=protein-coding; loc=Chr1:+|21028216-21030614; // ID=AT1G56190; type=protein-coding; loc=Chr1:+|21028238-21030649;
chr1_h1385	chr1	21043676	21043827	152	gene,protein-coding	NULL	AT1G56220 // AT1G56220 // AT1G56220 // AT1G56220	ID=AT1G56220; type=protein-coding; loc=Chr1:+|21043348-21044738; // ID=AT1G56220; type=protein-coding; loc=Chr1:+|21043348-21044738; // ID=AT1G56220; type=protein-coding; loc=Chr1:+|21043349-21044738; // ID=AT1G56220; type=protein-coding; loc=Chr1:+|21043349-21044738;
chr1_h1386	chr1	21044286	21044640	355	gene,protein-coding	NULL	AT1G56220 // AT1G56220 // AT1G56220 // AT1G56220	ID=AT1G56220; type=protein-coding; loc=Chr1:+|21043348-21044738; // ID=AT1G56220; type=protein-coding; loc=Chr1:+|21043348-21044738; // ID=AT1G56220; type=protein-coding; loc=Chr1:+|21043349-21044738; // ID=AT1G56220; type=protein-coding; loc=Chr1:+|21043349-21044738;
chr1_h1387	chr1	21066559	21066729	171	intergenic	NULL	NULL	NULL
chr1_h1388	chr1	21073099	21073455	357	gene,protein-coding	NULL	AT1G56280	ID=AT1G56280; type=protein-coding; loc=Chr1:-|21072877-21074877;
chr1_h1389	chr1	21073561	21073794	234	gene,protein-coding	NULL	AT1G56280	ID=AT1G56280; type=protein-coding; loc=Chr1:-|21072877-21074877;
chr1_h1390	chr1	21074053	21074200	148	gene,protein-coding	NULL	AT1G56280	ID=AT1G56280; type=protein-coding; loc=Chr1:-|21072877-21074877;
chr1_h1391	chr1	21076128	21076353	226	gene,protein-coding	NULL	AT1G56290 // GA-rich	ID=AT1G56290; type=protein-coding; loc=Chr1:+|21075286-21078778; // repName:GA-rich; type=RMSK-TR; repClass=Low_complexity; repFamily=Low_complexity; loc=Chr1:+|21076079-21076188;
chr1_h1392	chr1	21086862	21087034	173	gene,protein-coding	NULL	AT1G56330	ID=AT1G56330; type=protein-coding; loc=Chr1:-|21086555-21088549;
chr1_h1393	chr1	21088383	21088547	165	gene,protein-coding	NULL	AT1G56330	ID=AT1G56330; type=protein-coding; loc=Chr1:-|21086555-21088549;
chr1_h1394	chr1	21091328	21091524	197	gene,protein-coding	NULL	AT1G56340 // AT1G56340	ID=AT1G56340; type=protein-coding; loc=Chr1:-|21089880-21092659; // ID=AT1G56340; type=protein-coding; loc=Chr1:-|21089844-21092660;
chr1_h1395	chr1	21091770	21091896	127	gene,protein-coding	NULL	AT1G56340 // AT1G56340	ID=AT1G56340; type=protein-coding; loc=Chr1:-|21089880-21092659; // ID=AT1G56340; type=protein-coding; loc=Chr1:-|21089844-21092660;
chr1_h1396	chr1	21124946	21125424	479	TE	NULL	AT1TE69795 // AT1TE69800 // AT1TE69805	ID=AT1TE69795; type=TE; loc=Chr1:-|21124889-21125292; // ID=AT1TE69800; type=TE; loc=Chr1:-|21125293-21125354; // ID=AT1TE69805; type=TE; loc=Chr1:-|21125355-21125756;
chr1_h1397	chr1	21125842	21126126	285	TE	NULL	AT1TE69815	ID=AT1TE69815; type=TE; loc=Chr1:-|21125811-21126203;
chr1_h1398	chr1	21198409	21198954	546	gene,protein-coding	NULL	AT1G56580	ID=AT1G56580; type=protein-coding; loc=Chr1:-|21198259-21198956;
chr1_h1399	chr1	21228860	21228996	137	TE	NULL	AT1TE70150 // AtSB2	ID=AT1TE70150; type=TE; loc=Chr1:-|21228851-21229015; // repName:AtSB2; type=RMSK-TE; repClass=SINE; repFamily=SINE; loc=Chr1:-|21228853-21229008;
chr1_h1400	chr1	21264108	21264237	130	gene,protein-coding	NULL	AT1G56720 // AT1G56720 // AT1G56720	ID=AT1G56720; type=protein-coding; loc=Chr1:-|21263420-21265620; // ID=AT1G56720; type=protein-coding; loc=Chr1:-|21263420-21266368; // ID=AT1G56720; type=protein-coding; loc=Chr1:-|21263420-21266015;
chr1_h1401	chr1	21355538	21355697	160	gene,protein-coding	NULL	AT1G57660	ID=AT1G57660; type=protein-coding; loc=Chr1:+|21355520-21356537;
chr1_h1402	chr1	21356085	21356412	328	gene,protein-coding	NULL	AT1G57660	ID=AT1G57660; type=protein-coding; loc=Chr1:+|21355520-21356537;
chr1_h1403	chr1	21362731	21362904	174	gene,protein-coding	NULL	AT1G57680 // AT1G57680	ID=AT1G57680; type=protein-coding; loc=Chr1:-|21362488-21364728; // ID=AT1G57680; type=protein-coding; loc=Chr1:-|21362488-21364686;
chr1_h1404	chr1	21378931	21379177	247	gene,protein-coding	NULL	AT1G57720 // AT1G57720	ID=AT1G57720; type=protein-coding; loc=Chr1:+|21377615-21380378; // ID=AT1G57720; type=protein-coding; loc=Chr1:+|21377735-21380382;
chr1_h1405	chr1	21379275	21379426	152	gene,protein-coding	NULL	AT1G57720 // AT1G57720	ID=AT1G57720; type=protein-coding; loc=Chr1:+|21377615-21380378; // ID=AT1G57720; type=protein-coding; loc=Chr1:+|21377735-21380382;
chr1_h1406	chr1	21379733	21379890	158	gene,protein-coding	NULL	AT1G57720 // AT1G57720	ID=AT1G57720; type=protein-coding; loc=Chr1:+|21377615-21380378; // ID=AT1G57720; type=protein-coding; loc=Chr1:+|21377735-21380382;
chr1_h1407	chr1	21379931	21380180	250	gene,protein-coding	NULL	AT1G57720 // AT1G57720	ID=AT1G57720; type=protein-coding; loc=Chr1:+|21377615-21380378; // ID=AT1G57720; type=protein-coding; loc=Chr1:+|21377735-21380382;
chr1_h1408	chr1	21384250	21384543	294	gene,protein-coding	NULL	AT1G57750 // AT1G57750	ID=AT1G57750; type=protein-coding; loc=Chr1:-|21383981-21385709; // ID=AT1G57750; type=protein-coding; loc=Chr1:-|21383981-21385709;
chr1_h1409	chr1	21384929	21385082	154	gene,protein-coding	NULL	AT1G57750 // AT1G57750	ID=AT1G57750; type=protein-coding; loc=Chr1:-|21383981-21385709; // ID=AT1G57750; type=protein-coding; loc=Chr1:-|21383981-21385709;
chr1_h1410	chr1	21429986	21430293	308	gene,protein-coding	NULL	AT1G57860	ID=AT1G57860; type=protein-coding; loc=Chr1:-|21429898-21430865;
chr1_h1411	chr1	21430697	21430869	173	gene,protein-coding	NULL	AT1G57860	ID=AT1G57860; type=protein-coding; loc=Chr1:-|21429898-21430865;
chr1_h1412	chr1	21457035	21457163	129	intergenic	NULL	NULL	NULL
chr1_h1413	chr1	21460034	21460160	127	gene,protein-coding	NULL	AT1G58025	ID=AT1G58025; type=protein-coding; loc=Chr1:-|21458123-21462196;
chr1_h1414	chr1	21461194	21461334	141	gene,protein-coding	NULL	AT1G58025	ID=AT1G58025; type=protein-coding; loc=Chr1:-|21458123-21462196;
chr1_h1415	chr1	21461652	21461795	144	gene,protein-coding	NULL	AT1G58025	ID=AT1G58025; type=protein-coding; loc=Chr1:-|21458123-21462196;
chr1_h1416	chr1	21499685	21499814	130	gene,protein-coding	NULL	AT1G58060	ID=AT1G58060; type=protein-coding; loc=Chr1:-|21489285-21501811;
chr1_h1417	chr1	21521726	21521871	146	gene,protein-coding	NULL	AT1G58120 // AT1G58122	ID=AT1G58120; type=protein-coding; loc=Chr1:+|21520401-21522457; // ID=AT1G58122; type=protein-coding; loc=Chr1:+|21520401-21522457;
chr1_h1418	chr1	21623947	21624211	265	gene,protein-coding	NULL	AT1G58290	ID=AT1G58290; type=protein-coding; loc=Chr1:-|21623726-21626200;
chr1_h1419	chr1	21624217	21624343	127	gene,protein-coding	NULL	AT1G58290	ID=AT1G58290; type=protein-coding; loc=Chr1:-|21623726-21626200;
chr1_h1420	chr1	21624349	21624609	261	gene,protein-coding	NULL	AT1G58290	ID=AT1G58290; type=protein-coding; loc=Chr1:-|21623726-21626200;
chr1_h1421	chr1	21624689	21624835	147	gene,protein-coding	NULL	AT1G58290	ID=AT1G58290; type=protein-coding; loc=Chr1:-|21623726-21626200;
chr1_h1422	chr1	21624841	21625012	172	gene,protein-coding	NULL	AT1G58290	ID=AT1G58290; type=protein-coding; loc=Chr1:-|21623726-21626200;
chr1_h1423	chr1	21625481	21625632	152	gene,protein-coding	NULL	AT1G58290	ID=AT1G58290; type=protein-coding; loc=Chr1:-|21623726-21626200;
chr1_h1424	chr1	21680130	21680265	136	gene,protein-coding	NULL	AT1G58360	ID=AT1G58360; type=protein-coding; loc=Chr1:+|21676530-21680502;
chr1_h1425	chr1	21689071	21689338	268	gene,protein-coding	NULL	AT1G58380	ID=AT1G58380; type=protein-coding; loc=Chr1:+|21689032-21690256;
chr1_h1426	chr1	21689354	21689808	455	gene,protein-coding	NULL	AT1G58380	ID=AT1G58380; type=protein-coding; loc=Chr1:+|21689032-21690256;
chr1_h1427	chr1	21689922	21690096	175	gene,protein-coding	NULL	AT1G58380	ID=AT1G58380; type=protein-coding; loc=Chr1:+|21689032-21690256;
chr1_h1428	chr1	21727871	21727999	129	gene,protein-coding	NULL	AT1G58470	ID=AT1G58470; type=protein-coding; loc=Chr1:+|21727024-21728760;
chr1_h1429	chr1	21761398	21761618	221	gene,protein-coding	NULL	AT1G58602 // AT1G58602	ID=AT1G58602; type=protein-coding; loc=Chr1:+|21746373-21764969; // ID=AT1G58602; type=protein-coding; loc=Chr1:+|21746354-21765705;
chr1_h1430	chr1	21761672	21761820	149	gene,protein-coding	NULL	AT1G58602 // AT1G58602	ID=AT1G58602; type=protein-coding; loc=Chr1:+|21746373-21764969; // ID=AT1G58602; type=protein-coding; loc=Chr1:+|21746354-21765705;
chr1_h1431	chr1	21762385	21762545	161	gene,protein-coding	NULL	AT1G58602 // AT1G58602	ID=AT1G58602; type=protein-coding; loc=Chr1:+|21746354-21765705; // ID=AT1G58602; type=protein-coding; loc=Chr1:+|21746373-21764969;
chr1_h1432	chr1	21762693	21762830	138	gene,protein-coding	NULL	AT1G58602 // AT1G58602	ID=AT1G58602; type=protein-coding; loc=Chr1:+|21746354-21765705; // ID=AT1G58602; type=protein-coding; loc=Chr1:+|21746373-21764969;
chr1_h1433	chr1	21763063	21763195	133	gene,protein-coding	NULL	AT1G58602 // AT1G58602	ID=AT1G58602; type=protein-coding; loc=Chr1:+|21746354-21765705; // ID=AT1G58602; type=protein-coding; loc=Chr1:+|21746373-21764969;
chr1_h1434	chr1	21769982	21770176	195	gene,protein-coding	NULL	AT1G58684	ID=AT1G58684; type=protein-coding; loc=Chr1:-|21769762-21771229;
chr1_h1435	chr1	21770524	21770978	455	gene,protein-coding	NULL	AT1G58684	ID=AT1G58684; type=protein-coding; loc=Chr1:-|21769762-21771229;
chr1_h1436	chr1	21770994	21771224	231	gene,protein-coding	NULL	AT1G58684	ID=AT1G58684; type=protein-coding; loc=Chr1:-|21769762-21771229;
chr1_h1437	chr1	21780547	21780799	253	gene,protein-coding	NULL	AT1G58807 // AT1G58807	ID=AT1G58807; type=protein-coding; loc=Chr1:+|21780574-21784296; // ID=AT1G58807; type=protein-coding; loc=Chr1:+|21780185-21784314;
chr1_h1438	chr1	21780833	21781151	319	gene,protein-coding	NULL	AT1G58807 // AT1G58807	ID=AT1G58807; type=protein-coding; loc=Chr1:+|21780574-21784296; // ID=AT1G58807; type=protein-coding; loc=Chr1:+|21780185-21784314;
chr1_h1439	chr1	21781251	21781446	196	gene,protein-coding	NULL	AT1G58807 // AT1G58807	ID=AT1G58807; type=protein-coding; loc=Chr1:+|21780574-21784296; // ID=AT1G58807; type=protein-coding; loc=Chr1:+|21780185-21784314;
chr1_h1440	chr1	21781751	21781981	231	gene,protein-coding	NULL	AT1G58807 // AT1G58807	ID=AT1G58807; type=protein-coding; loc=Chr1:+|21780574-21784296; // ID=AT1G58807; type=protein-coding; loc=Chr1:+|21780185-21784314;
chr1_h1441	chr1	21782053	21782199	147	gene,protein-coding	NULL	AT1G58807 // AT1G58807	ID=AT1G58807; type=protein-coding; loc=Chr1:+|21780574-21784296; // ID=AT1G58807; type=protein-coding; loc=Chr1:+|21780185-21784314;
chr1_h1442	chr1	21782758	21783045	288	gene,protein-coding	NULL	AT1G58807 // AT1G58807	ID=AT1G58807; type=protein-coding; loc=Chr1:+|21780574-21784296; // ID=AT1G58807; type=protein-coding; loc=Chr1:+|21780185-21784314;
chr1_h1443	chr1	21783061	21783259	199	gene,protein-coding	NULL	AT1G58807 // AT1G58807	ID=AT1G58807; type=protein-coding; loc=Chr1:+|21780574-21784296; // ID=AT1G58807; type=protein-coding; loc=Chr1:+|21780185-21784314;
chr1_h1444	chr1	21783412	21783546	135	gene,protein-coding	NULL	AT1G58807 // AT1G58807	ID=AT1G58807; type=protein-coding; loc=Chr1:+|21780574-21784296; // ID=AT1G58807; type=protein-coding; loc=Chr1:+|21780185-21784314;
chr1_h1445	chr1	21783619	21783836	218	gene,protein-coding	NULL	AT1G58807 // AT1G58807	ID=AT1G58807; type=protein-coding; loc=Chr1:+|21780574-21784296; // ID=AT1G58807; type=protein-coding; loc=Chr1:+|21780185-21784314;
chr1_h1446	chr1	21792113	21792365	253	gene,protein-coding	NULL	AT1G58848 // AT1G58848	ID=AT1G58848; type=protein-coding; loc=Chr1:+|21791783-21796450; // ID=AT1G58848; type=protein-coding; loc=Chr1:+|21791783-21797050;
chr1_h1447	chr1	21792399	21792563	165	gene,protein-coding	NULL	AT1G58848 // AT1G58848	ID=AT1G58848; type=protein-coding; loc=Chr1:+|21791783-21796450; // ID=AT1G58848; type=protein-coding; loc=Chr1:+|21791783-21797050;
chr1_h1448	chr1	21792583	21792717	135	gene,protein-coding	NULL	AT1G58848 // AT1G58848	ID=AT1G58848; type=protein-coding; loc=Chr1:+|21791783-21796450; // ID=AT1G58848; type=protein-coding; loc=Chr1:+|21791783-21797050;
chr1_h1449	chr1	21792817	21793012	196	gene,protein-coding	NULL	AT1G58848 // AT1G58848	ID=AT1G58848; type=protein-coding; loc=Chr1:+|21791783-21796450; // ID=AT1G58848; type=protein-coding; loc=Chr1:+|21791783-21797050;
chr1_h1450	chr1	21793317	21793563	247	gene,protein-coding	NULL	AT1G58848 // AT1G58848	ID=AT1G58848; type=protein-coding; loc=Chr1:+|21791783-21796450; // ID=AT1G58848; type=protein-coding; loc=Chr1:+|21791783-21797050;
chr1_h1451	chr1	21793608	21793765	158	gene,protein-coding	NULL	AT1G58848 // AT1G58848	ID=AT1G58848; type=protein-coding; loc=Chr1:+|21791783-21796450; // ID=AT1G58848; type=protein-coding; loc=Chr1:+|21791783-21797050;
chr1_h1452	chr1	21794351	21794497	147	gene,protein-coding	NULL	AT1G58848 // AT1G58848	ID=AT1G58848; type=protein-coding; loc=Chr1:+|21791783-21796450; // ID=AT1G58848; type=protein-coding; loc=Chr1:+|21791783-21797050;
chr1_h1453	chr1	21794709	21794849	141	gene,protein-coding	NULL	AT1G58848 // AT1G58848	ID=AT1G58848; type=protein-coding; loc=Chr1:+|21791783-21796450; // ID=AT1G58848; type=protein-coding; loc=Chr1:+|21791783-21797050;
chr1_h1454	chr1	21795320	21795478	159	gene,protein-coding	NULL	AT1G58848 // AT1G58848	ID=AT1G58848; type=protein-coding; loc=Chr1:+|21791783-21796450; // ID=AT1G58848; type=protein-coding; loc=Chr1:+|21791783-21797050;
chr1_h1455	chr1	21796612	21796752	141	gene,protein-coding	NULL	AT1G58848	ID=AT1G58848; type=protein-coding; loc=Chr1:+|21791783-21797050;
chr1_h1456	chr1	21796776	21796922	147	gene,protein-coding	NULL	AT1G58848	ID=AT1G58848; type=protein-coding; loc=Chr1:+|21791783-21797050;
chr1_h1457	chr1	21806240	21806434	195	gene,protein-coding	NULL	AT1G58983	ID=AT1G58983; type=protein-coding; loc=Chr1:-|21806020-21807487;
chr1_h1458	chr1	21806782	21807236	455	gene,protein-coding	NULL	AT1G58983	ID=AT1G58983; type=protein-coding; loc=Chr1:-|21806020-21807487;
chr1_h1459	chr1	21807252	21807482	231	gene,protein-coding	NULL	AT1G58983	ID=AT1G58983; type=protein-coding; loc=Chr1:-|21806020-21807487;
chr1_h1460	chr1	21816805	21817057	253	gene,protein-coding	NULL	AT1G59124	ID=AT1G59124; type=protein-coding; loc=Chr1:+|21816443-21820572;
chr1_h1461	chr1	21817091	21817409	319	gene,protein-coding	NULL	AT1G59124	ID=AT1G59124; type=protein-coding; loc=Chr1:+|21816443-21820572;
chr1_h1462	chr1	21817509	21817704	196	gene,protein-coding	NULL	AT1G59124	ID=AT1G59124; type=protein-coding; loc=Chr1:+|21816443-21820572;
chr1_h1463	chr1	21818009	21818239	231	gene,protein-coding	NULL	AT1G59124	ID=AT1G59124; type=protein-coding; loc=Chr1:+|21816443-21820572;
chr1_h1464	chr1	21818311	21818457	147	gene,protein-coding	NULL	AT1G59124	ID=AT1G59124; type=protein-coding; loc=Chr1:+|21816443-21820572;
chr1_h1465	chr1	21819016	21819303	288	gene,protein-coding	NULL	AT1G59124	ID=AT1G59124; type=protein-coding; loc=Chr1:+|21816443-21820572;
chr1_h1466	chr1	21819319	21819517	199	gene,protein-coding	NULL	AT1G59124	ID=AT1G59124; type=protein-coding; loc=Chr1:+|21816443-21820572;
chr1_h1467	chr1	21819670	21819804	135	gene,protein-coding	NULL	AT1G59124	ID=AT1G59124; type=protein-coding; loc=Chr1:+|21816443-21820572;
chr1_h1468	chr1	21819877	21820094	218	gene,protein-coding	NULL	AT1G59124	ID=AT1G59124; type=protein-coding; loc=Chr1:+|21816443-21820572;
chr1_h1469	chr1	21828371	21828623	253	gene,protein-coding	NULL	AT1G59218	ID=AT1G59218; type=protein-coding; loc=Chr1:+|21828033-21832708;
chr1_h1470	chr1	21828657	21828821	165	gene,protein-coding	NULL	AT1G59218	ID=AT1G59218; type=protein-coding; loc=Chr1:+|21828033-21832708;
chr1_h1471	chr1	21828841	21828975	135	gene,protein-coding	NULL	AT1G59218	ID=AT1G59218; type=protein-coding; loc=Chr1:+|21828033-21832708;
chr1_h1472	chr1	21829075	21829270	196	gene,protein-coding	NULL	AT1G59218	ID=AT1G59218; type=protein-coding; loc=Chr1:+|21828033-21832708;
chr1_h1473	chr1	21829575	21829821	247	gene,protein-coding	NULL	AT1G59218	ID=AT1G59218; type=protein-coding; loc=Chr1:+|21828033-21832708;
chr1_h1474	chr1	21829866	21830023	158	gene,protein-coding	NULL	AT1G59218	ID=AT1G59218; type=protein-coding; loc=Chr1:+|21828033-21832708;
chr1_h1475	chr1	21830609	21830755	147	gene,protein-coding	NULL	AT1G59218	ID=AT1G59218; type=protein-coding; loc=Chr1:+|21828033-21832708;
chr1_h1476	chr1	21830967	21831107	141	gene,protein-coding	NULL	AT1G59218	ID=AT1G59218; type=protein-coding; loc=Chr1:+|21828033-21832708;
chr1_h1477	chr1	21831578	21831736	159	gene,protein-coding	NULL	AT1G59218	ID=AT1G59218; type=protein-coding; loc=Chr1:+|21828033-21832708;
chr1_h1478	chr1	21832870	21833010	141	intergenic	NULL	NULL	NULL
chr1_h1479	chr1	21833034	21833180	147	intergenic	NULL	NULL	NULL
chr1_h1480	chr1	21842498	21842692	195	gene,protein-coding	NULL	AT1G59359	ID=AT1G59359; type=protein-coding; loc=Chr1:-|21842304-21843745;
chr1_h1481	chr1	21843040	21843494	455	gene,protein-coding	NULL	AT1G59359	ID=AT1G59359; type=protein-coding; loc=Chr1:-|21842304-21843745;
chr1_h1482	chr1	21843510	21843740	231	gene,protein-coding	NULL	AT1G59359	ID=AT1G59359; type=protein-coding; loc=Chr1:-|21842304-21843745;
chr1_h1483	chr1	21910469	21910630	162	gene,protein-coding	NULL	AT1G59640 // AT1G59640	ID=AT1G59640; type=protein-coding; loc=Chr1:-|21909175-21911201; // ID=AT1G59640; type=protein-coding; loc=Chr1:-|21909180-21911201;
chr1_h1484	chr1	21992578	21992724	147	TE	NULL	AT1G59770 // AT1G59770	ID=AT1G59770; type=TE; loc=Chr1:-|21991527-21992653; // ID=AT1G59770; type=protein-coding; loc=Chr1:-|21991527-21992653;
chr1_h1485	chr1	22020998	22021155	158	gene,protein-coding	NULL	AT1G59830 // AT1G59830	ID=AT1G59830; type=protein-coding; loc=Chr1:-|22020519-22022484; // ID=AT1G59830; type=protein-coding; loc=Chr1:-|22020552-22022484;
chr1_h1486	chr1	22034867	22035035	169	gene,protein-coding	NULL	AT1G59870	ID=AT1G59870; type=protein-coding; loc=Chr1:+|22034506-22040038;
chr1_h1487	chr1	22047436	22047688	253	gene,protein-coding	NULL	AT1G59890	ID=AT1G59890; type=protein-coding; loc=Chr1:+|22043830-22051061;
chr1_h1488	chr1	22051601	22051747	147	gene,protein-coding	NULL	AT1G59900	ID=AT1G59900; type=protein-coding; loc=Chr1:+|22051295-22053885;
chr1_h1489	chr1	22095566	22095763	198	gene,protein-coding	NULL	AT1G60010 // ATLINE1_5	ID=AT1G60010; type=protein-coding; loc=Chr1:-|22095360-22096577; // repName:ATLINE1_5; type=RMSK-TE; repClass=LINE; repFamily=L1; loc=Chr1:-|22095675-22095725;
chr1_h1490	chr1	22112614	22112742	129	TE	NULL	AT1TE73010 // ATN9_1	ID=AT1TE73010; type=TE; loc=Chr1:+|22111959-22112753; // repName:ATN9_1; type=RMSK-TE; repClass=DNA; repFamily=MuDR; loc=Chr1:+|22112076-22112753;
chr1_h1491	chr1	22148413	22148562	150	gene,protein-coding	NULL	AT1G60070	ID=AT1G60070; type=protein-coding; loc=Chr1:-|22142605-22149526;
chr1_h1492	chr1	22202306	22202438	133	gene,protein-coding,TE	NULL	AT1G60200 // AT1TE73330 // C-rich	ID=AT1G60200; type=protein-coding; loc=Chr1:-|22200733-22205288; // ID=AT1TE73330; type=TE; loc=Chr1:+|22202085-22202471; // repName:C-rich; type=RMSK-TR; repClass=Low_complexity; repFamily=Low_complexity; loc=Chr1:+|22202382-22202479;
chr1_h1493	chr1	22313321	22313489	169	gene,tRNA	NULL	AT1G60580	ID=AT1G60580; type=tRNA; loc=Chr1:-|22313414-22313484;
chr1_h1494	chr1	22323166	22323326	161	intergenic	NULL	NULL	NULL
chr1_h1495	chr1	22356026	22356212	187	gene,protein-coding	NULL	AT1G60710	ID=AT1G60710; type=protein-coding; loc=Chr1:-|22354753-22356761;
chr1_h1496	chr1	22361575	22361753	179	gene,protein-coding	NULL	AT1G60740	ID=AT1G60740; type=protein-coding; loc=Chr1:+|22361074-22361952;
chr1_h1497	chr1	22366986	22367196	211	gene,protein-coding	NULL	AT1G60770	ID=AT1G60770; type=protein-coding; loc=Chr1:-|22366701-22368714;
chr1_h1498	chr1	22367633	22367770	138	gene,protein-coding	NULL	AT1G60770	ID=AT1G60770; type=protein-coding; loc=Chr1:-|22366701-22368714;
chr1_h1499	chr1	22384873	22385099	227	gene,protein-coding	NULL	AT1G60800	ID=AT1G60800; type=protein-coding; loc=Chr1:-|22383453-22387457;
chr1_h1500	chr1	22390579	22390760	182	gene,protein-coding	NULL	AT1G60810	ID=AT1G60810; type=protein-coding; loc=Chr1:-|22388527-22391165;
chr1_h1501	chr1	22394541	22394708	168	gene,tRNA	NULL	AT1G60820	ID=AT1G60820; type=tRNA; loc=Chr1:-|22394637-22394707;
chr1_h1502	chr1	22397495	22397667	173	gene,tRNA	NULL	AT1G60840	ID=AT1G60840; type=tRNA; loc=Chr1:-|22397592-22397662;
chr1_h1503	chr1	22410177	22410322	146	gene,protein-coding	NULL	AT1G60870 // (ATG)n	ID=AT1G60870; type=protein-coding; loc=Chr1:+|22409472-22410654; // repName:(ATG)n; type=RMSK-TR; repClass=Simple_repeat; repFamily=Simple_repeat; loc=Chr1:+|22410229-22410267;
chr1_h1504	chr1	22424790	22424918	129	gene,protein-coding	NULL	AT1G60900	ID=AT1G60900; type=protein-coding; loc=Chr1:+|22423909-22428022;
chr1_h1505	chr1	22426943	22427077	135	gene,protein-coding	NULL	AT1G60900	ID=AT1G60900; type=protein-coding; loc=Chr1:+|22423909-22428022;
chr1_h1506	chr1	22428162	22428329	168	gene,tRNA	NULL	AT1G60910	ID=AT1G60910; type=tRNA; loc=Chr1:+|22428167-22428237;
chr1_h1507	chr1	22441781	22441918	138	gene,protein-coding	NULL	AT1G60940 // AT1G60940	ID=AT1G60940; type=protein-coding; loc=Chr1:-|22439123-22442190; // ID=AT1G60940; type=protein-coding; loc=Chr1:-|22439123-22442217;
chr1_h1508	chr1	22444728	22445002	275	gene,protein-coding	NULL	AT1G60950	ID=AT1G60950; type=protein-coding; loc=Chr1:+|22444520-22445161;
chr1_h1509	chr1	22509563	22509791	229	gene,protein-coding	NULL	AT1G61100	ID=AT1G61100; type=protein-coding; loc=Chr1:-|22508538-22512271;
chr1_h1510	chr1	22549945	22550121	177	gene,protein-coding	NULL	AT1G61170	ID=AT1G61170; type=protein-coding; loc=Chr1:+|22549638-22550675;
chr1_h1511	chr1	22552338	22552464	127	gene,protein-coding	NULL	AT1G61180 // AT1G61180	ID=AT1G61180; type=protein-coding; loc=Chr1:+|22551332-22554549; // ID=AT1G61180; type=protein-coding; loc=Chr1:+|22551345-22554649;
chr1_h1512	chr1	22552900	22553049	150	gene,protein-coding	NULL	AT1G61180 // AT1G61180	ID=AT1G61180; type=protein-coding; loc=Chr1:+|22551332-22554549; // ID=AT1G61180; type=protein-coding; loc=Chr1:+|22551345-22554649;
chr1_h1513	chr1	22558201	22558331	131	gene,protein-coding	NULL	AT1G61190	ID=AT1G61190; type=protein-coding; loc=Chr1:+|22557602-22560687;
chr1_h1514	chr1	22603126	22603293	168	gene,snRNA	NULL	AT1G61275	ID=AT1G61275; type=snRNA; loc=Chr1:+|22603121-22603295;
chr1_h1515	chr1	22614348	22614490	143	gene,protein-coding	NULL	AT1G61310	ID=AT1G61310; type=protein-coding; loc=Chr1:-|22613063-22615943;
chr1_h1516	chr1	22614959	22615085	127	gene,protein-coding	NULL	AT1G61310	ID=AT1G61310; type=protein-coding; loc=Chr1:-|22613063-22615943;
chr1_h1517	chr1	22615211	22615341	131	gene,protein-coding	NULL	AT1G61310	ID=AT1G61310; type=protein-coding; loc=Chr1:-|22613063-22615943;
chr1_h1518	chr1	22700086	22700292	207	gene,protein-coding	NULL	AT1G61520 // AT1G61520	ID=AT1G61520; type=protein-coding; loc=Chr1:+|22700010-22701383; // ID=AT1G61520; type=protein-coding; loc=Chr1:+|22700073-22701383;
chr1_h1519	chr1	22700532	22700920	389	gene,protein-coding	NULL	AT1G61520 // AT1G61520	ID=AT1G61520; type=protein-coding; loc=Chr1:+|22700010-22701383; // ID=AT1G61520; type=protein-coding; loc=Chr1:+|22700073-22701383;
chr1_h1520	chr1	22700933	22701137	205	gene,protein-coding	NULL	AT1G61520 // AT1G61520	ID=AT1G61520; type=protein-coding; loc=Chr1:+|22700010-22701383; // ID=AT1G61520; type=protein-coding; loc=Chr1:+|22700073-22701383;
chr1_h1521	chr1	22701173	22701321	149	gene,protein-coding	NULL	AT1G61520 // AT1G61520	ID=AT1G61520; type=protein-coding; loc=Chr1:+|22700010-22701383; // ID=AT1G61520; type=protein-coding; loc=Chr1:+|22700073-22701383;
chr1_h1522	chr1	22715111	22715360	250	gene,protein-coding	NULL	AT1G61563 // AT_rich	ID=AT1G61563; type=protein-coding; loc=Chr1:-|22714921-22715448; // repName:AT_rich; type=RMSK-TR; repClass=Low_complexity; repFamily=Low_complexity; loc=Chr1:+|22715351-22715378;
chr1_h1523	chr1	22717222	22717535	314	gene,protein-coding	NULL	AT1G61566 // AT_rich	ID=AT1G61566; type=protein-coding; loc=Chr1:-|22717060-22717610; // repName:AT_rich; type=RMSK-TR; repClass=Low_complexity; repFamily=Low_complexity; loc=Chr1:+|22717520-22717541;
chr1_h1524	chr1	22720958	22721096	139	gene,protein-coding	NULL	AT1G61580	ID=AT1G61580; type=protein-coding; loc=Chr1:-|22720692-22723152;
chr1_h1525	chr1	22721695	22721900	206	gene,protein-coding	NULL	AT1G61580	ID=AT1G61580; type=protein-coding; loc=Chr1:-|22720692-22723152;
chr1_h1526	chr1	22772147	22772289	143	gene,protein-coding	NULL	AT1G61670	ID=AT1G61670; type=protein-coding; loc=Chr1:+|22770029-22772426;
chr1_h1527	chr1	22772570	22772734	165	gene,protein-coding	NULL	AT1G61680	ID=AT1G61680; type=protein-coding; loc=Chr1:-|22772455-22774687;
chr1_h1528	chr1	22772814	22772949	136	gene,protein-coding	NULL	AT1G61680	ID=AT1G61680; type=protein-coding; loc=Chr1:-|22772455-22774687;
chr1_h1529	chr1	22784351	22784485	135	gene,protein-coding	NULL	AT1G61690	ID=AT1G61690; type=protein-coding; loc=Chr1:-|22782607-22786859;
chr1_h1530	chr1	22798362	22798513	152	gene,protein-coding	NULL	AT1G61740	ID=AT1G61740; type=protein-coding; loc=Chr1:-|22798069-22801073;
chr1_h1531	chr1	22800369	22800520	152	gene,protein-coding	NULL	AT1G61740	ID=AT1G61740; type=protein-coding; loc=Chr1:-|22798069-22801073;
chr1_h1532	chr1	22865639	22865775	137	gene,protein-coding	NULL	AT1G61870	ID=AT1G61870; type=protein-coding; loc=Chr1:-|22865004-22866615;
chr1_h1533	chr1	22870864	22871004	141	gene,protein-coding	NULL	AT1G61890	ID=AT1G61890; type=protein-coding; loc=Chr1:-|22867770-22871280;
chr1_h1534	chr1	22912497	22912642	146	gene,protein-coding	NULL	AT1G61990	ID=AT1G61990; type=protein-coding; loc=Chr1:+|22911205-22912935;
chr1_h1535	chr1	22920493	22920620	128	gene,protein-coding	NULL	AT1G62020	ID=AT1G62020; type=protein-coding; loc=Chr1:+|22919534-22924024;
chr1_h1536	chr1	22920791	22921074	284	gene,protein-coding	NULL	AT1G62020	ID=AT1G62020; type=protein-coding; loc=Chr1:+|22919534-22924024;
chr1_h1537	chr1	22921362	22921555	194	gene,protein-coding	NULL	AT1G62020	ID=AT1G62020; type=protein-coding; loc=Chr1:+|22919534-22924024;
chr1_h1538	chr1	22922146	22922426	281	gene,protein-coding	NULL	AT1G62020	ID=AT1G62020; type=protein-coding; loc=Chr1:+|22919534-22924024;
chr1_h1539	chr1	22922481	22922740	260	gene,protein-coding	NULL	AT1G62020	ID=AT1G62020; type=protein-coding; loc=Chr1:+|22919534-22924024;
chr1_h1540	chr1	22926343	22926487	145	gene,protein-coding	NULL	AT1G62030	ID=AT1G62030; type=protein-coding; loc=Chr1:-|22924250-22926598;
chr1_h1541	chr1	23059705	23059853	149	gene,protein-coding	NULL	AT1G62360	ID=AT1G62360; type=protein-coding; loc=Chr1:-|23058582-23061722;
chr1_h1542	chr1	23082300	23082434	135	gene,protein-coding	NULL	AT1G62380	ID=AT1G62380; type=protein-coding; loc=Chr1:+|23082170-23084253;
chr1_h1543	chr1	23082545	23082725	181	gene,protein-coding	NULL	AT1G62380	ID=AT1G62380; type=protein-coding; loc=Chr1:+|23082170-23084253;
chr1_h1544	chr1	23083241	23083405	165	gene,protein-coding	NULL	AT1G62380	ID=AT1G62380; type=protein-coding; loc=Chr1:+|23082170-23084253;
chr1_h1545	chr1	23083989	23084131	143	gene,protein-coding	NULL	AT1G62380	ID=AT1G62380; type=protein-coding; loc=Chr1:+|23082170-23084253;
chr1_h1546	chr1	23084666	23084839	174	gene,protein-coding	NULL	AT1G62390	ID=AT1G62390; type=protein-coding; loc=Chr1:-|23084293-23087127;
chr1_h1547	chr1	23084948	23085096	149	gene,protein-coding	NULL	AT1G62390	ID=AT1G62390; type=protein-coding; loc=Chr1:-|23084293-23087127;
chr1_h1548	chr1	23085398	23085672	275	gene,protein-coding	NULL	AT1G62390	ID=AT1G62390; type=protein-coding; loc=Chr1:-|23084293-23087127;
chr1_h1549	chr1	23085680	23086002	323	gene,protein-coding	NULL	AT1G62390	ID=AT1G62390; type=protein-coding; loc=Chr1:-|23084293-23087127;
chr1_h1550	chr1	23086598	23086764	167	gene,protein-coding	NULL	AT1G62390	ID=AT1G62390; type=protein-coding; loc=Chr1:-|23084293-23087127;
chr1_h1551	chr1	23129108	23129495	388	gene,protein-coding	NULL	AT1G62480 // GA-rich	ID=AT1G62480; type=protein-coding; loc=Chr1:+|23128705-23129759; // repName:GA-rich; type=RMSK-TR; repClass=Low_complexity; repFamily=Low_complexity; loc=Chr1:+|23129370-23129496;
chr1_h1552	chr1	23151915	23152048	134	gene,protein-coding	NULL	AT1G62540	ID=AT1G62540; type=protein-coding; loc=Chr1:+|23151794-23155717;
chr1_h1553	chr1	23231594	23231739	146	gene,protein-coding	NULL	AT1G62740	ID=AT1G62740; type=protein-coding; loc=Chr1:+|23230956-23233543;
chr1_h1554	chr1	23231998	23232162	165	gene,protein-coding	NULL	AT1G62740	ID=AT1G62740; type=protein-coding; loc=Chr1:+|23230956-23233543;
chr1_h1555	chr1	23235128	23235357	230	gene,protein-coding	NULL	AT1G62750	ID=AT1G62750; type=protein-coding; loc=Chr1:-|23233434-23236447;
chr1_h1556	chr1	23235405	23235567	163	gene,protein-coding	NULL	AT1G62750	ID=AT1G62750; type=protein-coding; loc=Chr1:-|23233434-23236447;
chr1_h1557	chr1	23263849	23263992	144	gene,protein-coding	NULL	AT1G62820	ID=AT1G62820; type=protein-coding; loc=Chr1:-|23263671-23264349;
chr1_h1558	chr1	23300223	23300352	130	gene,protein-coding	NULL	AT1G62910	ID=AT1G62910; type=protein-coding; loc=Chr1:+|23299057-23303162;
chr1_h1559	chr1	23302718	23302853	136	gene,protein-coding	NULL	AT1G62910	ID=AT1G62910; type=protein-coding; loc=Chr1:+|23299057-23303162;
chr1_h1560	chr1	23307688	23307817	130	gene,protein-coding	NULL	AT1G62930	ID=AT1G62930; type=protein-coding; loc=Chr1:+|23306534-23308683;
chr1_h1561	chr1	23310768	23310940	173	gene,protein-coding	NULL	AT1G62940	ID=AT1G62940; type=protein-coding; loc=Chr1:+|23310535-23312747;
chr1_h1562	chr1	23311579	23311717	139	gene,protein-coding	NULL	AT1G62940	ID=AT1G62940; type=protein-coding; loc=Chr1:+|23310535-23312747;
chr1_h1563	chr1	23311987	23312298	312	gene,protein-coding	NULL	AT1G62940	ID=AT1G62940; type=protein-coding; loc=Chr1:+|23310535-23312747;
chr1_h1564	chr1	23312527	23312657	131	gene,protein-coding	NULL	AT1G62940	ID=AT1G62940; type=protein-coding; loc=Chr1:+|23310535-23312747;
chr1_h1565	chr1	23342699	23342916	218	gene,protein-coding	NULL	AT1G63000	ID=AT1G63000; type=protein-coding; loc=Chr1:+|23342393-23344113;
chr1_h1566	chr1	23343700	23343882	183	gene,protein-coding	NULL	AT1G63000	ID=AT1G63000; type=protein-coding; loc=Chr1:+|23342393-23344113;
chr1_h1567	chr1	23348061	23348192	132	gene,protein-coding	NULL	AT1G63010 // AT1G63010 // AT1G63010 // AT1G63010	ID=AT1G63010; type=protein-coding; loc=Chr1:-|23347717-23352092; // ID=AT1G63010; type=protein-coding; loc=Chr1:-|23347717-23352645; // ID=AT1G63010; type=protein-coding; loc=Chr1:-|23347718-23352646; // ID=AT1G63010; type=protein-coding; loc=Chr1:-|23347718-23352646;
chr1_h1568	chr1	23391323	23391454	132	gene,protein-coding	NULL	AT1G63090	ID=AT1G63090; type=protein-coding; loc=Chr1:-|23391063-23392851;
chr1_h1569	chr1	23414011	23414140	130	gene,protein-coding	NULL	AT1G63130	ID=AT1G63130; type=protein-coding; loc=Chr1:+|23412730-23415149;
chr1_h1570	chr1	23453886	23454044	159	intergenic	NULL	NULL	NULL
chr1_h1571	chr1	23454154	23454292	139	intergenic	NULL	NULL	NULL
chr1_h1572	chr1	23454489	23454780	292	intergenic	NULL	NULL	NULL
chr1_h1573	chr1	23489489	23489618	130	gene,protein-coding	NULL	AT1G63320	ID=AT1G63320; type=protein-coding; loc=Chr1:-|23488884-23489530;
chr1_h1574	chr1	23508489	23508618	130	gene,protein-coding	NULL	AT1G63400	ID=AT1G63400; type=protein-coding; loc=Chr1:+|23507320-23509053;
chr1_h1575	chr1	23593787	23593931	145	gene,protein-coding	NULL	AT1G63640 // AT1G63640	ID=AT1G63640; type=protein-coding; loc=Chr1:-|23589043-23595821; // ID=AT1G63640; type=protein-coding; loc=Chr1:-|23589067-23595775;
chr1_h1576	chr1	23602203	23602366	164	gene,protein-coding	NULL	AT1G63650 // AT1G63650	ID=AT1G63650; type=protein-coding; loc=Chr1:+|23599505-23602902; // ID=AT1G63650; type=protein-coding; loc=Chr1:+|23599653-23602902;
chr1_h1577	chr1	23605714	23605849	136	gene,protein-coding	NULL	AT1G63660 // AT1G63660	ID=AT1G63660; type=protein-coding; loc=Chr1:-|23603935-23607219; // ID=AT1G63660; type=protein-coding; loc=Chr1:-|23603939-23607275;
chr1_h1578	chr1	23615792	23615920	129	gene,protein-coding	NULL	AT1G63680	ID=AT1G63680; type=protein-coding; loc=Chr1:+|23614437-23617767;
chr1_h1579	chr1	23632268	23632418	151	gene,protein-coding	NULL	AT1G63710	ID=AT1G63710; type=protein-coding; loc=Chr1:-|23632178-23633942;
chr1_h1580	chr1	23659101	23659229	129	gene,protein-coding	NULL	AT1G63770 // AT1G63770 // AT1G63770 // AT1G63770	ID=AT1G63770; type=protein-coding; loc=Chr1:-|23657506-23664243; // ID=AT1G63770; type=protein-coding; loc=Chr1:-|23657506-23664243; // ID=AT1G63770; type=protein-coding; loc=Chr1:-|23657506-23664243; // ID=AT1G63770; type=protein-coding; loc=Chr1:-|23657506-23664677;
chr1_h1581	chr1	23701175	23701304	130	intergenic	NULL	NULL	NULL
chr1_h1582	chr1	23741493	23741649	157	gene,protein-coding	NULL	AT1G63980 // AT1G63980	ID=AT1G63980; type=protein-coding; loc=Chr1:+|23740516-23743302; // ID=AT1G63980; type=protein-coding; loc=Chr1:+|23740562-23743302;
chr1_h1583	chr1	23742048	23742192	145	gene,protein-coding	NULL	AT1G63980 // AT1G63980	ID=AT1G63980; type=protein-coding; loc=Chr1:+|23740516-23743302; // ID=AT1G63980; type=protein-coding; loc=Chr1:+|23740562-23743302;
chr1_h1584	chr1	23742373	23742567	195	gene,protein-coding,TE	NULL	AT1TE78160 // AT1G63980 // AT1G63980 // (ATG)n // ATHAT1	ID=AT1TE78160; type=TE; loc=Chr1:+|23742384-23742487; // ID=AT1G63980; type=protein-coding; loc=Chr1:+|23740516-23743302; // ID=AT1G63980; type=protein-coding; loc=Chr1:+|23740562-23743302; // repName:(ATG)n; type=RMSK-TR; repClass=Simple_repeat; repFamily=Simple_repeat; loc=Chr1:+|23742368-23742461; // repName:ATHAT1; type=RMSK-TE; repClass=DNA; repFamily=hAT-Ac; loc=Chr1:+|23742383-23742483;
chr1_h1585	chr1	23742987	23743117	131	gene,protein-coding	NULL	AT1G63980 // AT1G63980 // AT1G63990	ID=AT1G63980; type=protein-coding; loc=Chr1:+|23740516-23743302; // ID=AT1G63980; type=protein-coding; loc=Chr1:+|23740562-23743302; // ID=AT1G63990; type=protein-coding; loc=Chr1:-|23742842-23745374;
chr1_h1586	chr1	23759196	23759345	150	gene,protein-coding	NULL	AT1G64040	ID=AT1G64040; type=protein-coding; loc=Chr1:-|23758283-23760558;
chr1_h1587	chr1	23790101	23790231	131	gene,protein-coding	NULL	AT1G64090	ID=AT1G64090; type=protein-coding; loc=Chr1:+|23789309-23790922;
chr1_h1588	chr1	23790488	23790625	138	gene,protein-coding	NULL	AT1G64090	ID=AT1G64090; type=protein-coding; loc=Chr1:+|23789309-23790922;
chr1_h1589	chr1	23804098	23804282	185	gene,protein-coding	NULL	AT1G64140 // AT1G64142	ID=AT1G64140; type=protein-coding; loc=Chr1:-|23803793-23807159; // ID=AT1G64142; type=protein-coding; loc=Chr1:-|23803793-23807159;
chr1_h1590	chr1	23872796	23872926	131	gene,protein-coding	NULL	AT1G64330	ID=AT1G64330; type=protein-coding; loc=Chr1:+|23870905-23874198;
chr1_h1591	chr1	23880612	23880895	284	gene,protein-coding	NULL	AT1G64340	ID=AT1G64340; type=protein-coding; loc=Chr1:+|23878125-23881073;
chr1_h1592	chr1	23884761	23885012	252	intergenic	NULL	NULL	NULL
chr1_h1593	chr1	23912056	23912185	130	gene,protein-coding	NULL	AT1G64390	ID=AT1G64390; type=protein-coding; loc=Chr1:+|23911119-23915229;
chr1_h1594	chr1	23913505	23913635	131	gene,protein-coding	NULL	AT1G64390	ID=AT1G64390; type=protein-coding; loc=Chr1:+|23911119-23915229;
chr1_h1595	chr1	23953687	23953818	132	gene,protein-coding	NULL	AT1G64500	ID=AT1G64500; type=protein-coding; loc=Chr1:+|23953233-23954492;
chr1_h1596	chr1	23968815	23968986	172	gene,protein-coding	NULL	AT1G64550	ID=AT1G64550; type=protein-coding; loc=Chr1:+|23968779-23973614;
chr1_h1597	chr1	23969247	23969421	175	gene,protein-coding	NULL	AT1G64550	ID=AT1G64550; type=protein-coding; loc=Chr1:+|23968779-23973614;
chr1_h1598	chr1	24046717	24047010	294	gene,protein-coding	NULL	AT1G64720	ID=AT1G64720; type=protein-coding; loc=Chr1:-|24046553-24048622;
chr1_h1599	chr1	24047809	24047962	154	gene,protein-coding	NULL	AT1G64720	ID=AT1G64720; type=protein-coding; loc=Chr1:-|24046553-24048622;
chr1_h1600	chr1	24048359	24048493	135	gene,protein-coding	NULL	AT1G64720	ID=AT1G64720; type=protein-coding; loc=Chr1:-|24046553-24048622;
chr1_h1601	chr1	24052175	24052309	135	gene,protein-coding	NULL	AT1G64740	ID=AT1G64740; type=protein-coding; loc=Chr1:+|24050006-24052487;
chr1_h1602	chr1	24052700	24052830	131	gene,protein-coding	NULL	AT1G64750 // AT1G64750	ID=AT1G64750; type=protein-coding; loc=Chr1:-|24052517-24053879; // ID=AT1G64750; type=protein-coding; loc=Chr1:-|24052581-24053905;
chr1_h1603	chr1	24053619	24053754	136	gene,protein-coding	NULL	AT1G64750 // AT1G64750	ID=AT1G64750; type=protein-coding; loc=Chr1:-|24052517-24053879; // ID=AT1G64750; type=protein-coding; loc=Chr1:-|24052581-24053905;
chr1_h1604	chr1	24105924	24106057	134	gene,protein-coding,TE	NULL	AT1TE79280 // AT1G64880	ID=AT1TE79280; type=TE; loc=Chr1:-|24105931-24106230; // ID=AT1G64880; type=protein-coding; loc=Chr1:+|24105642-24109146;
chr1_h1605	chr1	24128845	24128984	140	gene,protein-coding	NULL	AT1G64950	ID=AT1G64950; type=protein-coding; loc=Chr1:+|24127561-24129458;
chr1_h1606	chr1	24134684	24134829	146	gene,protein-coding	NULL	AT1G64970	ID=AT1G64970; type=protein-coding; loc=Chr1:-|24134085-24136109;
chr1_h1607	chr1	24135028	24135205	178	gene,protein-coding	NULL	AT1G64970	ID=AT1G64970; type=protein-coding; loc=Chr1:-|24134085-24136109;
chr1_h1608	chr1	24150405	24150611	207	gene,protein-coding	NULL	AT1G65010	ID=AT1G65010; type=protein-coding; loc=Chr1:+|24149543-24154274;
chr1_h1609	chr1	24150748	24150879	132	gene,protein-coding	NULL	AT1G65010	ID=AT1G65010; type=protein-coding; loc=Chr1:+|24149543-24154274;
chr1_h1610	chr1	24151230	24151467	238	gene,protein-coding	NULL	AT1G65010	ID=AT1G65010; type=protein-coding; loc=Chr1:+|24149543-24154274;
chr1_h1611	chr1	24151496	24151647	152	gene,protein-coding	NULL	AT1G65010	ID=AT1G65010; type=protein-coding; loc=Chr1:+|24149543-24154274;
chr1_h1612	chr1	24151676	24151881	206	gene,protein-coding	NULL	AT1G65010	ID=AT1G65010; type=protein-coding; loc=Chr1:+|24149543-24154274;
chr1_h1613	chr1	24153718	24153880	163	gene,protein-coding	NULL	AT1G65010	ID=AT1G65010; type=protein-coding; loc=Chr1:+|24149543-24154274;
chr1_h1614	chr1	24190818	24190950	133	intergenic	NULL	NULL	NULL
chr1_h1615	chr1	24228152	24228303	152	gene,protein-coding	NULL	AT1G65220	ID=AT1G65220; type=protein-coding; loc=Chr1:+|24226111-24228970;
chr1_h1616	chr1	24248877	24249018	142	gene,protein-coding	NULL	AT1G65290	ID=AT1G65290; type=protein-coding; loc=Chr1:-|24248828-24250421;
chr1_h1617	chr1	24249024	24249255	232	gene,protein-coding	NULL	AT1G65290	ID=AT1G65290; type=protein-coding; loc=Chr1:-|24248828-24250421;
chr1_h1618	chr1	24262489	24262622	134	gene,protein-coding	NULL	AT1G65320	ID=AT1G65320; type=protein-coding; loc=Chr1:-|24259888-24262951;
chr1_h1619	chr1	24275590	24275844	255	gene,protein-coding,TE	NULL	AT1G65350 // AT1G65347 // AT1G65347 // AT1TE79815	ID=AT1G65350; type=protein-coding; loc=Chr1:-|24272518-24277275; // ID=AT1G65347; type=TE; loc=Chr1:+|24274897-24275690; // ID=AT1G65347; type=protein-coding; loc=Chr1:+|24274897-24275690; // ID=AT1TE79815; type=TE; loc=Chr1:+|24275589-24275609;
chr1_h1620	chr1	24275963	24276188	226	gene,protein-coding	NULL	AT1G65350	ID=AT1G65350; type=protein-coding; loc=Chr1:-|24272518-24277275;
chr1_h1621	chr1	24276211	24276422	212	gene,protein-coding	NULL	AT1G65350	ID=AT1G65350; type=protein-coding; loc=Chr1:-|24272518-24277275;
chr1_h1622	chr1	24276890	24277046	157	gene,protein-coding	NULL	AT1G65350	ID=AT1G65350; type=protein-coding; loc=Chr1:-|24272518-24277275;
chr1_h1623	chr1	24284679	24284861	183	gene,protein-coding	NULL	AT1G65370	ID=AT1G65370; type=protein-coding; loc=Chr1:-|24284469-24286145;
chr1_h1624	chr1	24307305	24307491	187	gene,protein-coding	NULL	AT1G65440 // AT1G65440	ID=AT1G65440; type=protein-coding; loc=Chr1:-|24306667-24314573; // ID=AT1G65440; type=protein-coding; loc=Chr1:-|24306667-24314573;
chr1_h1625	chr1	24308712	24308842	131	gene,protein-coding	NULL	AT1G65440 // AT1G65440	ID=AT1G65440; type=protein-coding; loc=Chr1:-|24306667-24314573; // ID=AT1G65440; type=protein-coding; loc=Chr1:-|24306667-24314573;
chr1_h1626	chr1	24308902	24309036	135	gene,protein-coding	NULL	AT1G65440 // AT1G65440	ID=AT1G65440; type=protein-coding; loc=Chr1:-|24306667-24314573; // ID=AT1G65440; type=protein-coding; loc=Chr1:-|24306667-24314573;
chr1_h1627	chr1	24309185	24309342	158	gene,protein-coding	NULL	AT1G65440 // AT1G65440	ID=AT1G65440; type=protein-coding; loc=Chr1:-|24306667-24314573; // ID=AT1G65440; type=protein-coding; loc=Chr1:-|24306667-24314573;
chr1_h1628	chr1	24309439	24309583	145	gene,protein-coding	NULL	AT1G65440 // AT1G65440	ID=AT1G65440; type=protein-coding; loc=Chr1:-|24306667-24314573; // ID=AT1G65440; type=protein-coding; loc=Chr1:-|24306667-24314573;
chr1_h1629	chr1	24312130	24312260	131	gene,protein-coding	NULL	AT1G65440 // AT1G65440	ID=AT1G65440; type=protein-coding; loc=Chr1:-|24306667-24314573; // ID=AT1G65440; type=protein-coding; loc=Chr1:-|24306667-24314573;
chr1_h1630	chr1	24312364	24312504	141	gene,protein-coding	NULL	AT1G65440 // AT1G65440	ID=AT1G65440; type=protein-coding; loc=Chr1:-|24306667-24314573; // ID=AT1G65440; type=protein-coding; loc=Chr1:-|24306667-24314573;
chr1_h1631	chr1	24316055	24316263	209	gene,protein-coding	NULL	AT1G65445	ID=AT1G65445; type=protein-coding; loc=Chr1:+|24315814-24316752;
chr1_h1632	chr1	24381535	24381687	153	gene,protein-coding	NULL	AT1G65580	ID=AT1G65580; type=protein-coding; loc=Chr1:-|24377314-24384079;
chr1_h1633	chr1	24420013	24420164	152	gene,protein-coding	NULL	AT1G65660	ID=AT1G65660; type=protein-coding; loc=Chr1:-|24418107-24421292;
chr1_h1634	chr1	24425844	24426041	198	intergenic	NULL	NULL	NULL
chr1_h1635	chr1	24482204	24482479	276	intergenic	NULL	NULL	NULL
chr1_h1636	chr1	24482931	24483199	269	TE	NULL	AT1TE80400	ID=AT1TE80400; type=TE; loc=Chr1:-|24483166-24483456;
chr1_h1637	chr1	24485223	24485354	132	gene,protein-coding	NULL	AT1G65820 // AT1G65820 // AT1G65820	ID=AT1G65820; type=protein-coding; loc=Chr1:+|24485101-24486892; // ID=AT1G65820; type=protein-coding; loc=Chr1:+|24485101-24486892; // ID=AT1G65820; type=protein-coding; loc=Chr1:+|24485101-24486892;
chr1_h1638	chr1	24541374	24541506	133	gene,protein-coding	NULL	AT1G65930	ID=AT1G65930; type=protein-coding; loc=Chr1:+|24538886-24542129;
chr1_h1639	chr1	24541579	24541705	127	gene,protein-coding	NULL	AT1G65930	ID=AT1G65930; type=protein-coding; loc=Chr1:+|24538886-24542129;
chr1_h1640	chr1	24552265	24552471	207	gene,protein-coding	NULL	AT1G65960	ID=AT1G65960; type=protein-coding; loc=Chr1:+|24552003-24557730;
chr1_h1641	chr1	24555782	24555934	153	gene,protein-coding	NULL	AT1G65960 // AT1G65960	ID=AT1G65960; type=protein-coding; loc=Chr1:+|24552003-24557730; // ID=AT1G65960; type=protein-coding; loc=Chr1:+|24554413-24557431;
chr1_h1642	chr1	24556059	24556220	162	gene,protein-coding	NULL	AT1G65960 // AT1G65960	ID=AT1G65960; type=protein-coding; loc=Chr1:+|24552003-24557730; // ID=AT1G65960; type=protein-coding; loc=Chr1:+|24554413-24557431;
chr1_h1643	chr1	24556318	24556456	139	gene,protein-coding	NULL	AT1G65960 // AT1G65960	ID=AT1G65960; type=protein-coding; loc=Chr1:+|24552003-24557730; // ID=AT1G65960; type=protein-coding; loc=Chr1:+|24554413-24557431;
chr1_h1644	chr1	24556784	24556979	196	gene,protein-coding	NULL	AT1G65960 // AT1G65960	ID=AT1G65960; type=protein-coding; loc=Chr1:+|24554413-24557431; // ID=AT1G65960; type=protein-coding; loc=Chr1:+|24552003-24557730;
chr1_h1645	chr1	24557026	24557255	230	gene,protein-coding	NULL	AT1G65960 // AT1G65960	ID=AT1G65960; type=protein-coding; loc=Chr1:+|24554413-24557431; // ID=AT1G65960; type=protein-coding; loc=Chr1:+|24552003-24557730;
chr1_h1646	chr1	24557572	24557754	183	gene,protein-coding	NULL	AT1G65960 // AT1G65970	ID=AT1G65960; type=protein-coding; loc=Chr1:+|24552003-24557730; // ID=AT1G65970; type=protein-coding; loc=Chr1:-|24557372-24558322;
chr1_h1647	chr1	24559394	24559786	393	gene,protein-coding	NULL	AT1G65980 // AT1G65980	ID=AT1G65980; type=protein-coding; loc=Chr1:-|24559306-24560936; // ID=AT1G65980; type=protein-coding; loc=Chr1:-|24559306-24560936;
chr1_h1648	chr1	24616495	24616635	141	gene,protein-coding	NULL	AT1G66130	ID=AT1G66130; type=protein-coding; loc=Chr1:+|24614962-24616930;
chr1_h1649	chr1	24633276	24633484	209	gene,protein-coding	NULL	AT1G66150	ID=AT1G66150; type=protein-coding; loc=Chr1:+|24631409-24634749;
chr1_h1650	chr1	24633934	24634084	151	gene,protein-coding	NULL	AT1G66150	ID=AT1G66150; type=protein-coding; loc=Chr1:+|24631409-24634749;
chr1_h1651	chr1	24634129	24634315	187	gene,protein-coding	NULL	AT1G66150	ID=AT1G66150; type=protein-coding; loc=Chr1:+|24631409-24634749;
chr1_h1652	chr1	24655466	24655674	209	gene,protein-coding	NULL	AT1G66200 // AT1G66200	ID=AT1G66200; type=protein-coding; loc=Chr1:-|24655210-24657638; // ID=AT1G66200; type=protein-coding; loc=Chr1:-|24655210-24657638;
chr1_h1653	chr1	24696340	24696522	183	gene,protein-coding	NULL	AT1G66260	ID=AT1G66260; type=protein-coding; loc=Chr1:-|24695640-24698434;
chr1_h1654	chr1	24696766	24696908	143	gene,protein-coding	NULL	AT1G66260	ID=AT1G66260; type=protein-coding; loc=Chr1:-|24695640-24698434;
chr1_h1655	chr1	24697683	24697835	153	gene,protein-coding	NULL	AT1G66260	ID=AT1G66260; type=protein-coding; loc=Chr1:-|24695640-24698434;
chr1_h1656	chr1	24729779	24729995	217	gene,protein-coding	NULL	AT1G66330 // AT1G66330	ID=AT1G66330; type=protein-coding; loc=Chr1:-|24729629-24732360; // ID=AT1G66330; type=protein-coding; loc=Chr1:-|24729629-24732491;
chr1_h1657	chr1	24748391	24748608	218	gene,protein-coding	NULL	AT1G66350	ID=AT1G66350; type=protein-coding; loc=Chr1:+|24748195-24750043;
chr1_h1658	chr1	24748616	24748775	160	gene,protein-coding	NULL	AT1G66350	ID=AT1G66350; type=protein-coding; loc=Chr1:+|24748195-24750043;
chr1_h1659	chr1	24749424	24749789	366	gene,protein-coding	NULL	AT1G66350	ID=AT1G66350; type=protein-coding; loc=Chr1:+|24748195-24750043;
chr1_h1660	chr1	24772863	24773058	196	intergenic	NULL	NULL	NULL
chr1_h1661	chr1	24774407	24774675	269	gene,protein-coding	NULL	AT1G66410	ID=AT1G66410; type=protein-coding; loc=Chr1:-|24774217-24775900;
chr1_h1662	chr1	24839678	24840120	443	gene,protein-coding	NULL	AT1G66580	ID=AT1G66580; type=protein-coding; loc=Chr1:+|24839165-24840612;
chr1_h1663	chr1	24840405	24840559	155	gene,protein-coding	NULL	AT1G66580	ID=AT1G66580; type=protein-coding; loc=Chr1:+|24839165-24840612;
chr1_h1664	chr1	24936958	24937417	460	gene,protein-coding	NULL	AT1G66850	ID=AT1G66850; type=protein-coding; loc=Chr1:+|24936958-24937434;
chr1_h1665	chr1	24993372	24993513	142	gene,protein-coding	NULL	AT1G66970	ID=AT1G66970; type=protein-coding; loc=Chr1:-|24992553-24996117;
chr1_h1666	chr1	24997928	24998058	131	gene,protein-coding	NULL	AT1G66980	ID=AT1G66980; type=protein-coding; loc=Chr1:-|24997309-25001961;
chr1_h1667	chr1	25048421	25048730	310	gene,protein-coding	NULL	AT1G67090 // AT1G67090	ID=AT1G67090; type=protein-coding; loc=Chr1:-|25048158-25049424; // ID=AT1G67090; type=protein-coding; loc=Chr1:-|25048158-25049424;
chr1_h1668	chr1	25048835	25049019	185	gene,protein-coding	NULL	AT1G67090 // AT1G67090	ID=AT1G67090; type=protein-coding; loc=Chr1:-|25048158-25049424; // ID=AT1G67090; type=protein-coding; loc=Chr1:-|25048158-25049424;
chr1_h1669	chr1	25071704	25071862	159	gene,protein-coding	NULL	AT1G67120	ID=AT1G67120; type=protein-coding; loc=Chr1:-|25069562-25095526;
chr1_h1670	chr1	25072051	25072275	225	gene,protein-coding	NULL	AT1G67120	ID=AT1G67120; type=protein-coding; loc=Chr1:-|25069562-25095526;
chr1_h1671	chr1	25091111	25091256	146	gene,protein-coding	NULL	AT1G67120	ID=AT1G67120; type=protein-coding; loc=Chr1:-|25069562-25095526;
chr1_h1672	chr1	25101300	25101439	140	gene,protein-coding	NULL	AT1G67140	ID=AT1G67140; type=protein-coding; loc=Chr1:-|25100908-25117372;
chr1_h1673	chr1	25152223	25152377	155	gene,protein-coding	NULL	AT1G67230	ID=AT1G67230; type=protein-coding; loc=Chr1:-|25151270-25156323;
chr1_h1674	chr1	25152506	25152660	155	gene,protein-coding	NULL	AT1G67230	ID=AT1G67230; type=protein-coding; loc=Chr1:-|25151270-25156323;
chr1_h1675	chr1	25153518	25153666	149	gene,protein-coding	NULL	AT1G67230	ID=AT1G67230; type=protein-coding; loc=Chr1:-|25151270-25156323;
chr1_h1676	chr1	25153844	25154153	310	gene,protein-coding	NULL	AT1G67230	ID=AT1G67230; type=protein-coding; loc=Chr1:-|25151270-25156323;
chr1_h1677	chr1	25189408	25189544	137	gene,protein-coding	NULL	AT1G67280 // AT1G67280	ID=AT1G67280; type=protein-coding; loc=Chr1:-|25188274-25190694; // ID=AT1G67280; type=protein-coding; loc=Chr1:-|25188274-25190694;
chr1_h1678	chr1	25198479	25198658	180	gene,protein-coding	NULL	AT1G67310	ID=AT1G67310; type=protein-coding; loc=Chr1:-|25198182-25203126;
chr1_h1679	chr1	25199814	25199956	143	gene,protein-coding	NULL	AT1G67310	ID=AT1G67310; type=protein-coding; loc=Chr1:-|25198182-25203126;
chr1_h1680	chr1	25231487	25231672	186	gene,protein-coding	NULL	AT1G67340	ID=AT1G67340; type=protein-coding; loc=Chr1:+|25230265-25231840;
chr1_h1681	chr1	25235824	25236100	277	gene,protein-coding	NULL	AT1G67350 // AT1G67350	ID=AT1G67350; type=protein-coding; loc=Chr1:+|25235271-25236878; // ID=AT1G67350; type=protein-coding; loc=Chr1:+|25235479-25236878;
chr1_h1682	chr1	25237062	25237283	222	gene,protein-coding	NULL	AT1G67360 // AT1G67360	ID=AT1G67360; type=protein-coding; loc=Chr1:-|25236811-25238036; // ID=AT1G67360; type=protein-coding; loc=Chr1:-|25236811-25238216;
chr1_h1683	chr1	25261094	25261230	137	intergenic	NULL	NULL	NULL
chr1_h1684	chr1	25262515	25262707	193	gene,protein-coding	NULL	AT1G67430	ID=AT1G67430; type=protein-coding; loc=Chr1:+|25262159-25263789;
chr1_h1685	chr1	25262913	25263095	183	gene,protein-coding	NULL	AT1G67430	ID=AT1G67430; type=protein-coding; loc=Chr1:+|25262159-25263789;
chr1_h1686	chr1	25263643	25263781	139	gene,protein-coding	NULL	AT1G67430	ID=AT1G67430; type=protein-coding; loc=Chr1:+|25262159-25263789;
chr1_h1687	chr1	25277277	25277462	186	gene,protein-coding	NULL	AT1G67480 // AT1G67480	ID=AT1G67480; type=protein-coding; loc=Chr1:+|25276294-25278718; // ID=AT1G67480; type=protein-coding; loc=Chr1:+|25276295-25278718;
chr1_h1688	chr1	25330636	25330860	225	gene,protein-coding	NULL	AT1G67580 // AT1G67580	ID=AT1G67580; type=protein-coding; loc=Chr1:-|25327284-25331379; // ID=AT1G67580; type=protein-coding; loc=Chr1:-|25327284-25331379;
chr1_h1689	chr1	25349366	25349646	281	gene,protein-coding	NULL	AT1G67635	ID=AT1G67635; type=protein-coding; loc=Chr1:+|25349342-25350384;
chr1_h1690	chr1	25374293	25374461	169	gene,protein-coding	NULL	AT1G67700 // AT1G67700	ID=AT1G67700; type=protein-coding; loc=Chr1:+|25374230-25376033; // ID=AT1G67700; type=protein-coding; loc=Chr1:+|25374230-25376034;
chr1_h1691	chr1	25375595	25375723	129	gene,protein-coding	NULL	AT1G67700 // AT1G67700	ID=AT1G67700; type=protein-coding; loc=Chr1:+|25374230-25376033; // ID=AT1G67700; type=protein-coding; loc=Chr1:+|25374230-25376034;
chr1_h1692	chr1	25391902	25392093	192	gene,protein-coding	NULL	AT1G67730	ID=AT1G67730; type=protein-coding; loc=Chr1:+|25391460-25393610;
chr1_h1693	chr1	25394426	25394609	184	gene,protein-coding	NULL	AT1G67740 // AT_rich	ID=AT1G67740; type=protein-coding; loc=Chr1:-|25394068-25395154; // repName:AT_rich; type=RMSK-TR; repClass=Low_complexity; repFamily=Low_complexity; loc=Chr1:+|25394397-25394433;
chr1_h1694	chr1	25489813	25489962	150	gene,protein-coding	NULL	AT1G67990	ID=AT1G67990; type=protein-coding; loc=Chr1:+|25489455-25490867;
chr1_h1695	chr1	25490043	25490179	137	gene,protein-coding	NULL	AT1G67990	ID=AT1G67990; type=protein-coding; loc=Chr1:+|25489455-25490867;
chr1_h1696	chr1	25512175	25512312	138	gene,protein-coding	NULL	AT1G68060	ID=AT1G68060; type=protein-coding; loc=Chr1:-|25510941-25514500;
chr1_h1697	chr1	25525466	25525595	130	gene,protein-coding	NULL	AT1G68110	ID=AT1G68110; type=protein-coding; loc=Chr1:+|25524718-25526150;
chr1_h1698	chr1	25539870	25540024	155	gene,protein-coding	NULL	AT1G68140 // AT1G68140	ID=AT1G68140; type=protein-coding; loc=Chr1:-|25538987-25541740; // ID=AT1G68140; type=protein-coding; loc=Chr1:-|25538987-25541740;
chr1_h1699	chr1	25709856	25710036	181	gene,protein-coding	NULL	AT1G68520	ID=AT1G68520; type=protein-coding; loc=Chr1:-|25709114-25710907;
chr1_h1700	chr1	25710158	25710292	135	gene,protein-coding	NULL	AT1G68520	ID=AT1G68520; type=protein-coding; loc=Chr1:-|25709114-25710907;
chr1_h1701	chr1	25712746	25713343	598	gene,protein-coding	NULL	AT1G68530 // AT1G68530	ID=AT1G68530; type=protein-coding; loc=Chr1:-|25712588-25714807; // ID=AT1G68530; type=protein-coding; loc=Chr1:-|25712588-25714807;
chr1_h1702	chr1	25734444	25734920	477	gene,protein-coding	NULL	AT1G68560	ID=AT1G68560; type=protein-coding; loc=Chr1:-|25734182-25738002;
chr1_h1703	chr1	25734929	25735156	228	gene,protein-coding	NULL	AT1G68560	ID=AT1G68560; type=protein-coding; loc=Chr1:-|25734182-25738002;
chr1_h1704	chr1	25735169	25735304	136	gene,protein-coding	NULL	AT1G68560	ID=AT1G68560; type=protein-coding; loc=Chr1:-|25734182-25738002;
chr1_h1705	chr1	25735338	25735537	200	gene,protein-coding	NULL	AT1G68560	ID=AT1G68560; type=protein-coding; loc=Chr1:-|25734182-25738002;
chr1_h1706	chr1	25736129	25736305	177	gene,protein-coding	NULL	AT1G68560	ID=AT1G68560; type=protein-coding; loc=Chr1:-|25734182-25738002;
chr1_h1707	chr1	25749768	25749967	200	gene,protein-coding	NULL	AT1G68570	ID=AT1G68570; type=protein-coding; loc=Chr1:+|25746736-25750275;
chr1_h1708	chr1	25752852	25753034	183	gene,protein-coding	NULL	AT1G68580 // AT1G68580	ID=AT1G68580; type=protein-coding; loc=Chr1:+|25752735-25755113; // ID=AT1G68580; type=protein-coding; loc=Chr1:+|25752735-25756076;
chr1_h1709	chr1	25754003	25754131	129	gene,protein-coding	NULL	AT1G68580 // AT1G68580	ID=AT1G68580; type=protein-coding; loc=Chr1:+|25752735-25755113; // ID=AT1G68580; type=protein-coding; loc=Chr1:+|25752735-25756076;
chr1_h1710	chr1	25755422	25755575	154	gene,protein-coding	NULL	AT1G68580	ID=AT1G68580; type=protein-coding; loc=Chr1:+|25752735-25756076;
chr1_h1711	chr1	25796500	25796634	135	gene,protein-coding	NULL	AT1G68710	ID=AT1G68710; type=protein-coding; loc=Chr1:-|25793207-25798257;
chr1_h1712	chr1	25835586	25835848	263	gene,protein-coding	NULL	AT1G68790	ID=AT1G68790; type=protein-coding; loc=Chr1:-|25834709-25839319;
chr1_h1713	chr1	25836295	25836459	165	gene,protein-coding	NULL	AT1G68790	ID=AT1G68790; type=protein-coding; loc=Chr1:-|25834709-25839319;
chr1_h1714	chr1	25836773	25837038	266	gene,protein-coding	NULL	AT1G68790	ID=AT1G68790; type=protein-coding; loc=Chr1:-|25834709-25839319;
chr1_h1715	chr1	25837217	25837363	147	gene,protein-coding	NULL	AT1G68790	ID=AT1G68790; type=protein-coding; loc=Chr1:-|25834709-25839319;
chr1_h1716	chr1	25838418	25838545	128	gene,protein-coding	NULL	AT1G68790	ID=AT1G68790; type=protein-coding; loc=Chr1:-|25834709-25839319;
chr1_h1717	chr1	25892178	25892579	402	gene,protein-coding	NULL	AT1G68875	ID=AT1G68875; type=protein-coding; loc=Chr1:+|25892086-25892798;
chr1_h1718	chr1	25892588	25892727	140	gene,protein-coding	NULL	AT1G68875	ID=AT1G68875; type=protein-coding; loc=Chr1:+|25892086-25892798;
chr1_h1719	chr1	25926960	25927127	168	gene,protein-coding	NULL	AT1G68945 // GA-rich	ID=AT1G68945; type=protein-coding; loc=Chr1:+|25926963-25927331; // repName:GA-rich; type=RMSK-TR; repClass=Low_complexity; repFamily=Low_complexity; loc=Chr1:+|25927124-25927161;
chr1_h1720	chr1	25959308	25959452	145	gene,protein-coding	NULL	AT1G69040 // AT1G69040	ID=AT1G69040; type=protein-coding; loc=Chr1:+|25958166-25960307; // ID=AT1G69040; type=protein-coding; loc=Chr1:+|25957819-25960307;
chr1_h1721	chr1	25969430	25969705	276	gene,protein-coding,TE	NULL	AT1TE85090 // AT1G69070 // (CAT)n	ID=AT1TE85090; type=TE; loc=Chr1:+|25969468-25969758; // ID=AT1G69070; type=protein-coding; loc=Chr1:-|25967312-25971389; // repName:(CAT)n; type=RMSK-TR; repClass=Simple_repeat; repFamily=Simple_repeat; loc=Chr1:+|25969495-25969545;
chr1_h1722	chr1	25985970	25986123	154	gene,protein-coding	NULL	AT1G69120	ID=AT1G69120; type=protein-coding; loc=Chr1:-|25982330-25986313;
chr1_h1723	chr1	26031830	26032086	257	TE	NULL	AT1TE85290	ID=AT1TE85290; type=TE; loc=Chr1:-|26030839-26036307;
chr1_h1724	chr1	26035149	26035332	184	gene,protein-coding,TE	NULL	AT1G69250 // AT1G69250 // AT1TE85290	ID=AT1G69250; type=protein-coding; loc=Chr1:+|26032827-26035504; // ID=AT1G69250; type=protein-coding; loc=Chr1:+|26032827-26035504; // ID=AT1TE85290; type=TE; loc=Chr1:-|26030839-26036307;
chr1_h1725	chr1	26095764	26095902	139	gene,protein-coding	NULL	AT1G69420 // AT1G69420	ID=AT1G69420; type=protein-coding; loc=Chr1:+|26093196-26096907; // ID=AT1G69420; type=protein-coding; loc=Chr1:+|26093338-26097043;
chr1_h1726	chr1	26096497	26096704	208	gene,protein-coding	NULL	AT1G69420 // AT1G69420 // (CAA)n	ID=AT1G69420; type=protein-coding; loc=Chr1:+|26093196-26096907; // ID=AT1G69420; type=protein-coding; loc=Chr1:+|26093338-26097043; // repName:(CAA)n; type=RMSK-TR; repClass=Simple_repeat; repFamily=Simple_repeat; loc=Chr1:+|26096606-26096626;
chr1_h1727	chr1	26124011	26124159	149	gene,protein-coding	NULL	AT1G69500 // Athila2_LTR	ID=AT1G69500; type=protein-coding; loc=Chr1:+|26123940-26126057; // repName:Athila2_LTR; type=RMSK-TE; repClass=LTR; repFamily=Gypsy; loc=Chr1:-|26124154-26124214;
chr1_h1728	chr1	26124714	26124844	131	gene,protein-coding	NULL	AT1G69500	ID=AT1G69500; type=protein-coding; loc=Chr1:+|26123940-26126057;
chr1_h1729	chr1	26127622	26127788	167	gene,protein-coding	NULL	AT1G69510 // AT1G69510 // AT1G69510	ID=AT1G69510; type=protein-coding; loc=Chr1:+|26126546-26127924; // ID=AT1G69510; type=protein-coding; loc=Chr1:+|26126350-26127961; // ID=AT1G69510; type=protein-coding; loc=Chr1:+|26126360-26127961;
chr1_h1730	chr1	26142771	26142947	177	gene,protein-coding	NULL	AT1G69530 // AT1G69530 // AT1G69530 // AT1G69530	ID=AT1G69530; type=protein-coding; loc=Chr1:+|26141836-26143496; // ID=AT1G69530; type=protein-coding; loc=Chr1:+|26141836-26143496; // ID=AT1G69530; type=protein-coding; loc=Chr1:+|26141836-26143496; // ID=AT1G69530; type=protein-coding; loc=Chr1:+|26141832-26143500;
chr1_h1731	chr1	26240032	26240181	150	gene,protein-coding	NULL	AT1G69760	ID=AT1G69760; type=protein-coding; loc=Chr1:-|26239260-26240708;
chr1_h1732	chr1	26250251	26250389	139	gene,protein-coding	NULL	AT1G69770	ID=AT1G69770; type=protein-coding; loc=Chr1:-|26248318-26253585;
chr1_h1733	chr1	26288535	26288672	138	gene,protein-coding	NULL	AT1G69830	ID=AT1G69830; type=protein-coding; loc=Chr1:-|26288278-26293053;
chr1_h1734	chr1	26289866	26290041	176	gene,protein-coding	NULL	AT1G69830	ID=AT1G69830; type=protein-coding; loc=Chr1:-|26288278-26293053;
chr1_h1735	chr1	26291352	26291531	180	gene,protein-coding	NULL	AT1G69830	ID=AT1G69830; type=protein-coding; loc=Chr1:-|26288278-26293053;
chr1_h1736	chr1	26291903	26292029	127	gene,protein-coding	NULL	AT1G69830	ID=AT1G69830; type=protein-coding; loc=Chr1:-|26288278-26293053;
chr1_h1737	chr1	26343567	26343707	141	gene,protein-coding	NULL	AT1G69940	ID=AT1G69940; type=protein-coding; loc=Chr1:-|26343369-26345058;
chr1_h1738	chr1	26343849	26344036	188	gene,protein-coding	NULL	AT1G69940	ID=AT1G69940; type=protein-coding; loc=Chr1:-|26343369-26345058;
chr1_h1739	chr1	26344190	26344329	140	gene,protein-coding	NULL	AT1G69940	ID=AT1G69940; type=protein-coding; loc=Chr1:-|26343369-26345058;
chr1_h1740	chr1	26344536	26344675	140	gene,protein-coding	NULL	AT1G69940	ID=AT1G69940; type=protein-coding; loc=Chr1:-|26343369-26345058;
chr1_h1741	chr1	26401027	26401180	154	gene,protein-coding	NULL	AT1G70090 // AT1G70090	ID=AT1G70090; type=protein-coding; loc=Chr1:+|26400790-26402397; // ID=AT1G70090; type=protein-coding; loc=Chr1:+|26400790-26402727;
chr1_h1742	chr1	26401421	26401591	171	gene,protein-coding	NULL	AT1G70090 // AT1G70090	ID=AT1G70090; type=protein-coding; loc=Chr1:+|26400790-26402397; // ID=AT1G70090; type=protein-coding; loc=Chr1:+|26400790-26402727;
chr1_h1743	chr1	26402125	26402269	145	gene,protein-coding	NULL	AT1G70090 // AT1G70090	ID=AT1G70090; type=protein-coding; loc=Chr1:+|26400790-26402397; // ID=AT1G70090; type=protein-coding; loc=Chr1:+|26400790-26402727;
chr1_h1744	chr1	26404163	26404354	192	gene,protein-coding	NULL	AT1G70100 // AT1G70100 // AT1G70100 // AT1G70100	ID=AT1G70100; type=protein-coding; loc=Chr1:+|26403083-26406119; // ID=AT1G70100; type=protein-coding; loc=Chr1:+|26403083-26406119; // ID=AT1G70100; type=protein-coding; loc=Chr1:+|26403124-26406080; // ID=AT1G70100; type=protein-coding; loc=Chr1:+|26403368-26405575;
chr1_h1745	chr1	26432913	26433049	137	gene,protein-coding	NULL	AT1G70200	ID=AT1G70200; type=protein-coding; loc=Chr1:-|26432297-26434400;
chr1_h1746	chr1	26466649	26466779	131	gene,protein-coding	NULL	AT1G70280 // AT1G70280	ID=AT1G70280; type=protein-coding; loc=Chr1:-|26465893-26468703; // ID=AT1G70280; type=protein-coding; loc=Chr1:-|26465893-26468706;
chr1_h1747	chr1	26472807	26472960	154	gene,protein-coding	NULL	AT1G70290	ID=AT1G70290; type=protein-coding; loc=Chr1:-|26471078-26474786;
chr1_h1748	chr1	26485992	26486123	132	gene,protein-coding	NULL	AT1G70310	ID=AT1G70310; type=protein-coding; loc=Chr1:-|26485306-26487435;
chr1_h1749	chr1	26490528	26490723	196	gene,protein-coding	NULL	AT1G70320	ID=AT1G70320; type=protein-coding; loc=Chr1:-|26488522-26501281;
chr1_h1750	chr1	26491075	26491215	141	gene,protein-coding	NULL	AT1G70320	ID=AT1G70320; type=protein-coding; loc=Chr1:-|26488522-26501281;
chr1_h1751	chr1	26491394	26491578	185	gene,protein-coding	NULL	AT1G70320	ID=AT1G70320; type=protein-coding; loc=Chr1:-|26488522-26501281;
chr1_h1752	chr1	26492436	26492666	231	gene,protein-coding	NULL	AT1G70320	ID=AT1G70320; type=protein-coding; loc=Chr1:-|26488522-26501281;
chr1_h1753	chr1	26493343	26493501	159	gene,protein-coding	NULL	AT1G70320	ID=AT1G70320; type=protein-coding; loc=Chr1:-|26488522-26501281;
chr1_h1754	chr1	26493969	26494113	145	gene,protein-coding	NULL	AT1G70320	ID=AT1G70320; type=protein-coding; loc=Chr1:-|26488522-26501281;
chr1_h1755	chr1	26494120	26494613	494	gene,protein-coding,TE	NULL	AT1TE86740 // AT1G70320 // (CAT)n // (CAT)n	ID=AT1TE86740; type=TE; loc=Chr1:-|26494215-26494503; // ID=AT1G70320; type=protein-coding; loc=Chr1:-|26488522-26501281; // repName:(CAT)n; type=RMSK-TR; repClass=Simple_repeat; repFamily=Simple_repeat; loc=Chr1:+|26494211-26494320; // repName:(CAT)n; type=RMSK-TR; repClass=Simple_repeat; repFamily=Simple_repeat; loc=Chr1:+|26494423-26494504;
chr1_h1756	chr1	26495727	26495940	214	gene,protein-coding	NULL	AT1G70320	ID=AT1G70320; type=protein-coding; loc=Chr1:-|26488522-26501281;
chr1_h1757	chr1	26496103	26496259	157	gene,protein-coding	NULL	AT1G70320	ID=AT1G70320; type=protein-coding; loc=Chr1:-|26488522-26501281;
chr1_h1758	chr1	26496265	26496403	139	gene,protein-coding	NULL	AT1G70320	ID=AT1G70320; type=protein-coding; loc=Chr1:-|26488522-26501281;
chr1_h1759	chr1	26496416	26496604	189	gene,protein-coding	NULL	AT1G70320	ID=AT1G70320; type=protein-coding; loc=Chr1:-|26488522-26501281;
chr1_h1760	chr1	26496711	26496840	130	gene,protein-coding	NULL	AT1G70320	ID=AT1G70320; type=protein-coding; loc=Chr1:-|26488522-26501281;
chr1_h1761	chr1	26496848	26497020	173	gene,protein-coding	NULL	AT1G70320	ID=AT1G70320; type=protein-coding; loc=Chr1:-|26488522-26501281;
chr1_h1762	chr1	26497142	26497448	307	gene,protein-coding	NULL	AT1G70320	ID=AT1G70320; type=protein-coding; loc=Chr1:-|26488522-26501281;
chr1_h1763	chr1	26497702	26497833	132	gene,protein-coding	NULL	AT1G70320	ID=AT1G70320; type=protein-coding; loc=Chr1:-|26488522-26501281;
chr1_h1764	chr1	26499388	26499537	150	gene,protein-coding	NULL	AT1G70320	ID=AT1G70320; type=protein-coding; loc=Chr1:-|26488522-26501281;
chr1_h1765	chr1	26499827	26499969	143	gene,protein-coding	NULL	AT1G70320	ID=AT1G70320; type=protein-coding; loc=Chr1:-|26488522-26501281;
chr1_h1766	chr1	26500050	26500194	145	gene,protein-coding	NULL	AT1G70320	ID=AT1G70320; type=protein-coding; loc=Chr1:-|26488522-26501281;
chr1_h1767	chr1	26503633	26503767	135	gene,protein-coding	NULL	AT1G70330	ID=AT1G70330; type=protein-coding; loc=Chr1:+|26502909-26504619;
chr1_h1768	chr1	26512910	26513210	301	gene,protein-coding	NULL	AT1G70370	ID=AT1G70370; type=protein-coding; loc=Chr1:-|26512722-26515188;
chr1_h1769	chr1	26513216	26513515	300	gene,protein-coding	NULL	AT1G70370	ID=AT1G70370; type=protein-coding; loc=Chr1:-|26512722-26515188;
chr1_h1770	chr1	26513571	26513703	133	gene,protein-coding	NULL	AT1G70370	ID=AT1G70370; type=protein-coding; loc=Chr1:-|26512722-26515188;
chr1_h1771	chr1	26513995	26514124	130	gene,protein-coding	NULL	AT1G70370	ID=AT1G70370; type=protein-coding; loc=Chr1:-|26512722-26515188;
chr1_h1772	chr1	26514198	26514415	218	gene,protein-coding	NULL	AT1G70370	ID=AT1G70370; type=protein-coding; loc=Chr1:-|26512722-26515188;
chr1_h1773	chr1	26514474	26514606	133	gene,protein-coding	NULL	AT1G70370	ID=AT1G70370; type=protein-coding; loc=Chr1:-|26512722-26515188;
chr1_h1774	chr1	26514719	26514855	137	gene,protein-coding	NULL	AT1G70370	ID=AT1G70370; type=protein-coding; loc=Chr1:-|26512722-26515188;
chr1_h1775	chr1	26563211	26563367	157	gene,protein-coding	NULL	AT1G70480 // AT1G70480	ID=AT1G70480; type=protein-coding; loc=Chr1:+|26561824-26563809; // ID=AT1G70480; type=protein-coding; loc=Chr1:+|26562059-26563809;
chr1_h1776	chr1	26565007	26565149	143	gene,protein-coding	NULL	AT1G70490 // AT1G70490 // AT1G70490	ID=AT1G70490; type=protein-coding; loc=Chr1:-|26563924-26565789; // ID=AT1G70490; type=protein-coding; loc=Chr1:-|26563924-26565790; // ID=AT1G70490; type=protein-coding; loc=Chr1:-|26563924-26565810;
chr1_h1777	chr1	26608152	26608304	153	intergenic	NULL	NULL	NULL
chr1_h1778	chr1	26620968	26621138	171	gene,protein-coding	NULL	AT1G70600	ID=AT1G70600; type=protein-coding; loc=Chr1:-|26620923-26621659;
chr1_h1779	chr1	26621172	26621663	492	gene,protein-coding	NULL	AT1G70600	ID=AT1G70600; type=protein-coding; loc=Chr1:-|26620923-26621659;
chr1_h1780	chr1	26654932	26655065	134	gene,protein-coding	NULL	AT1G70700 // AT1G70700	ID=AT1G70700; type=protein-coding; loc=Chr1:+|26654768-26657064; // ID=AT1G70700; type=protein-coding; loc=Chr1:+|26654768-26657064;
chr1_h1781	chr1	26656266	26656478	213	gene,protein-coding	NULL	AT1G70700 // AT1G70700	ID=AT1G70700; type=protein-coding; loc=Chr1:+|26654768-26657064; // ID=AT1G70700; type=protein-coding; loc=Chr1:+|26654768-26657064;
chr1_h1782	chr1	26690815	26691239	425	gene,protein-coding	NULL	AT1G70770	ID=AT1G70770; type=protein-coding; loc=Chr1:-|26688230-26691277;
chr1_h1783	chr1	26695498	26695651	154	gene,protein-coding	NULL	AT1G70780 // AT1G70782	ID=AT1G70780; type=protein-coding; loc=Chr1:-|26695166-26696392; // ID=AT1G70782; type=protein-coding; loc=Chr1:-|26695166-26696392;
chr1_h1784	chr1	26709997	26710470	474	gene,protein-coding	NULL	AT1G70830 // AT1G70830 // AT1G70830 // AT1G70830 // AT1G70830	ID=AT1G70830; type=protein-coding; loc=Chr1:-|26709947-26711462; // ID=AT1G70830; type=protein-coding; loc=Chr1:-|26709947-26711462; // ID=AT1G70830; type=protein-coding; loc=Chr1:-|26709947-26711462; // ID=AT1G70830; type=protein-coding; loc=Chr1:-|26710005-26711462; // ID=AT1G70830; type=protein-coding; loc=Chr1:-|26710005-26711462;
chr1_h1785	chr1	26710654	26711053	400	gene,protein-coding	NULL	AT1G70830 // AT1G70830 // AT1G70830 // AT1G70830 // AT1G70830	ID=AT1G70830; type=protein-coding; loc=Chr1:-|26709947-26711462; // ID=AT1G70830; type=protein-coding; loc=Chr1:-|26709947-26711462; // ID=AT1G70830; type=protein-coding; loc=Chr1:-|26710005-26711462; // ID=AT1G70830; type=protein-coding; loc=Chr1:-|26709947-26711462; // ID=AT1G70830; type=protein-coding; loc=Chr1:-|26710005-26711462;
chr1_h1786	chr1	26711152	26711419	268	gene,protein-coding	NULL	AT1G70830 // AT1G70830 // AT1G70830 // AT1G70830 // AT1G70830	ID=AT1G70830; type=protein-coding; loc=Chr1:-|26709947-26711462; // ID=AT1G70830; type=protein-coding; loc=Chr1:-|26709947-26711462; // ID=AT1G70830; type=protein-coding; loc=Chr1:-|26710005-26711462; // ID=AT1G70830; type=protein-coding; loc=Chr1:-|26709947-26711462; // ID=AT1G70830; type=protein-coding; loc=Chr1:-|26710005-26711462;
chr1_h1787	chr1	26722328	26722463	136	intergenic	NULL	ATRAN	repName:ATRAN; type=RMSK-TE; repClass=DNA?; repFamily=DNA?; loc=Chr1:+|26722329-26722453;
chr1_h1788	chr1	26763490	26763628	139	gene,protein-coding	NULL	AT1G70980	ID=AT1G70980; type=protein-coding; loc=Chr1:+|26762339-26764623;
chr1_h1789	chr1	26786431	26786565	135	gene,protein-coding	NULL	AT1G71010	ID=AT1G71010; type=protein-coding; loc=Chr1:+|26782839-26788970;
chr1_h1790	chr1	26788151	26788369	219	gene,protein-coding	NULL	AT1G71010	ID=AT1G71010; type=protein-coding; loc=Chr1:+|26782839-26788970;
chr1_h1791	chr1	26791613	26791748	136	gene,protein-coding	NULL	AT1G71020 // AT1G71020	ID=AT1G71020; type=protein-coding; loc=Chr1:-|26790597-26793175; // ID=AT1G71020; type=protein-coding; loc=Chr1:-|26790597-26793175;
chr1_h1792	chr1	26810196	26810358	163	gene,protein-coding	NULL	AT1G71080	ID=AT1G71080; type=protein-coding; loc=Chr1:-|26809841-26811842;
chr1_h1793	chr1	26828971	26829127	157	gene,protein-coding	NULL	AT1G71160	ID=AT1G71160; type=protein-coding; loc=Chr1:-|26828701-26830208;
chr1_h1794	chr1	26832776	26832921	146	gene,protein-coding	NULL	AT1G71180	ID=AT1G71180; type=protein-coding; loc=Chr1:+|26832335-26833709;
chr1_h1795	chr1	26861749	26861955	207	gene,protein-coding	NULL	AT1G71260	ID=AT1G71260; type=protein-coding; loc=Chr1:-|26861657-26863422;
chr1_h1796	chr1	26879681	26879812	132	gene,protein-coding	NULL	AT1G71310 // AT1G71310 // AT1G71310	ID=AT1G71310; type=protein-coding; loc=Chr1:-|26878577-26880011; // ID=AT1G71310; type=protein-coding; loc=Chr1:-|26877745-26880024; // ID=AT1G71310; type=protein-coding; loc=Chr1:-|26878466-26880024;
chr1_h1797	chr1	26891539	26891703	165	intergenic	NULL	NULL	NULL
chr1_h1798	chr1	26966227	26966393	167	gene,protein-coding	NULL	AT1G71695	ID=AT1G71695; type=protein-coding; loc=Chr1:+|26964249-26966688;
chr1_h1799	chr1	27055235	27055365	131	gene,protein-coding	NULL	AT1G71880	ID=AT1G71880; type=protein-coding; loc=Chr1:+|27054180-27056341;
chr1_h1800	chr1	27108505	27108635	131	gene,protein-coding	NULL	AT1G72010	ID=AT1G72010; type=protein-coding; loc=Chr1:+|27107567-27109275;
chr1_h1801	chr1	27109606	27109736	131	gene,protein-coding	NULL	AT1G72020	ID=AT1G72020; type=protein-coding; loc=Chr1:-|27109291-27110431;
chr1_h1802	chr1	27112625	27112825	201	gene,protein-coding	NULL	AT1G72040	ID=AT1G72040; type=protein-coding; loc=Chr1:-|27111894-27114342;
chr1_h1803	chr1	27113172	27113306	135	gene,protein-coding	NULL	AT1G72040	ID=AT1G72040; type=protein-coding; loc=Chr1:-|27111894-27114342;
chr1_h1804	chr1	27113621	27113874	254	gene,protein-coding	NULL	AT1G72040	ID=AT1G72040; type=protein-coding; loc=Chr1:-|27111894-27114342;
chr1_h1805	chr1	27126299	27126710	412	gene,protein-coding	NULL	AT1G72090	ID=AT1G72090; type=protein-coding; loc=Chr1:+|27123567-27126895;
chr1_h1806	chr1	27148664	27148906	243	gene,protein-coding	NULL	AT1G72150	ID=AT1G72150; type=protein-coding; loc=Chr1:+|27148460-27150980;
chr1_h1807	chr1	27149137	27149299	163	gene,protein-coding,TE	NULL	AT1TE88825 // AT1G72150	ID=AT1TE88825; type=TE; loc=Chr1:-|27148924-27149184; // ID=AT1G72150; type=protein-coding; loc=Chr1:+|27148460-27150980;
chr1_h1808	chr1	27149587	27149751	165	gene,protein-coding	NULL	AT1G72150	ID=AT1G72150; type=protein-coding; loc=Chr1:+|27148460-27150980;
chr1_h1809	chr1	27165340	27165501	162	gene,protein-coding	NULL	AT1G72180	ID=AT1G72180; type=protein-coding; loc=Chr1:+|27162820-27167430;
chr1_h1810	chr1	27194449	27194585	137	gene,protein-coding	NULL	AT1G72250	ID=AT1G72250; type=protein-coding; loc=Chr1:+|27192902-27198314;
chr1_h1811	chr1	27198705	27198909	205	gene,protein-coding	NULL	AT1G72260	ID=AT1G72260; type=protein-coding; loc=Chr1:-|27198433-27199444;
chr1_h1812	chr1	27199156	27199362	207	gene,protein-coding	NULL	AT1G72260	ID=AT1G72260; type=protein-coding; loc=Chr1:-|27198433-27199444;
chr1_h1813	chr1	27235771	27235904	134	gene,protein-coding	NULL	AT1G72330 // AT1G72330	ID=AT1G72330; type=protein-coding; loc=Chr1:+|27233485-27236788; // ID=AT1G72330; type=protein-coding; loc=Chr1:+|27233485-27236788;
chr1_h1814	chr1	27243007	27243140	134	gene,protein-coding	NULL	AT1G72370 // AT1G72370	ID=AT1G72370; type=protein-coding; loc=Chr1:-|27242943-27244931; // ID=AT1G72370; type=protein-coding; loc=Chr1:-|27242945-27244931;
chr1_h1815	chr1	27243338	27243503	166	gene,protein-coding	NULL	AT1G72370 // AT1G72370	ID=AT1G72370; type=protein-coding; loc=Chr1:-|27242943-27244931; // ID=AT1G72370; type=protein-coding; loc=Chr1:-|27242945-27244931;
chr1_h1816	chr1	27244701	27244916	216	gene,protein-coding	NULL	AT1G72370 // AT1G72370	ID=AT1G72370; type=protein-coding; loc=Chr1:-|27242943-27244931; // ID=AT1G72370; type=protein-coding; loc=Chr1:-|27242945-27244931;
chr1_h1817	chr1	27268599	27268863	265	gene,protein-coding	NULL	AT1G72440 // (CAT)n	ID=AT1G72440; type=protein-coding; loc=Chr1:-|27268165-27273596; // repName:(CAT)n; type=RMSK-TR; repClass=Simple_repeat; repFamily=Simple_repeat; loc=Chr1:+|27268666-27268821;
chr1_h1818	chr1	27272952	27273082	131	gene,protein-coding	NULL	AT1G72440	ID=AT1G72440; type=protein-coding; loc=Chr1:-|27268165-27273596;
chr1_h1819	chr1	27275998	27276137	140	gene,protein-coding	NULL	AT1G72450	ID=AT1G72450; type=protein-coding; loc=Chr1:-|27274065-27276317;
chr1_h1820	chr1	27339347	27339547	201	gene,protein-coding	NULL	AT1G72610 // ATREP16	ID=AT1G72610; type=protein-coding; loc=Chr1:-|27339114-27340044; // repName:ATREP16; type=RMSK-TE; repClass=DNA; repFamily=MuDR; loc=Chr1:+|27339483-27339520;
chr1_h1821	chr1	27339564	27339700	137	gene,protein-coding	NULL	AT1G72610	ID=AT1G72610; type=protein-coding; loc=Chr1:-|27339114-27340044;
chr1_h1822	chr1	27344967	27345096	130	gene,protein-coding	NULL	AT1G72630	ID=AT1G72630; type=protein-coding; loc=Chr1:+|27344270-27345576;
chr1_h1823	chr1	27345143	27345316	174	gene,protein-coding	NULL	AT1G72630	ID=AT1G72630; type=protein-coding; loc=Chr1:+|27344270-27345576;
chr1_h1824	chr1	27348644	27348795	152	gene,protein-coding	NULL	AT1G72645	ID=AT1G72645; type=protein-coding; loc=Chr1:+|27348381-27349219;
chr1_h1825	chr1	27378395	27378599	205	gene,protein-coding	NULL	AT1G72730	ID=AT1G72730; type=protein-coding; loc=Chr1:-|27377798-27380182;
chr1_h1826	chr1	27391087	27391214	128	gene,protein-coding	NULL	AT1G72770 // AT1G72770	ID=AT1G72770; type=protein-coding; loc=Chr1:+|27390062-27393252; // ID=AT1G72770; type=protein-coding; loc=Chr1:+|27390058-27393281;
chr1_h1827	chr1	27439776	27439930	155	gene,protein-coding	NULL	AT1G72930 // AT1G72930	ID=AT1G72930; type=protein-coding; loc=Chr1:+|27439452-27440464; // ID=AT1G72930; type=protein-coding; loc=Chr1:+|27439452-27440464;
chr1_h1828	chr1	27440061	27440210	150	gene,protein-coding	NULL	AT1G72930 // AT1G72930	ID=AT1G72930; type=protein-coding; loc=Chr1:+|27439452-27440464; // ID=AT1G72930; type=protein-coding; loc=Chr1:+|27439452-27440464;
chr1_h1829	chr1	27454130	27454321	192	gene,protein-coding	NULL	AT1G72970 // AT1G72970	ID=AT1G72970; type=protein-coding; loc=Chr1:+|27452766-27455964; // ID=AT1G72970; type=protein-coding; loc=Chr1:+|27452766-27455964;
chr1_h1830	chr1	27454569	27454866	298	gene,protein-coding	NULL	AT1G72970 // AT1G72970	ID=AT1G72970; type=protein-coding; loc=Chr1:+|27452766-27455964; // ID=AT1G72970; type=protein-coding; loc=Chr1:+|27452766-27455964;
chr1_h1831	chr1	27455312	27455580	269	gene,protein-coding	NULL	AT1G72970 // AT1G72970	ID=AT1G72970; type=protein-coding; loc=Chr1:+|27452766-27455964; // ID=AT1G72970; type=protein-coding; loc=Chr1:+|27452766-27455964;
chr1_h1832	chr1	27455656	27455783	128	gene,protein-coding	NULL	AT1G72970 // AT1G72970	ID=AT1G72970; type=protein-coding; loc=Chr1:+|27452766-27455964; // ID=AT1G72970; type=protein-coding; loc=Chr1:+|27452766-27455964;
chr1_h1833	chr1	27473971	27474110	140	gene,protein-coding	NULL	AT1G73030	ID=AT1G73030; type=protein-coding; loc=Chr1:+|27473826-27475122;
chr1_h1834	chr1	27487800	27488016	217	gene,protein-coding	NULL	AT1G73080	ID=AT1G73080; type=protein-coding; loc=Chr1:+|27484513-27488201;
chr1_h1835	chr1	27593901	27594030	130	gene,protein-coding	NULL	AT1G73390 // AT1G73390 // AT1G73390 // AT1G73390	ID=AT1G73390; type=protein-coding; loc=Chr1:-|27590810-27594198; // ID=AT1G73390; type=protein-coding; loc=Chr1:-|27590810-27595110; // ID=AT1G73390; type=protein-coding; loc=Chr1:-|27590810-27595142; // ID=AT1G73390; type=protein-coding; loc=Chr1:-|27590810-27595142;
chr1_h1836	chr1	27614035	27614177	143	gene,protein-coding	NULL	AT1G73450	ID=AT1G73450; type=protein-coding; loc=Chr1:+|27613856-27618897;
chr1_h1837	chr1	27615830	27615973	144	gene,protein-coding	NULL	AT1G73450	ID=AT1G73450; type=protein-coding; loc=Chr1:+|27613856-27618897;
chr1_h1838	chr1	27620201	27620424	224	gene,protein-coding	NULL	AT1G73460	ID=AT1G73460; type=protein-coding; loc=Chr1:+|27620122-27625092;
chr1_h1839	chr1	27622304	27622447	144	gene,protein-coding	NULL	AT1G73460	ID=AT1G73460; type=protein-coding; loc=Chr1:+|27620122-27625092;
chr1_h1840	chr1	27639896	27640029	134	gene,protein-coding	NULL	AT1G73500	ID=AT1G73500; type=protein-coding; loc=Chr1:-|27639091-27640529;
chr1_h1841	chr1	27672491	27672632	142	gene,protein-coding	NULL	AT1G73600 // AT1G73600 // AT1G73602	ID=AT1G73600; type=protein-coding; loc=Chr1:+|27669152-27673572; // ID=AT1G73600; type=protein-coding; loc=Chr1:+|27670626-27673572; // ID=AT1G73602; type=protein-coding; loc=Chr1:+|27670626-27673569;
chr1_h1842	chr1	27690527	27690814	288	gene,protein-coding	NULL	AT1G73655	ID=AT1G73655; type=protein-coding; loc=Chr1:-|27690359-27691814;
chr1_h1843	chr1	27705316	27705495	180	gene,protein-coding	NULL	AT1G73680	ID=AT1G73680; type=protein-coding; loc=Chr1:-|27703944-27707514;
chr1_h1844	chr1	27731959	27732096	138	gene,protein-coding	NULL	AT1G73730	ID=AT1G73730; type=protein-coding; loc=Chr1:-|27730031-27732514;
chr1_h1845	chr1	27787109	27787249	141	gene,protein-coding	NULL	AT1G73885	ID=AT1G73885; type=protein-coding; loc=Chr1:+|27786864-27787708;
chr1_h1846	chr1	27841583	27841725	143	gene,protein-coding	NULL	AT1G74030	ID=AT1G74030; type=protein-coding; loc=Chr1:-|27839184-27841939;
chr1_h1847	chr1	27847200	27847419	220	gene,protein-coding	NULL	AT1G74050	ID=AT1G74050; type=protein-coding; loc=Chr1:-|27847047-27848806;
chr1_h1848	chr1	27847581	27847719	139	gene,protein-coding	NULL	AT1G74050	ID=AT1G74050; type=protein-coding; loc=Chr1:-|27847047-27848806;
chr1_h1849	chr1	27849926	27850184	259	gene,protein-coding	NULL	AT1G74060	ID=AT1G74060; type=protein-coding; loc=Chr1:-|27849833-27851374;
chr1_h1850	chr1	27850328	27850457	130	gene,protein-coding	NULL	AT1G74060	ID=AT1G74060; type=protein-coding; loc=Chr1:-|27849833-27851374;
chr1_h1851	chr1	27851231	27851364	134	gene,protein-coding	NULL	AT1G74060	ID=AT1G74060; type=protein-coding; loc=Chr1:-|27849833-27851374;
chr1_h1852	chr1	27959741	27959873	133	gene,protein-coding	NULL	AT1G74380	ID=AT1G74380; type=protein-coding; loc=Chr1:+|27959578-27961454;
chr1_h1853	chr1	27960500	27960665	166	gene,protein-coding	NULL	AT1G74380	ID=AT1G74380; type=protein-coding; loc=Chr1:+|27959578-27961454;
chr1_h1854	chr1	27961129	27961279	151	gene,protein-coding	NULL	AT1G74380	ID=AT1G74380; type=protein-coding; loc=Chr1:+|27959578-27961454;
chr1_h1855	chr1	27975318	27975446	129	gene,protein-coding	NULL	AT1G74430	ID=AT1G74430; type=protein-coding; loc=Chr1:+|27975179-27977434;
chr1_h1856	chr1	27983091	27983274	184	gene,protein-coding	NULL	AT1G74450	ID=AT1G74450; type=protein-coding; loc=Chr1:+|27982509-27984280;
chr1_h1857	chr1	27991405	27991950	546	gene,protein-coding	NULL	AT1G74470	ID=AT1G74470; type=protein-coding; loc=Chr1:+|27991165-27993006;
chr1_h1858	chr1	27992055	27992455	401	gene,protein-coding	NULL	AT1G74470	ID=AT1G74470; type=protein-coding; loc=Chr1:+|27991165-27993006;
chr1_h1859	chr1	27992631	27992839	209	gene,protein-coding	NULL	AT1G74470	ID=AT1G74470; type=protein-coding; loc=Chr1:+|27991165-27993006;
chr1_h1860	chr1	28013489	28013849	361	gene,protein-coding	NULL	AT1G74540	ID=AT1G74540; type=protein-coding; loc=Chr1:+|28013309-28015049;
chr1_h1861	chr1	28014036	28014291	256	gene,protein-coding	NULL	AT1G74540	ID=AT1G74540; type=protein-coding; loc=Chr1:+|28013309-28015049;
chr1_h1862	chr1	28016244	28016471	228	gene,protein-coding	NULL	AT1G74550	ID=AT1G74550; type=protein-coding; loc=Chr1:+|28016045-28017711;
chr1_h1863	chr1	28016785	28016965	181	gene,protein-coding	NULL	AT1G74550	ID=AT1G74550; type=protein-coding; loc=Chr1:+|28016045-28017711;
chr1_h1864	chr1	28017371	28017529	159	gene,protein-coding	NULL	AT1G74550	ID=AT1G74550; type=protein-coding; loc=Chr1:+|28016045-28017711;
chr1_h1865	chr1	28017733	28017883	151	gene,protein-coding	NULL	AT1G74560 // AT1G74560 // AT1G74560	ID=AT1G74560; type=protein-coding; loc=Chr1:-|28017584-28020049; // ID=AT1G74560; type=protein-coding; loc=Chr1:-|28017584-28020049; // ID=AT1G74560; type=protein-coding; loc=Chr1:-|28017584-28020049;
chr1_h1866	chr1	28019792	28019932	141	gene,protein-coding	NULL	AT1G74560 // AT1G74560 // AT1G74560	ID=AT1G74560; type=protein-coding; loc=Chr1:-|28017584-28020049; // ID=AT1G74560; type=protein-coding; loc=Chr1:-|28017584-28020049; // ID=AT1G74560; type=protein-coding; loc=Chr1:-|28017584-28020049;
chr1_h1867	chr1	28053699	28053881	183	gene,protein-coding	NULL	AT1G74670	ID=AT1G74670; type=protein-coding; loc=Chr1:+|28053286-28054149;
chr1_h1868	chr1	28061904	28062052	149	gene,protein-coding	NULL	AT1G74690	ID=AT1G74690; type=protein-coding; loc=Chr1:-|28061159-28064625;
chr1_h1869	chr1	28062094	28062333	240	gene,protein-coding	NULL	AT1G74690	ID=AT1G74690; type=protein-coding; loc=Chr1:-|28061159-28064625;
chr1_h1870	chr1	28117101	28117250	150	gene,protein-coding	NULL	AT1G74840	ID=AT1G74840; type=protein-coding; loc=Chr1:-|28115897-28117405;
chr1_h1871	chr1	28119926	28120063	138	gene,protein-coding	NULL	AT1G74850	ID=AT1G74850; type=protein-coding; loc=Chr1:-|28118849-28122314;
chr1_h1872	chr1	28123693	28123834	142	gene,protein-coding	NULL	AT1G74860	ID=AT1G74860; type=protein-coding; loc=Chr1:+|28123319-28125882;
chr1_h1873	chr1	28142488	28142623	136	gene,protein-coding	NULL	AT1G74920	ID=AT1G74920; type=protein-coding; loc=Chr1:-|28139009-28142744;
chr1_h1874	chr1	28146317	28146447	131	gene,protein-coding	NULL	AT1G74940	ID=AT1G74940; type=protein-coding; loc=Chr1:+|28146059-28147378;
chr1_h1875	chr1	28174835	28175002	168	gene,protein-coding	NULL	AT1G75030	ID=AT1G75030; type=protein-coding; loc=Chr1:+|28174378-28175383;
chr1_h1876	chr1	28203203	28203344	142	gene,protein-coding	NULL	AT1G75140	ID=AT1G75140; type=protein-coding; loc=Chr1:-|28202053-28204279;
chr1_h1877	chr1	28212195	28212357	163	intergenic	NULL	NULL	NULL
chr1_h1878	chr1	28232553	28232696	144	gene,protein-coding	NULL	AT1G75220	ID=AT1G75220; type=protein-coding; loc=Chr1:-|28229157-28232831;
chr1_h1879	chr1	28241870	28241996	127	gene,protein-coding	NULL	AT1G75240	ID=AT1G75240; type=protein-coding; loc=Chr1:+|28241072-28242756;
chr1_h1880	chr1	28242191	28242486	296	gene,protein-coding	NULL	AT1G75240	ID=AT1G75240; type=protein-coding; loc=Chr1:+|28241072-28242756;
chr1_h1881	chr1	28252568	28252711	144	gene,protein-coding	NULL	AT1G75280	ID=AT1G75280; type=protein-coding; loc=Chr1:+|28251960-28253619;
chr1_h1882	chr1	28263714	28263895	182	gene,protein-coding	NULL	AT1G75310	ID=AT1G75310; type=protein-coding; loc=Chr1:+|28261004-28266124;
chr1_h1883	chr1	28272349	28272512	164	gene,protein-coding	NULL	AT1G75350	ID=AT1G75350; type=protein-coding; loc=Chr1:+|28272071-28272832;
chr1_h1884	chr1	28292292	28292429	138	gene,protein-coding	NULL	AT1G75388 // AT1G75390 // AT1G75390	ID=AT1G75388; type=protein-coding; loc=Chr1:+|28291698-28293008; // ID=AT1G75390; type=protein-coding; loc=Chr1:+|28291698-28293008; // ID=AT1G75390; type=protein-coding; loc=Chr1:+|28291698-28293008;
chr1_h1885	chr1	28292537	28292679	143	gene,protein-coding	NULL	AT1G75388 // AT1G75390 // AT1G75390	ID=AT1G75388; type=protein-coding; loc=Chr1:+|28291698-28293008; // ID=AT1G75390; type=protein-coding; loc=Chr1:+|28291698-28293008; // ID=AT1G75390; type=protein-coding; loc=Chr1:+|28291698-28293008;
chr1_h1886	chr1	28372609	28372743	135	gene,protein-coding	NULL	AT1G75560 // AT1G75560	ID=AT1G75560; type=protein-coding; loc=Chr1:-|28371141-28373241; // ID=AT1G75560; type=protein-coding; loc=Chr1:-|28371262-28373241;
chr1_h1887	chr1	28400857	28400998	142	gene,protein-coding	NULL	AT1G75630	ID=AT1G75630; type=protein-coding; loc=Chr1:+|28400608-28402256;
chr1_h1888	chr1	28418416	28418546	131	gene,protein-coding	NULL	AT1G75680	ID=AT1G75680; type=protein-coding; loc=Chr1:-|28417052-28419529;
chr1_h1889	chr1	28459098	28459230	133	gene,protein-coding	NULL	AT1G75800	ID=AT1G75800; type=protein-coding; loc=Chr1:+|28458782-28460854;
chr1_h1890	chr1	28459305	28459496	192	gene,protein-coding	NULL	AT1G75800	ID=AT1G75800; type=protein-coding; loc=Chr1:+|28458782-28460854;
chr1_h1891	chr1	28477392	28477582	191	gene,protein-coding	NULL	AT1G75840	ID=AT1G75840; type=protein-coding; loc=Chr1:+|28475707-28477802;
chr1_h1892	chr1	28486890	28487040	151	gene,protein-coding	NULL	AT1G75870	ID=AT1G75870; type=protein-coding; loc=Chr1:+|28486229-28487393;
chr1_h1893	chr1	28501615	28501748	134	gene,protein-coding	NULL	AT1G75910	ID=AT1G75910; type=protein-coding; loc=Chr1:+|28501434-28503283;
chr1_h1894	chr1	28502124	28502356	233	gene,protein-coding	NULL	AT1G75910	ID=AT1G75910; type=protein-coding; loc=Chr1:+|28501434-28503283;
chr1_h1895	chr1	28502431	28502695	265	gene,protein-coding	NULL	AT1G75910	ID=AT1G75910; type=protein-coding; loc=Chr1:+|28501434-28503283;
chr1_h1896	chr1	28502933	28503225	293	gene,protein-coding	NULL	AT1G75910	ID=AT1G75910; type=protein-coding; loc=Chr1:+|28501434-28503283;
chr1_h1897	chr1	28508508	28508637	130	gene,protein-coding	NULL	AT1G75930	ID=AT1G75930; type=protein-coding; loc=Chr1:+|28508072-28509857;
chr1_h1898	chr1	28508719	28508974	256	gene,protein-coding	NULL	AT1G75930	ID=AT1G75930; type=protein-coding; loc=Chr1:+|28508072-28509857;
chr1_h1899	chr1	28509075	28509321	247	gene,protein-coding	NULL	AT1G75930	ID=AT1G75930; type=protein-coding; loc=Chr1:+|28508072-28509857;
chr1_h1900	chr1	28511187	28511315	129	gene,protein-coding	NULL	AT1G75940	ID=AT1G75940; type=protein-coding; loc=Chr1:+|28511168-28514284;
chr1_h1901	chr1	28512353	28512617	265	gene,protein-coding	NULL	AT1G75940	ID=AT1G75940; type=protein-coding; loc=Chr1:+|28511168-28514284;
chr1_h1902	chr1	28512923	28513137	215	gene,protein-coding	NULL	AT1G75940	ID=AT1G75940; type=protein-coding; loc=Chr1:+|28511168-28514284;
chr1_h1903	chr1	28513584	28513719	136	gene,protein-coding	NULL	AT1G75940	ID=AT1G75940; type=protein-coding; loc=Chr1:+|28511168-28514284;
chr1_h1904	chr1	28513963	28514140	178	gene,protein-coding	NULL	AT1G75940	ID=AT1G75940; type=protein-coding; loc=Chr1:+|28511168-28514284;
chr1_h1905	chr1	28517290	28517493	204	gene,protein-coding	NULL	AT1G75950	ID=AT1G75950; type=protein-coding; loc=Chr1:+|28516548-28517699;
chr1_h1906	chr1	28528707	28528848	142	gene,protein-coding	NULL	AT1G76010	ID=AT1G76010; type=protein-coding; loc=Chr1:-|28528077-28530790;
chr1_h1907	chr1	28529014	28529147	134	gene,protein-coding	NULL	AT1G76010	ID=AT1G76010; type=protein-coding; loc=Chr1:-|28528077-28530790;
chr1_h1908	chr1	28535189	28535330	142	gene,protein-coding	NULL	AT1G76030	ID=AT1G76030; type=protein-coding; loc=Chr1:+|28533798-28537194;
chr1_h1909	chr1	28548898	28549041	144	gene,protein-coding	NULL	AT1G76080	ID=AT1G76080; type=protein-coding; loc=Chr1:-|28547786-28549419;
chr1_h1910	chr1	28550855	28551038	184	gene,protein-coding	NULL	AT1G76090	ID=AT1G76090; type=protein-coding; loc=Chr1:-|28550409-28551781;
chr1_h1911	chr1	28578822	28578981	160	gene,protein-coding	NULL	AT1G76160	ID=AT1G76160; type=protein-coding; loc=Chr1:-|28577942-28581133;
chr1_h1912	chr1	28586968	28587340	373	gene,protein-coding	NULL	AT1G76180 // (TTC)n	ID=AT1G76180; type=protein-coding; loc=Chr1:-|28586773-28587877; // repName:(TTC)n; type=RMSK-TR; repClass=Simple_repeat; repFamily=Simple_repeat; loc=Chr1:+|28587261-28587293;
chr1_h1913	chr1	28587497	28587712	216	gene,protein-coding	NULL	AT1G76180	ID=AT1G76180; type=protein-coding; loc=Chr1:-|28586773-28587877;
chr1_h1914	chr1	28593261	28593427	167	gene,protein-coding	NULL	AT1G76200	ID=AT1G76200; type=protein-coding; loc=Chr1:+|28593250-28594742;
chr1_h1915	chr1	28594491	28594617	127	gene,protein-coding	NULL	AT1G76200	ID=AT1G76200; type=protein-coding; loc=Chr1:+|28593250-28594742;
chr1_h1916	chr1	28641804	28641959	156	gene,protein-coding	NULL	AT1G76350	ID=AT1G76350; type=protein-coding; loc=Chr1:+|28639577-28643086;
chr1_h1917	chr1	28658295	28658485	191	gene,protein-coding	NULL	AT1G76390 // AT1G76390	ID=AT1G76390; type=protein-coding; loc=Chr1:+|28655399-28658711; // ID=AT1G76390; type=protein-coding; loc=Chr1:+|28655390-28658711;
chr1_h1918	chr1	28696555	28696693	139	gene,protein-coding	NULL	AT1G76490	ID=AT1G76490; type=protein-coding; loc=Chr1:+|28695760-28698793;
chr1_h1919	chr1	28697160	28697344	185	gene,protein-coding	NULL	AT1G76490	ID=AT1G76490; type=protein-coding; loc=Chr1:+|28695760-28698793;
chr1_h1920	chr1	28697954	28698093	140	gene,protein-coding	NULL	AT1G76490	ID=AT1G76490; type=protein-coding; loc=Chr1:+|28695760-28698793;
chr1_h1921	chr1	28698119	28698264	146	gene,protein-coding	NULL	AT1G76490 // (CAA)n	ID=AT1G76490; type=protein-coding; loc=Chr1:+|28695760-28698793; // repName:(CAA)n; type=RMSK-TR; repClass=Simple_repeat; repFamily=Simple_repeat; loc=Chr1:+|28698177-28698203;
chr1_h1922	chr1	28723000	28723128	129	gene,protein-coding	NULL	AT1G76550	ID=AT1G76550; type=protein-coding; loc=Chr1:-|28722702-28727006;
chr1_h1923	chr1	28763937	28764084	148	gene,protein-coding	NULL	AT1G76630	ID=AT1G76630; type=protein-coding; loc=Chr1:+|28759699-28764786;
chr1_h1924	chr1	28773001	28773127	127	gene,protein-coding	NULL	AT1G76670	ID=AT1G76670; type=protein-coding; loc=Chr1:-|28772600-28774901;
chr1_h1925	chr1	28774705	28774854	150	gene,protein-coding	NULL	AT1G76670	ID=AT1G76670; type=protein-coding; loc=Chr1:-|28772600-28774901;
chr1_h1926	chr1	28832182	28832354	173	gene,protein-coding	NULL	AT1G76810	ID=AT1G76810; type=protein-coding; loc=Chr1:-|28831003-28836586;
chr1_h1927	chr1	28834414	28834575	162	gene,protein-coding	NULL	AT1G76810	ID=AT1G76810; type=protein-coding; loc=Chr1:-|28831003-28836586;
chr1_h1928	chr1	28834789	28834922	134	gene,protein-coding	NULL	AT1G76810	ID=AT1G76810; type=protein-coding; loc=Chr1:-|28831003-28836586;
chr1_h1929	chr1	28835385	28835545	161	gene,protein-coding	NULL	AT1G76810	ID=AT1G76810; type=protein-coding; loc=Chr1:-|28831003-28836586;
chr1_h1930	chr1	28838850	28838982	133	gene,protein-coding	NULL	AT1G76820	ID=AT1G76820; type=protein-coding; loc=Chr1:+|28837573-28842566;
chr1_h1931	chr1	28841368	28841548	181	gene,protein-coding	NULL	AT1G76820	ID=AT1G76820; type=protein-coding; loc=Chr1:+|28837573-28842566;
chr1_h1932	chr1	28866798	28866987	190	gene,protein-coding,ncRNA	NULL	AT1G76878 // AT1G76880	ID=AT1G76878; type=ncRNA; loc=Chr1:-|28866404-28867969; // ID=AT1G76880; type=protein-coding; loc=Chr1:+|28865500-28868225;
chr1_h1933	chr1	28867379	28867519	141	gene,protein-coding,ncRNA	NULL	AT1G76878 // AT1G76880	ID=AT1G76878; type=ncRNA; loc=Chr1:-|28866404-28867969; // ID=AT1G76880; type=protein-coding; loc=Chr1:+|28865500-28868225;
chr1_h1934	chr1	28867711	28867889	179	gene,protein-coding,ncRNA	NULL	AT1G76878 // AT1G76880 // GA-rich	ID=AT1G76878; type=ncRNA; loc=Chr1:-|28866404-28867969; // ID=AT1G76880; type=protein-coding; loc=Chr1:+|28865500-28868225; // repName:GA-rich; type=RMSK-TR; repClass=Low_complexity; repFamily=Low_complexity; loc=Chr1:+|28867799-28867872;
chr1_h1935	chr1	28889322	28889593	272	intergenic	NULL	NULL	NULL
chr1_h1936	chr1	28889760	28889888	129	intergenic	NULL	(TTC)n	repName:(TTC)n; type=RMSK-TR; repClass=Simple_repeat; repFamily=Simple_repeat; loc=Chr1:+|28889742-28889773;
chr1_h1937	chr1	28890114	28890265	152	intergenic	NULL	(TA)n	repName:(TA)n; type=RMSK-TR; repClass=Simple_repeat; repFamily=Simple_repeat; loc=Chr1:+|28890106-28890141;
chr1_h1938	chr1	28934242	28934513	272	gene,protein-coding	NULL	AT1G76990 // AT1G76990 // AT1G76990 // AT1G76990 // AT1G76990	ID=AT1G76990; type=protein-coding; loc=Chr1:+|28932162-28935539; // ID=AT1G76990; type=protein-coding; loc=Chr1:+|28932162-28935550; // ID=AT1G76990; type=protein-coding; loc=Chr1:+|28932911-28935539; // ID=AT1G76990; type=protein-coding; loc=Chr1:+|28932929-28935539; // ID=AT1G76990; type=protein-coding; loc=Chr1:+|28932929-28935539;
chr1_h1939	chr1	28955619	28955753	135	gene,protein-coding	NULL	AT1G77080 // AT1G77080 // AT1G77080	ID=AT1G77080; type=protein-coding; loc=Chr1:+|28955637-28960096; // ID=AT1G77080; type=protein-coding; loc=Chr1:+|28955637-28960096; // ID=AT1G77080; type=protein-coding; loc=Chr1:+|28955679-28960096;
chr1_h1940	chr1	28960833	28960962	130	gene,protein-coding	NULL	AT1G77090	ID=AT1G77090; type=protein-coding; loc=Chr1:-|28960387-28961922;
chr1_h1941	chr1	28964882	28965117	236	TE	NULL	AT1G77095 // AT1G77095	ID=AT1G77095; type=TE; loc=Chr1:-|28964016-28965367; // ID=AT1G77095; type=protein-coding; loc=Chr1:-|28964016-28965367;
chr1_h1942	chr1	28965127	28965308	182	TE	NULL	AT1G77095 // AT1G77095	ID=AT1G77095; type=TE; loc=Chr1:-|28964016-28965367; // ID=AT1G77095; type=protein-coding; loc=Chr1:-|28964016-28965367;
chr1_h1943	chr1	29000030	29000160	131	gene,protein-coding	NULL	AT1G77180 // AT1G77180	ID=AT1G77180; type=protein-coding; loc=Chr1:-|28999608-29002125; // ID=AT1G77180; type=protein-coding; loc=Chr1:-|28999618-29002135;
chr1_h1944	chr1	29001092	29001225	134	gene,protein-coding	NULL	AT1G77180 // AT1G77180	ID=AT1G77180; type=protein-coding; loc=Chr1:-|28999608-29002125; // ID=AT1G77180; type=protein-coding; loc=Chr1:-|28999618-29002135;
chr1_h1945	chr1	29028643	29028821	179	gene,protein-coding	NULL	AT1G77270	ID=AT1G77270; type=protein-coding; loc=Chr1:+|29027778-29031285;
chr1_h1946	chr1	29029110	29029257	148	gene,protein-coding	NULL	AT1G77270	ID=AT1G77270; type=protein-coding; loc=Chr1:+|29027778-29031285;
chr1_h1947	chr1	29029364	29029535	172	gene,protein-coding	NULL	AT1G77270	ID=AT1G77270; type=protein-coding; loc=Chr1:+|29027778-29031285;
chr1_h1948	chr1	29047467	29047622	156	gene,protein-coding	NULL	AT1G77300 // AT1G77300	ID=AT1G77300; type=protein-coding; loc=Chr1:-|29039922-29048810; // ID=AT1G77300; type=protein-coding; loc=Chr1:-|29040160-29048810;
chr1_h1949	chr1	29110231	29110367	137	gene,protein-coding	NULL	AT1G77460	ID=AT1G77460; type=protein-coding; loc=Chr1:+|29103763-29111921;
chr1_h1950	chr1	29146122	29146296	175	gene,protein-coding	NULL	AT1G77580 // AT1G77580	ID=AT1G77580; type=protein-coding; loc=Chr1:-|29144025-29147498; // ID=AT1G77580; type=protein-coding; loc=Chr1:-|29144027-29147584;
chr1_h1951	chr1	29149803	29149943	141	gene,protein-coding	NULL	AT1G77590	ID=AT1G77590; type=protein-coding; loc=Chr1:-|29148256-29152315;
chr1_h1952	chr1	29189057	29189192	136	gene,protein-coding	NULL	AT1G77670	ID=AT1G77670; type=protein-coding; loc=Chr1:-|29188901-29190975;
chr1_h1953	chr1	29192041	29192196	156	gene,protein-coding	NULL	AT1G77680	ID=AT1G77680; type=protein-coding; loc=Chr1:-|29191834-29196287;
chr1_h1954	chr1	29220921	29221061	141	gene,protein-coding	NULL	AT1G77740	ID=AT1G77740; type=protein-coding; loc=Chr1:+|29220538-29224220;
chr1_h1955	chr1	29221609	29221737	129	gene,protein-coding	NULL	AT1G77740	ID=AT1G77740; type=protein-coding; loc=Chr1:+|29220538-29224220;
chr1_h1956	chr1	29254329	29254501	173	gene,protein-coding	NULL	AT1G77800	ID=AT1G77800; type=protein-coding; loc=Chr1:+|29253396-29260617;
chr1_h1957	chr1	29256201	29256345	145	gene,protein-coding	NULL	AT1G77800	ID=AT1G77800; type=protein-coding; loc=Chr1:+|29253396-29260617;
chr1_h1958	chr1	29270003	29270140	138	gene,protein-coding	NULL	AT1G77840	ID=AT1G77840; type=protein-coding; loc=Chr1:+|29268487-29270586;
chr1_h1959	chr1	29301126	29301253	128	gene,protein-coding	NULL	AT1G77930 // AT1G77930	ID=AT1G77930; type=protein-coding; loc=Chr1:+|29301000-29302639; // ID=AT1G77930; type=protein-coding; loc=Chr1:+|29301000-29303570;
chr1_h1960	chr1	29338720	29338939	220	gene,protein-coding	NULL	AT1G78020	ID=AT1G78020; type=protein-coding; loc=Chr1:+|29338693-29339755;
chr1_h1961	chr1	29339304	29339434	131	gene,protein-coding	NULL	AT1G78020	ID=AT1G78020; type=protein-coding; loc=Chr1:+|29338693-29339755;
chr1_h1962	chr1	29345952	29346160	209	gene,protein-coding	NULL	AT1G78040 // AT1G78040	ID=AT1G78040; type=protein-coding; loc=Chr1:+|29345851-29347055; // ID=AT1G78040; type=protein-coding; loc=Chr1:+|29345838-29347107;
chr1_h1963	chr1	29346476	29346836	361	gene,protein-coding	NULL	AT1G78040 // AT1G78040	ID=AT1G78040; type=protein-coding; loc=Chr1:+|29345851-29347055; // ID=AT1G78040; type=protein-coding; loc=Chr1:+|29345838-29347107;
chr1_h1964	chr1	29388523	29388693	171	gene,protein-coding	NULL	AT1G78100	ID=AT1G78100; type=protein-coding; loc=Chr1:+|29387795-29389112;
chr1_h1965	chr1	29392061	29392242	182	gene,protein-coding	NULL	AT1G78110	ID=AT1G78110; type=protein-coding; loc=Chr1:+|29391827-29393334;
chr1_h1966	chr1	29392430	29392582	153	gene,protein-coding	NULL	AT1G78110 // GA-rich	ID=AT1G78110; type=protein-coding; loc=Chr1:+|29391827-29393334; // repName:GA-rich; type=RMSK-TR; repClass=Low_complexity; repFamily=Low_complexity; loc=Chr1:+|29392397-29392456;
chr1_h1967	chr1	29406086	29406304	219	gene,protein-coding	NULL	AT1G78150 // AT1G78150	ID=AT1G78150; type=protein-coding; loc=Chr1:+|29404648-29406752; // ID=AT1G78150; type=protein-coding; loc=Chr1:+|29404862-29406741;
chr1_h1968	chr1	29414646	29414812	167	gene,protein-coding	NULL	AT1G78170	ID=AT1G78170; type=protein-coding; loc=Chr1:+|29414059-29415094;
chr1_h1969	chr1	29422216	29422412	197	intergenic	NULL	NULL	NULL
chr1_h1970	chr1	29428036	29428237	202	intergenic	NULL	NULL	NULL
chr1_h1971	chr1	29462100	29462230	131	gene,protein-coding	NULL	AT1G78300	ID=AT1G78300; type=protein-coding; loc=Chr1:+|29461671-29463385;
chr1_h1972	chr1	29484406	29484749	344	gene,protein-coding	NULL	AT1G78370	ID=AT1G78370; type=protein-coding; loc=Chr1:-|29484269-29485290;
chr1_h1973	chr1	29485082	29485241	160	gene,protein-coding	NULL	AT1G78370	ID=AT1G78370; type=protein-coding; loc=Chr1:-|29484269-29485290;
chr1_h1974	chr1	29486491	29487006	516	gene,protein-coding	NULL	AT1G78380	ID=AT1G78380; type=protein-coding; loc=Chr1:-|29486413-29487906;
chr1_h1975	chr1	29487697	29487859	163	gene,protein-coding	NULL	AT1G78380	ID=AT1G78380; type=protein-coding; loc=Chr1:-|29486413-29487906;
chr1_h1976	chr1	29506955	29507095	141	gene,protein-coding	NULL	AT1G78420	ID=AT1G78420; type=protein-coding; loc=Chr1:+|29504533-29507486;
chr1_h1977	chr1	29550102	29550257	156	gene,protein-coding	NULL	AT1G78570	ID=AT1G78570; type=protein-coding; loc=Chr1:+|29549649-29552438;
chr1_h1978	chr1	29550391	29550657	267	gene,protein-coding	NULL	AT1G78570	ID=AT1G78570; type=protein-coding; loc=Chr1:+|29549649-29552438;
chr1_h1979	chr1	29550723	29551109	387	gene,protein-coding	NULL	AT1G78570	ID=AT1G78570; type=protein-coding; loc=Chr1:+|29549649-29552438;
chr1_h1980	chr1	29551116	29551243	128	gene,protein-coding	NULL	AT1G78570	ID=AT1G78570; type=protein-coding; loc=Chr1:+|29549649-29552438;
chr1_h1981	chr1	29551421	29551608	188	gene,protein-coding	NULL	AT1G78570	ID=AT1G78570; type=protein-coding; loc=Chr1:+|29549649-29552438;
chr1_h1982	chr1	29551759	29552261	503	gene,protein-coding	NULL	AT1G78570	ID=AT1G78570; type=protein-coding; loc=Chr1:+|29549649-29552438;
chr1_h1983	chr1	29557254	29557394	141	gene,protein-coding	NULL	AT1G78580	ID=AT1G78580; type=protein-coding; loc=Chr1:-|29552340-29560912;
chr1_h1984	chr1	29575522	29575649	128	gene,protein-coding	NULL	AT1G78620 // AT1G78620	ID=AT1G78620; type=protein-coding; loc=Chr1:-|29572871-29575794; // ID=AT1G78620; type=protein-coding; loc=Chr1:-|29572871-29575794;
chr1_h1985	chr1	29576081	29576249	169	gene,protein-coding	NULL	AT1G78630	ID=AT1G78630; type=protein-coding; loc=Chr1:+|29575956-29577658;
chr1_h1986	chr1	29576942	29577114	173	gene,protein-coding	NULL	AT1G78630	ID=AT1G78630; type=protein-coding; loc=Chr1:+|29575956-29577658;
chr1_h1987	chr1	29594027	29594170	144	gene,protein-coding	NULL	AT1G78680	ID=AT1G78680; type=protein-coding; loc=Chr1:+|29593781-29596270;
chr1_h1988	chr1	29660375	29660541	167	gene,protein-coding	NULL	AT1G78900 // AT1G78900	ID=AT1G78900; type=protein-coding; loc=Chr1:+|29660184-29664951; // ID=AT1G78900; type=protein-coding; loc=Chr1:+|29660198-29664951;
chr1_h1989	chr1	29664464	29664777	314	gene,protein-coding	NULL	AT1G78900 // AT1G78900	ID=AT1G78900; type=protein-coding; loc=Chr1:+|29660184-29664951; // ID=AT1G78900; type=protein-coding; loc=Chr1:+|29660198-29664951;
chr1_h1990	chr1	29671532	29671674	143	gene,protein-coding	NULL	AT1G78920 // AT1G78920	ID=AT1G78920; type=protein-coding; loc=Chr1:+|29671493-29676992; // ID=AT1G78920; type=protein-coding; loc=Chr1:+|29671495-29677537;
chr1_h1991	chr1	29696696	29696825	130	gene,protein-coding	NULL	AT1G78960	ID=AT1G78960; type=protein-coding; loc=Chr1:+|29696470-29701263;
chr1_h1992	chr1	29699858	29699986	129	gene,protein-coding	NULL	AT1G78960	ID=AT1G78960; type=protein-coding; loc=Chr1:+|29696470-29701263;
chr1_h1993	chr1	29733450	29733618	169	gene,protein-coding	NULL	AT1G79030	ID=AT1G79030; type=protein-coding; loc=Chr1:-|29730914-29733570;
chr1_h1994	chr1	29736020	29736245	226	gene,protein-coding	NULL	AT1G79040	ID=AT1G79040; type=protein-coding; loc=Chr1:+|29736016-29737009;
chr1_h1995	chr1	29736569	29736784	216	gene,protein-coding	NULL	AT1G79040	ID=AT1G79040; type=protein-coding; loc=Chr1:+|29736016-29737009;
chr1_h1996	chr1	29742720	29742852	133	gene,protein-coding	NULL	AT1G79060	ID=AT1G79060; type=protein-coding; loc=Chr1:+|29741748-29743600;
chr1_h1997	chr1	29772732	29772862	131	gene,protein-coding	NULL	AT1G79150	ID=AT1G79150; type=protein-coding; loc=Chr1:-|29772588-29777989;
chr1_h1998	chr1	29819879	29820028	150	gene,protein-coding	NULL	AT1G79280	ID=AT1G79280; type=protein-coding; loc=Chr1:-|29819176-29832978;
chr1_h1999	chr1	29820130	29820303	174	gene,protein-coding	NULL	AT1G79280	ID=AT1G79280; type=protein-coding; loc=Chr1:-|29819176-29832978;
[truncated: 6,966 more rows]
