# Supplementary material for: Genome-Wide Double-Stranded RNA Sequencing Reveals the Functional Significance of Base-Paired RNAs in Arabidopsis
Source: PLoS Genet. 2010 Sep 30;6(9):e1001141. doi: 10.1371/journal.pgen.1001141 (PMC2947979; doi:10.1371/journal.pgen.1001141)
Supplement: Table S5 — Normal (1X Ribominus) dsRNA-seq novel RNAs. (0.30 MB XLS) [file pgen.1001141.s014.xls]

## Sheet: Table S5 1X Ribominus novel RNA
hotspot_ID	chrom	start	end	length	class	overlap	dsRNA_read	smRNA_read	smRNA_base_coverage	smRNA_hotspot
chr1_h11	Chr1	292114	292658	545	intergenic	NULL	602	4676	1	chr1_cl269
chr1_h21	Chr1	447138	447381	244	intergenic	AT_rich	258	2162	0.991803	chr1_cl420
chr1_h44	Chr1	1184672	1184903	232	intergenic	NULL	65	416	0.982759	chr1_cl979
chr1_h121	Chr1	3180538	3180734	197	intergenic	NULL	1612	453	1	chr1_cl2436
chr1_h137	Chr1	4006829	4007021	193	intergenic	NULL	410	40	0.590674	NULL
chr1_h138	Chr1	4007235	4007397	163	intergenic	NULL	2646	60	0.877301	NULL
chr1_h140	Chr1	4068785	4069080	296	intergenic	NULL	200	1915	1	chr1_cl3152
chr1_h162	Chr1	4505903	4506227	325	intergenic	NULL	380	4192	1	chr1_cl3565
chr1_h163	Chr1	4506546	4506724	179	intergenic	NULL	1202	7674	1	chr1_cl3566
chr1_h165	Chr1	4619176	4619526	351	intergenic	NULL	314	3961	1	chr1_cl3655
chr1_h171	Chr1	4738832	4739062	231	intergenic	NULL	156	1317	1	chr1_cl3816
chr1_h174	Chr1	4842277	4842474	198	intergenic	NULL	1363	428	0.924242	chr1_cl3902
chr1_h180	Chr1	5056172	5056355	184	intergenic	NULL	46	670	1	chr1_cl4037
chr1_h186	Chr1	5170210	5170427	218	intergenic	NULL	1380	945	0.334862	chr1_cl4123
chr1_h192	Chr1	5395385	5395762	378	intergenic	NULL	340	2935	1	chr1_cl4300
chr1_h201	Chr1	5699961	5700143	183	intergenic	AT_rich	6861	4187	1	chr1_cl4563
chr1_h202	Chr1	5700902	5701080	179	intergenic	ATREPX1	1279	3590	1	chr1_cl4567
chr1_h203	Chr1	5701101	5701266	166	intergenic	ATREPX1	148	1203	1	chr1_cl4567
chr1_h204	Chr1	5701894	5702076	183	intergenic	AT_rich	2142	3302	1	chr1_cl4571
chr1_h216	Chr1	5970772	5970992	221	intergenic	AT_rich // AtSB5	388	2746	0.995475	chr1_cl4789
chr1_h217	Chr1	5971525	5971741	217	intergenic	A-rich	55	468	1	chr1_cl4792
chr1_h218	Chr1	5971786	5972296	511	intergenic	AT_rich	754	12953	1	chr1_cl4792
chr1_h219	Chr1	5972490	5972710	221	intergenic	NULL	48	479	1	NULL
chr1_h220	Chr1	5974892	5975089	198	intergenic	NULL	66	1597	1	chr1_cl4800
chr1_h260	Chr1	6906280	6906467	188	intergenic	NULL	43	707	1	chr1_cl5754
chr1_h271	Chr1	7077844	7078039	196	intergenic	NULL	639	2593	0.969388	chr1_cl5966
chr1_h296	Chr1	7521991	7522224	234	intergenic	NULL	67	793	1	chr1_cl6426
chr1_h307	Chr1	7747815	7747997	183	intergenic	NULL	93	929	1	chr1_cl6612
chr1_h308	Chr1	7748022	7748206	185	intergenic	NULL	51	618	1	chr1_cl6612
chr1_h336	Chr1	8272458	8272689	232	intergenic	NULL	246	2002	1	chr1_cl7134
chr1_h339	Chr1	8282953	8283460	508	intergenic	NULL	110	1760	1	chr1_cl7157
chr1_h345	Chr1	8409090	8409367	278	intergenic	NULL	141	1294	1	chr1_cl7281
chr1_h354	Chr1	8513312	8514020	709	intergenic	NULL	617	5735	1	chr1_cl7437
chr1_h356	Chr1	8591201	8591375	175	intergenic	NULL	218	2744	1	chr1_cl7514
chr1_h359	Chr1	8723238	8723443	206	intergenic	ATREP21	111	1180	0.975728	chr1_cl7687
chr1_h386	Chr1	9174291	9174578	288	intergenic	NULL	1289	7046	1	chr1_cl8441
chr1_h388	Chr1	9205173	9205460	288	intergenic	NULL	169	2360	1	chr1_cl8501
chr1_h398	Chr1	9564728	9565078	351	intergenic	NULL	244	1918	1	chr1_cl8893
chr1_h408	Chr1	9707771	9707999	229	intergenic	(ATGGTG)n	284	3571	1	chr1_cl9157
chr1_h414	Chr1	9852712	9852875	164	intergenic	NULL	25	596	0.920732	chr1_cl9284
chr1_h418	Chr1	10023057	10023564	508	intergenic	NULL	490	6633	1	chr1_cl9553
chr1_h422	Chr1	10196972	10197222	251	intergenic	NULL	58	739	0.984064	NULL
chr1_h425	Chr1	10300355	10300571	217	intergenic	NULL	9241	149	0.847926	NULL
chr1_h446	Chr1	10777202	10777455	254	intergenic	NULL	302	3285	1	chr1_cl10481
chr1_h448	Chr1	10814260	10814503	244	intergenic	NULL	183	1990	1	chr1_cl10515
chr1_h456	Chr1	11117488	11117712	225	intergenic	NULL	255	3532	1	chr1_cl10988
chr1_h458	Chr1	11128970	11129281	312	intergenic	ATRAN // ATRAN	388	2640	1	chr1_cl11020
chr1_h459	Chr1	11139712	11139960	249	intergenic	NULL	47	994	1	chr1_cl11047
chr1_h460	Chr1	11139969	11140225	257	intergenic	AT_rich	688	6379	1	chr1_cl11047
chr1_h466	Chr1	11259561	11259750	190	intergenic	AT_rich	54	535	0.978947	chr1_cl11218
chr1_h479	Chr1	11440940	11441207	268	intergenic	NULL	596	5137	1	chr1_cl11560
chr1_h488	Chr1	11585753	11586045	293	intergenic	NULL	107	1071	1	chr1_cl11827
chr1_h489	Chr1	11619160	11619493	334	intergenic	NULL	1090	14421	1	chr1_cl11857
chr1_h490	Chr1	11620621	11620816	196	intergenic	NULL	76	1209	0.903061	chr1_cl11863
chr1_h494	Chr1	11733932	11734099	168	intergenic	NULL	31	148	1	NULL
chr1_h495	Chr1	11734618	11734791	174	intergenic	NULL	35	619	1	NULL
chr1_h506	Chr1	11880055	11880312	258	intergenic	NULL	185	1508	1	chr1_cl12352
chr1_h516	Chr1	12037362	12037528	167	intergenic	NULL	99	424	1	NULL
chr1_h517	Chr1	12037590	12037777	188	intergenic	NULL	25	430	1	NULL
chr1_h519	Chr1	12083801	12084066	266	intergenic	NULL	16873	2496	1	chr1_cl12831
chr1_h535	Chr1	12294142	12294309	168	intergenic	NULL	92	136	1	NULL
chr1_h540	Chr1	12362198	12362403	206	intergenic	NULL	43	646	1	NULL
chr1_h549	Chr1	12525154	12525334	181	intergenic	AtSB3	31	819	0.972376	chr1_cl13888
chr1_h562	Chr1	12703835	12704011	177	intergenic	AT_rich	27	313	1	NULL
chr1_h573	Chr1	12768477	12768703	227	intergenic	NULL	35	331	1	NULL
chr1_h578	Chr1	12799108	12799334	227	intergenic	NULL	35	331	1	NULL
chr1_h587	Chr1	12901734	12902076	343	intergenic	NULL	1365	8602	1	chr1_cl15440
chr1_h588	Chr1	12903091	12903298	208	intergenic	NULL	24	417	1	NULL
chr1_h608	Chr1	13153989	13154186	198	intergenic	NULL	25	290	1	NULL
chr1_h614	Chr1	13201500	13201672	173	intergenic	NULL	67	754	1	chr1_cl16603
chr1_h617	Chr1	13241438	13241618	181	intergenic	ATREPX1	969	3082	1	chr1_cl16721
chr1_h618	Chr1	13242076	13242338	263	intergenic	AT_rich	6379	4541	1	chr1_cl16726
chr1_h623	Chr1	13250543	13250834	292	intergenic	NULL	98	1234	1	chr1_cl16777
chr1_h626	Chr1	13305999	13306186	188	intergenic	AT_rich	384	1735	1	chr1_cl17120
chr1_h650	Chr1	13568787	13569413	627	intergenic	NULL	798	10604	1	chr1_cl18501
chr1_h654	Chr1	13639170	13639359	190	intergenic	AT_rich	1294	3427	1	chr1_cl18965
chr1_h733	Chr1	13907728	13907934	207	intergenic	NULL	174	2252	1	chr1_cl20367
chr1_h790	Chr1	14164212	14164374	163	intergenic	NULL	31	408	1	chr1_cl21892
chr1_h799	Chr1	14196284	14196457	174	intergenic	NULL	2078	91	0.942529	NULL
chr1_h853	Chr1	14286729	14286965	237	intergenic	NULL	122	270	1	NULL
chr1_h957	Chr1	14509501	14509717	217	intergenic	COLAR12 // SAT1_AGE	709	13712	1	chr1_cl23147
chr1_h958	Chr1	14509845	14510128	284	intergenic	SAT1_AGE // COLAR12 // SAT1_AGE	159	3627	0.985915	chr1_cl23148
chr1_h960	Chr1	14657508	14657718	211	intergenic	AR3	96	1762	1	chr1_cl23392
chr1_h961	Chr1	14657833	14658092	260	intergenic	AR3	256	4178	1	chr1_cl23392
chr1_h962	Chr1	14658434	14658775	342	intergenic	AR3	286	4212	1	chr1_cl23392
chr1_h963	Chr1	14658937	14659120	184	intergenic	AR3	209	3341	1	chr1_cl23393
chr1_h964	Chr1	14659143	14659396	254	intergenic	AR3	174	2822	1	chr1_cl23393
chr1_h965	Chr1	14659574	14659843	270	intergenic	AR3	367	5702	1	chr1_cl23393
chr1_h966	Chr1	14660049	14660310	262	intergenic	AR3	282	4703	1	chr1_cl23394
chr1_h967	Chr1	14660611	14660825	215	intergenic	AR3	190	2710	1	chr1_cl23395
chr1_h971	Chr1	14670623	14670789	167	intergenic	AR3	134	2454	1	chr1_cl23420
chr1_h972	Chr1	14672370	14672607	238	intergenic	AR3	249	3955	1	chr1_cl23422
chr1_h973	Chr1	14673282	14673546	265	intergenic	AR3	260	4023	1	chr1_cl23422
chr1_h974	Chr1	14675162	14675545	384	intergenic	AR3	185	3120	0.992188	chr1_cl23430
chr1_h975	Chr1	14676956	14677158	203	intergenic	AR3	80	1105	1	chr1_cl23433
chr1_h976	Chr1	14677179	14677394	216	intergenic	AR3	175	2513	1	chr1_cl23433
chr1_h977	Chr1	14677433	14677617	185	intergenic	AR3	96	1670	1	chr1_cl23433
chr1_h978	Chr1	14678861	14679063	203	intergenic	AR3	82	1059	1	chr1_cl23434
chr1_h979	Chr1	14679090	14679299	210	intergenic	AR3	128	2068	1	chr1_cl23434
chr1_h980	Chr1	14679313	14679536	224	intergenic	AR3	146	2194	1	chr1_cl23434
chr1_h981	Chr1	14680221	14680404	184	intergenic	AR3	166	2825	0.956522	chr1_cl23436
chr1_h982	Chr1	14680512	14680693	182	intergenic	AR3	151	2464	0.989011	chr1_cl23437
chr1_h983	Chr1	14681073	14681678	606	intergenic	AR3	351	4955	0.9967	chr1_cl23438
chr1_h984	Chr1	14681688	14681906	219	intergenic	AR3	187	2635	1	chr1_cl23438
chr1_h985	Chr1	14682117	14682429	313	intergenic	AR3	209	3655	1	chr1_cl23438
chr1_h986	Chr1	14682443	14682700	258	intergenic	AR3	233	3798	0.996124	chr1_cl23438
chr1_h987	Chr1	14683533	14684122	590	intergenic	AR3	369	5716	1	chr1_cl23439
chr1_h988	Chr1	14684135	14684307	173	intergenic	AR3	164	2377	1	chr1_cl23439
chr1_h989	Chr1	14684535	14684785	251	intergenic	AR3	225	3481	1	chr1_cl23439
chr1_h990	Chr1	14684964	14685387	424	intergenic	AR3	321	5098	1	chr1_cl23439
chr1_h991	Chr1	14687050	14687310	261	intergenic	AR3	142	1933	1	chr1_cl23445
chr1_h992	Chr1	14687794	14687962	169	intergenic	AR3	146	2544	1	chr1_cl23447
chr1_h993	Chr1	14688085	14688269	185	intergenic	AR3	73	1114	1	chr1_cl23447
chr1_h994	Chr1	14688620	14688941	322	intergenic	AR3	236	3677	0.947205	chr1_cl23447,chr1_cl23448
chr1_h995	Chr1	14689439	14689850	412	intergenic	AR3	317	4923	1	chr1_cl23451
chr1_h996	Chr1	14689870	14690050	181	intergenic	AR3	52	743	1	chr1_cl23451
chr1_h997	Chr1	14691332	14691505	174	intergenic	AR3	81	1077	1	chr1_cl23454
chr1_h998	Chr1	14692229	14692410	182	intergenic	AR3	66	1009	1	chr1_cl23455
chr1_h999	Chr1	14692430	14692601	172	intergenic	AR3	87	1471	1	chr1_cl23455
chr1_h1000	Chr1	14694005	14694205	201	intergenic	AR3	56	615	1	chr1_cl23458
chr1_h1001	Chr1	14695474	14695655	182	intergenic	AR3	61	840	1	chr1_cl23462
chr1_h1002	Chr1	14696716	14696910	195	intergenic	AR3	43	543	1	chr1_cl23466
chr1_h1003	Chr1	14698125	14698353	229	intergenic	AR3	59	633	1	chr1_cl23471
chr1_h1004	Chr1	14699554	14699727	174	intergenic	AR3	75	920	1	chr1_cl23472
chr1_h1005	Chr1	14700063	14700226	164	intergenic	AR3	190	2907	1	chr1_cl23473
chr1_h1006	Chr1	14700988	14701204	217	intergenic	AR3	64	670	1	chr1_cl23475
chr1_h1007	Chr1	14702258	14702439	182	intergenic	AR3	66	1009	1	chr1_cl23476
chr1_h1008	Chr1	14702459	14702630	172	intergenic	AR3	90	1483	1	chr1_cl23476
chr1_h1009	Chr1	14703691	14703907	217	intergenic	AR3	64	670	1	chr1_cl23478
chr1_h1010	Chr1	14705120	14705301	182	intergenic	AR3	66	1009	1	chr1_cl23479
chr1_h1011	Chr1	14705321	14705492	172	intergenic	AR3	87	1471	1	chr1_cl23479
chr1_h1012	Chr1	14706550	14706781	232	intergenic	AR3	85	1066	0.99569	chr1_cl23481
chr1_h1013	Chr1	14707865	14708032	168	intergenic	AR3	62	1032	0.994048	chr1_cl23482
chr1_h1014	Chr1	14708683	14708846	164	intergenic	AR3	61	584	1	chr1_cl23483
chr1_h1015	Chr1	14712497	14712666	170	intergenic	AR3	84	1110	1	chr1_cl23494
chr1_h1016	Chr1	14713893	14714098	206	intergenic	AR3	159	2136	1	chr1_cl23498
chr1_h1019	Chr1	14718535	14718722	188	intergenic	AR3	122	1902	1	chr1_cl23510
chr1_h1020	Chr1	14721128	14721291	164	intergenic	AR3	47	822	1	chr1_cl23514
chr1_h1021	Chr1	14723032	14723195	164	intergenic	AR3	48	846	1	chr1_cl23516
chr1_h1022	Chr1	14724088	14724367	280	intergenic	AR3	217	3243	1	chr1_cl23517
chr1_h1023	Chr1	14724671	14724847	177	intergenic	AR3	149	2518	1	chr1_cl23518
chr1_h1024	Chr1	14725206	14725482	277	intergenic	AR3	212	3185	1	chr1_cl23518
chr1_h1025	Chr1	14726001	14726164	164	intergenic	AR3	158	2343	1	chr1_cl23519
chr1_h1026	Chr1	14726265	14726441	177	intergenic	AR3	149	2518	1	chr1_cl23520
chr1_h1027	Chr1	14726800	14727076	277	intergenic	AR3	159	2314	1	chr1_cl23520
chr1_h1028	Chr1	14727595	14727874	280	intergenic	AR3	296	4897	1	chr1_cl23520
chr1_h1029	Chr1	14728893	14729165	273	intergenic	AR3	186	2698	1	chr1_cl23520
chr1_h1030	Chr1	14729347	14729625	279	intergenic	AR3	226	3459	1	chr1_cl23520
chr1_h1031	Chr1	14729638	14729802	165	intergenic	AR3	163	2681	1	chr1_cl23520
chr1_h1032	Chr1	14730170	14730437	268	intergenic	AR3	227	3591	0.988806	chr1_cl23521
chr1_h1033	Chr1	14730721	14730896	176	intergenic	AR3	76	1256	1	chr1_cl23521
chr1_h1034	Chr1	14730909	14731073	165	intergenic	AR3	163	2681	1	chr1_cl23521
chr1_h1035	Chr1	14731436	14731692	257	intergenic	AR3	190	2772	1	chr1_cl23521
chr1_h1036	Chr1	14732017	14732350	334	intergenic	AR3	216	3616	1	chr1_cl23522
chr1_h1037	Chr1	14732647	14732825	179	intergenic	AR3	154	2781	1	chr1_cl23523
chr1_h1038	Chr1	14732847	14733018	172	intergenic	AR3	173	2518	1	chr1_cl23523
chr1_h1039	Chr1	14733166	14733444	279	intergenic	AR3	226	3463	1	chr1_cl23523
chr1_h1040	Chr1	14734121	14734291	171	intergenic	AR3	173	2516	1	chr1_cl23525
chr1_h1041	Chr1	14734439	14734717	279	intergenic	AR3	226	3451	1	chr1_cl23525
chr1_h1042	Chr1	14734730	14734893	164	intergenic	AR3	103	1520	1	chr1_cl23525
chr1_h1043	Chr1	14735207	14735371	165	intergenic	AR3	163	2681	1	chr1_cl23526
chr1_h1044	Chr1	14735733	14735989	257	intergenic	AR3	200	3101	1	chr1_cl23527
chr1_h1045	Chr1	14736944	14737122	179	intergenic	AR3	154	2781	1	chr1_cl23529
chr1_h1046	Chr1	14737144	14737315	172	intergenic	AR3	173	2518	1	chr1_cl23529
chr1_h1047	Chr1	14737463	14737741	279	intergenic	AR3	226	3451	1	chr1_cl23529
chr1_h1048	Chr1	14737754	14737918	165	intergenic	AR3	163	2681	1	chr1_cl23529
chr1_h1049	Chr1	14738280	14738536	257	intergenic	AR3	214	3266	1	chr1_cl23530
chr1_h1050	Chr1	14738861	14739194	334	intergenic	AR3	151	2516	1	chr1_cl23531
chr1_h1051	Chr1	14739491	14739669	179	intergenic	AR3	154	2781	1	chr1_cl23532
chr1_h1052	Chr1	14739691	14739862	172	intergenic	AR3	140	1916	1	chr1_cl23532
chr1_h1053	Chr1	14740010	14740288	279	intergenic	AR3	214	3166	1	chr1_cl23532
chr1_h1054	Chr1	14740301	14740465	165	intergenic	AR3	163	2678	1	chr1_cl23532
chr1_h1055	Chr1	14741122	14741400	279	intergenic	AR3	210	3257	1	chr1_cl23533
chr1_h1056	Chr1	14741413	14741576	164	intergenic	AR3	103	1520	1	chr1_cl23533
chr1_h1057	Chr1	14741599	14741877	279	intergenic	AR3	214	3166	1	chr1_cl23533
chr1_h1058	Chr1	14741890	14742054	165	intergenic	AR3	163	2678	1	chr1_cl23533
chr1_h1059	Chr1	14742711	14742989	279	intergenic	AR3	230	3512	1	chr1_cl23534
chr1_h1060	Chr1	14743529	14743721	193	intergenic	AR3	189	2698	1	chr1_cl23534
chr1_h1061	Chr1	14744019	14744442	424	intergenic	AR3	269	4736	1	chr1_cl23535
chr1_h1062	Chr1	14744964	14745228	265	intergenic	AR3	230	3678	0.988679	chr1_cl23536
chr1_h1063	Chr1	14745343	14745553	211	intergenic	AR3	96	1762	1	chr1_cl23536
chr1_h1066	Chr1	14750409	14750614	206	intergenic	AR3	159	2136	1	chr1_cl23550
chr1_h1078	Chr1	14819662	14819912	251	intergenic	AR3	225	3481	1	chr1_cl23585
chr1_h1079	Chr1	14820091	14820349	259	intergenic	AR3	222	3577	1	chr1_cl23585
chr1_h1080	Chr1	14820959	14821190	232	intergenic	AR3	85	1066	0.99569	chr1_cl23586
chr1_h1081	Chr1	14822800	14823028	229	intergenic	AR3	304	4612	1	chr1_cl23591
chr1_h1082	Chr1	14824013	14824215	203	intergenic	AR3	71	1002	1	chr1_cl23597
chr1_h1083	Chr1	14824236	14824451	216	intergenic	AR3	213	3124	1	chr1_cl23597
chr1_h1084	Chr1	14824461	14824769	309	intergenic	AR3	381	5614	1	chr1_cl23597
chr1_h1085	Chr1	14824871	14825051	181	intergenic	AR3	52	743	1	chr1_cl23597
chr1_h1087	Chr1	14828318	14828555	238	intergenic	AR3	249	3955	1	chr1_cl23607
chr1_h1088	Chr1	14829230	14829494	265	intergenic	AR3	260	4023	1	chr1_cl23607
chr1_h1089	Chr1	14831110	14831493	384	intergenic	AR3	185	3120	0.992188	chr1_cl23615
chr1_h1090	Chr1	14836077	14836263	187	intergenic	AR3	55	1016	1	chr1_cl23641
chr1_h1091	Chr1	14837328	14837558	231	intergenic	AR3	71	1047	1	chr1_cl23648
chr1_h1115	Chr1	14885242	14885472	231	intergenic	AR3	71	1047	1	chr1_cl23763
chr1_h1116	Chr1	14887933	14888168	236	intergenic	AR3	110	1447	1	chr1_cl23770
chr1_h1117	Chr1	14889582	14889777	196	intergenic	AR3	135	1849	1	chr1_cl23774
chr1_h1118	Chr1	14889900	14890075	176	intergenic	AR3	44	723	0.994318	chr1_cl23774
chr1_h1119	Chr1	14890239	14890405	167	intergenic	AR3	155	2214	1	chr1_cl23775
chr1_h1120	Chr1	14890876	14891050	175	intergenic	AR3	119	1714	0.988571	chr1_cl23778
chr1_h1121	Chr1	14891766	14891952	187	intergenic	AR3	106	1804	0.973262	chr1_cl23781
chr1_h1131	Chr1	14909773	14909959	187	intergenic	AR3	55	1016	1	chr1_cl23852
chr1_h1139	Chr1	14927237	14927403	167	intergenic	AR3	46	726	1	chr1_cl23961
chr1_h1140	Chr1	14927424	14927591	168	intergenic	AR3	109	1559	1	chr1_cl23961
chr1_h1141	Chr1	14931517	14931683	167	intergenic	AR3	167	2608	1	chr1_cl23978
chr1_h1142	Chr1	14933524	14933747	224	intergenic	AR3	152	2489	1	chr1_cl23983
chr1_h1143	Chr1	14934365	14934681	317	intergenic	AR3	64	861	0.927445	chr1_cl23984
chr1_h1144	Chr1	14934867	14935311	445	intergenic	AR3	378	5976	0.995506	chr1_cl23985
chr1_h1145	Chr1	14935367	14935536	170	intergenic	AR3	53	779	1	chr1_cl23985
chr1_h1146	Chr1	14935564	14935778	215	intergenic	AR3	127	1607	1	chr1_cl23985
chr1_h1147	Chr1	14935925	14936094	170	intergenic	AR3	150	2278	1	chr1_cl23985
chr1_h1148	Chr1	14937249	14937509	261	intergenic	AR3	229	3321	1	chr1_cl23988
chr1_h1149	Chr1	14937875	14938319	445	intergenic	AR3	378	5976	0.995506	chr1_cl23990
chr1_h1150	Chr1	14938375	14938544	170	intergenic	AR3	53	779	1	chr1_cl23990
chr1_h1151	Chr1	14938572	14938786	215	intergenic	AR3	127	1607	1	chr1_cl23990
chr1_h1152	Chr1	14938933	14939102	170	intergenic	AR3	150	2278	1	chr1_cl23991
chr1_h1153	Chr1	14940257	14940517	261	intergenic	AR3	229	3321	1	chr1_cl23994
chr1_h1154	Chr1	14940562	14940854	293	intergenic	AR3	282	4595	1	chr1_cl23995
chr1_h1155	Chr1	14940969	14941262	294	intergenic	AR3	181	2370	1	chr1_cl23996
chr1_h1156	Chr1	14942117	14942638	522	intergenic	AR3	252	3860	1	chr1_cl23998
chr1_h1157	Chr1	14943192	14943450	259	intergenic	AR3	140	2091	1	chr1_cl23999
chr1_h1158	Chr1	14943463	14943684	222	intergenic	AR3	131	1907	1	chr1_cl23999
chr1_h1159	Chr1	14943748	14943999	252	intergenic	AR3	197	3115	1	chr1_cl23999
chr1_h1160	Chr1	14944474	14944639	166	intergenic	AR3	94	913	1	chr1_cl24000
chr1_h1161	Chr1	14945089	14945295	207	intergenic	AR3	109	1855	1	chr1_cl24001
chr1_h1162	Chr1	14945481	14945983	503	intergenic	AR3	272	3828	0.994036	chr1_cl24002
chr1_h1163	Chr1	14946020	14946219	200	intergenic	AR3	106	1788	1	chr1_cl24002
chr1_h1164	Chr1	14946237	14946418	182	intergenic	AR3	170	2606	0.978022	chr1_cl24002
chr1_h1165	Chr1	14946955	14947428	474	intergenic	AR3	241	3708	1	chr1_cl24003
chr1_h1166	Chr1	14947982	14948240	259	intergenic	AR3	140	2091	1	chr1_cl24004
chr1_h1167	Chr1	14948253	14948474	222	intergenic	AR3	142	2264	1	chr1_cl24004
chr1_h1168	Chr1	14948538	14948789	252	intergenic	AR3	197	3115	1	chr1_cl24004
chr1_h1169	Chr1	14949264	14949429	166	intergenic	AR3	94	913	1	chr1_cl24005
chr1_h1170	Chr1	14950927	14951221	295	intergenic	AR3	257	4070	1	chr1_cl24008
chr1_h1171	Chr1	14951262	14951446	185	intergenic	AR3	79	1070	0.962162	chr1_cl24009
chr1_h1172	Chr1	14952925	14953150	226	intergenic	AR3	147	2241	0.995575	chr1_cl24010
chr1_h1173	Chr1	14953527	14953716	190	intergenic	AR3	68	847	1	chr1_cl24010
chr1_h1174	Chr1	14953731	14954011	281	intergenic	AR3	126	2051	1	chr1_cl24010
chr1_h1175	Chr1	14954047	14954480	434	intergenic	AR3	318	4454	1	chr1_cl24011
chr1_h1176	Chr1	14954521	14954904	384	intergenic	AR3	247	3533	1	chr1_cl24011
chr1_h1177	Chr1	14954996	14955433	438	intergenic	AR3	266	4079	1	chr1_cl24012
chr1_h1178	Chr1	14955469	14955770	302	intergenic	AR3	161	2108	1	chr1_cl24013
chr1_h1179	Chr1	14955798	14956025	228	intergenic	AR3	189	2329	1	chr1_cl24013
chr1_h1180	Chr1	14956078	14956259	182	intergenic	AR3	39	700	0.994505	chr1_cl24013
chr1_h1181	Chr1	14956492	14956654	163	intergenic	AR3	108	1799	1	chr1_cl24013
chr1_h1182	Chr1	14956727	14957110	384	intergenic	AR3	254	3761	1	chr1_cl24013
chr1_h1183	Chr1	14957202	14957441	240	intergenic	AR3	146	2332	1	chr1_cl24014
chr1_h1184	Chr1	14957470	14957639	170	intergenic	AR3	131	1963	1	chr1_cl24015
chr1_h1185	Chr1	14957675	14957976	302	intergenic	AR3	166	2148	1	chr1_cl24016
chr1_h1186	Chr1	14958004	14958222	219	intergenic	AR3	165	2090	0.990868	chr1_cl24016
chr1_h1187	Chr1	14960595	14960917	323	intergenic	AR3	200	3213	1	chr1_cl24016
chr1_h1188	Chr1	14961328	14961664	337	intergenic	AR3	202	3227	1	chr1_cl24017
chr1_h1189	Chr1	14962062	14962225	164	intergenic	AR3	52	828	1	chr1_cl24017
chr1_h1190	Chr1	14962303	14962482	180	intergenic	AR3	186	2963	1	chr1_cl24018
chr1_h1191	Chr1	14962893	14963229	337	intergenic	AR3	202	3227	1	chr1_cl24019
chr1_h1192	Chr1	14963626	14963803	178	intergenic	AR3	56	868	1	chr1_cl24019
chr1_h1193	Chr1	14963864	14964127	264	intergenic	AR3	149	2389	0.996212	chr1_cl24019
chr1_h1194	Chr1	14964151	14964322	172	intergenic	AR3	47	981	0.97093	chr1_cl24019
chr1_h1195	Chr1	14964354	14964568	215	intergenic	AR3	119	1615	0.976744	chr1_cl24019
chr1_h1196	Chr1	14964819	14965137	319	intergenic	AR3	148	2273	0.984326	chr1_cl24020
chr1_h1197	Chr1	14965165	14965392	228	intergenic	AR3	218	2834	1	chr1_cl24020
chr1_h1198	Chr1	14966208	14966412	205	intergenic	AR3	183	2802	1	chr1_cl24021
chr1_h1199	Chr1	14966809	14967145	337	intergenic	AR3	180	2888	1	chr1_cl24021
chr1_h1200	Chr1	14967542	14967878	337	intergenic	AR3	239	3906	1	chr1_cl24022
chr1_h1201	Chr1	14968279	14968452	174	intergenic	AR3	56	863	1	chr1_cl24022
chr1_h1202	Chr1	14968546	14968776	231	intergenic	AR3	176	2709	0.995671	chr1_cl24023
chr1_h1203	Chr1	14969003	14969244	242	intergenic	AR3	143	1857	0.979339	chr1_cl24023
chr1_h1204	Chr1	14969477	14969816	340	intergenic	AR3	162	2593	0.985294	chr1_cl24023
chr1_h1205	Chr1	14971195	14971395	201	intergenic	AR3	182	2838	1	chr1_cl24023
chr1_h1206	Chr1	14972598	14972842	245	intergenic	AR3	105	1504	1	chr1_cl24024
chr1_h1207	Chr1	14973374	14973634	261	intergenic	AR3	115	1831	1	chr1_cl24025
chr1_h1208	Chr1	14975214	14975483	270	intergenic	AR3	151	2363	1	chr1_cl24025
chr1_h1209	Chr1	14975500	14975707	208	intergenic	AR3	130	1950	1	chr1_cl24025
chr1_h1210	Chr1	14976231	14976597	367	intergenic	AR3	268	4088	1	chr1_cl24025
chr1_h1211	Chr1	14977279	14977458	180	intergenic	AR3	97	1580	1	chr1_cl24025
chr1_h1212	Chr1	14978257	14978549	293	intergenic	AR3	189	3095	1	chr1_cl24026
chr1_h1213	Chr1	14978590	14978988	399	intergenic	AR3	237	3812	1	chr1_cl24026
chr1_h1214	Chr1	14979205	14979497	293	intergenic	AR3	189	3095	1	chr1_cl24026
chr1_h1215	Chr1	14979632	14979914	283	intergenic	AR3	200	2789	1	chr1_cl24026
chr1_h1216	Chr1	14980327	14980604	278	intergenic	AR3	169	2457	1	chr1_cl24026
chr1_h1217	Chr1	14980942	14981234	293	intergenic	AR3	189	3095	1	chr1_cl24026
chr1_h1218	Chr1	14981275	14981673	399	intergenic	AR3	237	3812	1	chr1_cl24026
chr1_h1219	Chr1	14981890	14982182	293	intergenic	AR3	189	3095	1	chr1_cl24026
chr1_h1220	Chr1	14982317	14982599	283	intergenic	AR3	200	2789	1	chr1_cl24026
chr1_h1221	Chr1	14982695	14982971	277	intergenic	AR3	169	2750	1	chr1_cl24026
chr1_h1222	Chr1	14983106	14983388	283	intergenic	AR3	200	2789	1	chr1_cl24026
chr1_h1223	Chr1	14983801	14984078	278	intergenic	AR3	169	2457	1	chr1_cl24026
chr1_h1224	Chr1	14984749	14985026	278	intergenic	AR3	169	2457	1	chr1_cl24026
chr1_h1225	Chr1	14985697	14985974	278	intergenic	AR3	169	2457	1	chr1_cl24026
chr1_h1226	Chr1	14986312	14986568	257	intergenic	AR3	161	2747	1	chr1_cl24026
chr1_h1227	Chr1	14986634	14986853	220	intergenic	AR3	96	1299	1	chr1_cl24026
chr1_h1228	Chr1	14987119	14987395	277	intergenic	AR3	165	2727	0.99278	chr1_cl24027
chr1_h1229	Chr1	14987425	14987814	390	intergenic	AR3	187	2687	1	chr1_cl24027
chr1_h1230	Chr1	14987910	14988186	277	intergenic	AR3	113	1673	0.99278	chr1_cl24027
chr1_h1231	Chr1	14988227	14988504	278	intergenic	AR3	169	2457	1	chr1_cl24027
chr1_h1232	Chr1	14988842	14989098	257	intergenic	AR3	161	2747	1	chr1_cl24028
chr1_h1233	Chr1	14989164	14989383	220	intergenic	AR3	96	1299	1	chr1_cl24028
chr1_h1234	Chr1	14989649	14989925	277	intergenic	AR3	165	2727	0.99278	chr1_cl24029
chr1_h1235	Chr1	14989955	14990174	220	intergenic	AR3	96	1300	1	chr1_cl24029
chr1_h1236	Chr1	14990440	14990716	277	intergenic	AR3	112	1703	0.99278	chr1_cl24029
chr1_h1237	Chr1	14990757	14991034	278	intergenic	AR3	169	2457	1	chr1_cl24029
chr1_h1238	Chr1	14991372	14991628	257	intergenic	AR3	161	2747	1	chr1_cl24029
chr1_h1239	Chr1	14991694	14991913	220	intergenic	AR3	96	1296	1	chr1_cl24029
chr1_h1240	Chr1	14992179	14992455	277	intergenic	AR3	113	1673	0.99278	chr1_cl24030
chr1_h1241	Chr1	14992496	14992773	278	intergenic	AR3	169	2457	1	chr1_cl24030
chr1_h1242	Chr1	14993111	14993367	257	intergenic	AR3	161	2747	1	chr1_cl24031
chr1_h1243	Chr1	14993433	14993652	220	intergenic	AR3	96	1296	1	chr1_cl24031
chr1_h1244	Chr1	14993918	14994194	277	intergenic	AR3	113	1673	0.99278	chr1_cl24032
chr1_h1245	Chr1	14994235	14994512	278	intergenic	AR3	169	2457	1	chr1_cl24032
chr1_h1246	Chr1	14994850	14995106	257	intergenic	AR3	161	2747	1	chr1_cl24032
chr1_h1247	Chr1	14995172	14995391	220	intergenic	AR3	96	1296	1	chr1_cl24032
chr1_h1248	Chr1	14995974	14996251	278	intergenic	AR3	169	2457	1	chr1_cl24033
chr1_h1249	Chr1	14996590	14996845	256	intergenic	AR3	153	2669	1	chr1_cl24033
chr1_h1250	Chr1	14996911	14997130	220	intergenic	AR3	96	1299	1	chr1_cl24033
chr1_h1251	Chr1	14997520	14997716	197	intergenic	AR3	50	862	1	chr1_cl24034
chr1_h1252	Chr1	14997950	14998146	197	intergenic	AR3	83	1212	0.969543	chr1_cl24034
chr1_h1253	Chr1	15010129	15010370	242	intergenic	AR3	144	2374	0.954545	chr1_cl24110,chr1_cl24111
chr1_h1254	Chr1	15011085	15011366	282	intergenic	AR3	225	3775	1	chr1_cl24113
chr1_h1255	Chr1	15012827	15013068	242	intergenic	AR3	152	2237	1	chr1_cl24120
chr1_h1256	Chr1	15014544	15014862	319	intergenic	AR3	157	2373	1	chr1_cl24126
chr1_h1257	Chr1	15015273	15015496	224	intergenic	AR3	78	1046	1	chr1_cl24128
chr1_h1258	Chr1	15015989	15016685	697	intergenic	AR3	522	8078	1	chr1_cl24129
chr1_h1259	Chr1	15017048	15017552	505	intergenic	AR3	341	5056	1	chr1_cl24130
chr1_h1260	Chr1	15017571	15018042	472	intergenic	AR3	320	4584	1	chr1_cl24130
chr1_h1261	Chr1	15018523	15018977	455	intergenic	AR3	322	4807	1	chr1_cl24131
chr1_h1262	Chr1	15019070	15019614	545	intergenic	AR3	323	4502	1	chr1_cl24131
chr1_h1263	Chr1	15019632	15020171	540	intergenic	AR3	374	5487	1	chr1_cl24131
chr1_h1264	Chr1	15020534	15021038	505	intergenic	AR3	344	5104	1	chr1_cl24132
chr1_h1265	Chr1	15021057	15021528	472	intergenic	AR3	320	4584	1	chr1_cl24132
chr1_h1266	Chr1	15021959	15022588	630	intergenic	AR3	307	3942	0.992063	chr1_cl24133
chr1_h1267	Chr1	15023191	15023820	630	intergenic	AR3	307	3942	0.992063	chr1_cl24134
chr1_h1268	Chr1	15023837	15024063	227	intergenic	AR3	107	1433	1	chr1_cl24134
chr1_h1269	Chr1	15024251	15024462	212	intergenic	AR3	100	1007	1	chr1_cl24134
chr1_h1270	Chr1	15024721	15024885	165	intergenic	AR3	50	649	1	chr1_cl24134
chr1_h1271	Chr1	15025265	15025500	236	intergenic	AR3	249	3782	1	chr1_cl24135
chr1_h1272	Chr1	15025513	15025855	343	intergenic	AR3	187	2689	1	chr1_cl24135
chr1_h1273	Chr1	15026020	15026330	311	intergenic	AR3	283	4709	1	chr1_cl24135
chr1_h1274	Chr1	15026495	15027111	617	intergenic	AR3	391	5568	1	chr1_cl24135
chr1_h1275	Chr1	15027130	15027601	472	intergenic	AR3	300	4348	1	chr1_cl24135
chr1_h1276	Chr1	15028032	15028661	630	intergenic	AR3	293	3803	0.992063	chr1_cl24136
chr1_h1277	Chr1	15028678	15028981	304	intergenic	AR3	284	4779	1	chr1_cl24136
chr1_h1278	Chr1	15029312	15029536	225	intergenic	AR3	132	1883	1	chr1_cl24136
chr1_h1279	Chr1	15029885	15030096	212	intergenic	AR3	100	1030	1	chr1_cl24136
chr1_h1280	Chr1	15030108	15030508	401	intergenic	AR3	305	4428	1	chr1_cl24136
chr1_h1281	Chr1	15030581	15031052	472	intergenic	AR3	311	4495	1	chr1_cl24136
chr1_h1282	Chr1	15031483	15031965	483	intergenic	AR3	257	3362	0.989648	chr1_cl24137
chr1_h1283	Chr1	15032130	15032433	304	intergenic	AR3	284	4779	1	chr1_cl24137
chr1_h1284	Chr1	15032920	15033380	461	intergenic	AR3	320	4530	1	chr1_cl24137
chr1_h1285	Chr1	15033399	15033870	472	intergenic	AR3	287	4072	1	chr1_cl24137
chr1_h1286	Chr1	15034301	15034783	483	intergenic	AR3	257	3362	0.989648	chr1_cl24138
chr1_h1287	Chr1	15035082	15035407	326	intergenic	AR3	219	3180	1	chr1_cl24138
chr1_h1288	Chr1	15035745	15035968	224	intergenic	AR3	156	2124	1	chr1_cl24138
chr1_h1289	Chr1	15036062	15036350	289	intergenic	AR3	152	1642	1	chr1_cl24138
chr1_h1290	Chr1	15036359	15036816	458	intergenic	AR3	311	4288	0.997817	chr1_cl24138
chr1_h1291	Chr1	15037313	15037598	286	intergenic	AR3	255	4150	1	chr1_cl24141
chr1_h1314	Chr1	15052995	15053170	176	intergenic	AR3	125	2036	0.971591	chr1_cl24153
chr1_h1341	Chr1	15159473	15159647	175	intergenic	COLAR12	22	241	0.988571	NULL
chr1_h1362	Chr1	15206203	15206371	169	intergenic	COLAR12	25	312	0.982249	NULL
chr1_h1363	Chr1	15207869	15208039	171	intergenic	COLAR12	40	509	1	NULL
chr1_h1387	Chr1	15437522	15437690	169	intergenic	COLAR12	50	568	0.994083	chr1_cl25559
chr1_h1513	Chr1	15747256	15747431	176	intergenic	AR12 // COLAR12	202	2451	0.988636	chr1_cl27042
chr1_h1514	Chr1	15747449	15747618	170	intergenic	COLAR12 // SAT1_AGE // COLAR12	203	2514	1	chr1_cl27043
chr1_h1571	Chr1	15944442	15944751	310	intergenic	NULL	480	5715	0.967742	chr1_cl28140
chr1_h1596	Chr1	16166711	16166926	216	intergenic	NULL	133	882	1	NULL
chr1_h1603	Chr1	16238190	16238376	187	intergenic	ATLINE1_4	61	685	1	chr1_cl29857
chr1_h1605	Chr1	16247736	16247953	218	intergenic	Sadhu9-1	292	2238	1	chr1_cl29901
chr1_h1610	Chr1	16274104	16274569	466	intergenic	AT_rich	205	1842	1	chr1_cl30009
chr1_h1620	Chr1	16327477	16327654	178	intergenic	NULL	77	1548	1	chr1_cl30238
chr1_h1621	Chr1	16328045	16328380	336	intergenic	NULL	448	5280	1	chr1_cl30242
chr1_h1627	Chr1	16355281	16355449	169	intergenic	NULL	87	1064	1	chr1_cl30435
chr1_h1628	Chr1	16355660	16355918	259	intergenic	NULL	87	1588	1	chr1_cl30435
chr1_h1629	Chr1	16356054	16356236	183	intergenic	AT_rich	127	1065	1	chr1_cl30435
chr1_h1636	Chr1	16365729	16366028	300	intergenic	NULL	1219	6011	1	chr1_cl30479
chr1_h1637	Chr1	16366095	16366436	342	intergenic	GA-rich	407	2866	1	chr1_cl30480
chr1_h1638	Chr1	16366580	16366754	175	intergenic	NULL	314	2350	1	chr1_cl30481
chr1_h1639	Chr1	16367932	16368106	175	intergenic	NULL	143	622	1	chr1_cl30488
chr1_h1652	Chr1	16405161	16405402	242	intergenic	NULL	73	712	0.995868	chr1_cl30714
chr1_h1680	Chr1	16601043	16601341	299	intergenic	NULL	246	2016	1	chr1_cl31547
chr1_h1681	Chr1	16603980	16604474	495	intergenic	NULL	658	7874	1	chr1_cl31561
chr1_h1682	Chr1	16604507	16604674	168	intergenic	NULL	155	1517	1	chr1_cl31561
chr1_h1692	Chr1	16645831	16646012	182	intergenic	NULL	158	3384	1	chr1_cl31677
chr1_h1695	Chr1	16730101	16730286	186	intergenic	NULL	18	123	1	NULL
chr1_h1698	Chr1	16770150	16770355	206	intergenic	NULL	95	1004	1	chr1_cl32317
chr1_h1702	Chr1	16815930	16816100	171	intergenic	ATREPX1	144	1263	1	chr1_cl32436
chr1_h1707	Chr1	16884118	16884423	306	intergenic	NULL	392	5354	1	chr1_cl32722
chr1_h1708	Chr1	16885088	16885270	183	intergenic	NULL	56	650	1	NULL
chr1_h1717	Chr1	17007163	17007354	192	intergenic	NULL	37	473	1	NULL
chr1_h1724	Chr1	17092010	17092189	180	intergenic	NULL	25	384	1	NULL
chr1_h1725	Chr1	17111821	17112126	306	intergenic	NULL	170	2394	1	chr1_cl33540
chr1_h1737	Chr1	17264849	17265103	255	intergenic	TAT1_ATH_I-int // TAT1_ATH_LTR	29	157	0.933333	NULL
chr1_h1743	Chr1	17289121	17289376	256	intergenic	GA-rich	143	1217	1	chr1_cl34000
chr1_h1746	Chr1	17369569	17369800	232	intergenic	AT_rich	368	5039	0.965517	chr1_cl34237
chr1_h1747	Chr1	17381957	17382139	183	intergenic	NULL	529	4063	1	chr1_cl34260
chr1_h1749	Chr1	17441480	17441748	269	intergenic	NULL	155	2586	0.973978	chr1_cl34427
chr1_h1750	Chr1	17490717	17490880	164	intergenic	COLAR12 // SAT1_AGE	102	2384	1	chr1_cl34505
chr1_h1752	Chr1	17528695	17529246	552	intergenic	NULL	1062	6105	1	chr1_cl34625
chr1_h1753	Chr1	17535638	17536173	536	intergenic	NULL	1061	6034	1	chr1_cl34649
chr1_h1754	Chr1	17541231	17541491	261	intergenic	NULL	75	1188	1	chr1_cl34658
chr1_h1762	Chr1	17638800	17639062	263	intergenic	NULL	134	2465	1	chr1_cl34942
chr1_h1764	Chr1	17641521	17641974	454	intergenic	NULL	964	11710	1	chr1_cl34955
chr1_h1781	Chr1	17838177	17838340	164	intergenic	NULL	28	213	1	NULL
chr1_h1799	Chr1	18088626	18088877	252	intergenic	AT_rich	107	1985	1	chr1_cl35687
chr1_h1800	Chr1	18089410	18089600	191	intergenic	NULL	28	89	0.994764	NULL
chr1_h1831	Chr1	18906289	18906558	270	intergenic	NULL	404	5003	1	chr1_cl36806
chr1_h1834	Chr1	19023628	19023963	336	intergenic	NULL	173	1573	1	chr1_cl36988
chr1_h1871	Chr1	19577294	19577519	226	intergenic	(T)n	346	2766	1	chr1_cl37733
chr1_h1872	Chr1	19577527	19577693	167	intergenic	(T)n	73	708	0.97006	chr1_cl37733
chr1_h1873	Chr1	19577735	19578009	275	intergenic	AT_rich	202	1880	0.985455	chr1_cl37733
chr1_h1891	Chr1	20187683	20187952	270	intergenic	AT_rich	108	1166	1	chr1_cl38670
chr1_h1892	Chr1	20206638	20206854	217	intergenic	AtSB5 // AT_rich	528	3147	1	chr1_cl38692
chr1_h1920	Chr1	20926182	20926515	334	intergenic	NULL	238	2223	1	chr1_cl39593
chr1_h1930	Chr1	21034556	21034866	311	intergenic	NULL	224	2581	0.990354	chr1_cl39701
chr1_h1932	Chr1	21066533	21066748	216	intergenic	NULL	174	1997	1	chr1_cl39765
chr1_h1935	Chr1	21081568	21081958	391	intergenic	NULL	253	3313	1	chr1_cl39799
chr1_h1942	Chr1	21215910	21216467	558	intergenic	NULL	282	2549	1	chr1_cl39975
chr1_h1943	Chr1	21335187	21335412	226	intergenic	NULL	115	1186	1	chr1_cl40409
chr1_h1957	Chr1	21477038	21477262	225	intergenic	NULL	60	571	1	chr1_cl40679
chr1_h1993	Chr1	21857948	21858154	207	intergenic	NULL	142	1897	1	chr1_cl41612
chr1_h2004	Chr1	22323101	22323432	332	intergenic	NULL	474	3260	1	chr1_cl42201
chr1_h2022	Chr1	22743139	22743438	300	intergenic	NULL	418	5314	1	chr1_cl42657
chr1_h2026	Chr1	22888032	22888223	192	intergenic	(CCA)n	113	967	1	chr1_cl42878
chr1_h2037	Chr1	23140575	23140771	197	intergenic	ATRAN	155	730	0.974619	chr1_cl43133
chr1_h2057	Chr1	23453878	23454070	193	intergenic	NULL	175	2085	1	chr1_cl43566
chr1_h2071	Chr1	23884767	23885162	396	intergenic	NULL	300	3634	1	chr1_cl44065
chr1_h2086	Chr1	24425755	24426182	428	intergenic	NULL	643	9139	1	chr1_cl44667
chr1_h2087	Chr1	24426495	24426690	196	intergenic	NULL	225	3466	1	chr1_cl44668
chr1_h2089	Chr1	24482130	24482612	483	intergenic	NULL	918	14573	1	chr1_cl44767
chr1_h2095	Chr1	24623187	24623371	185	intergenic	NULL	45	426	1	NULL
chr1_h2097	Chr1	24721040	24721450	411	intergenic	NULL	2073	14627	1	chr1_cl45074
chr1_h2101	Chr1	24772861	24773058	198	intergenic	NULL	6325	3868	0.979798	chr1_cl45156
chr1_h2121	Chr1	25261027	25261384	358	intergenic	NULL	280	2772	0.99162	chr1_cl45663
chr1_h2130	Chr1	25609878	25610072	195	intergenic	NULL	3196	3125	1	chr1_cl45977
chr1_h2134	Chr1	25660030	25660243	214	intergenic	(T)n // AtSB3	1078	5035	1	chr1_cl46021
chr1_h2135	Chr1	25673919	25674096	178	intergenic	NULL	277	2201	1	chr1_cl46041
chr1_h2146	Chr1	25928442	25928606	165	intergenic	NULL	165	1011	0.739394	chr1_cl46267
chr1_h2152	Chr1	26196393	26196567	175	intergenic	NULL	45	946	1	chr1_cl46498
chr1_h2153	Chr1	26196939	26197120	182	intergenic	GA-rich	48	778	1	chr1_cl46500
chr1_h2166	Chr1	26608140	26608307	168	intergenic	NULL	318	69	0.779762	NULL
chr1_h2172	Chr1	26722273	26722482	210	intergenic	ATRAN	235	2198	0.952381	chr1_cl46971
chr1_h2190	Chr1	27637480	27637683	204	intergenic	NULL	107	1437	1	chr1_cl47648
chr1_h2194	Chr1	27710518	27710692	175	intergenic	NULL	454	3197	1	chr1_cl47703
chr1_h2200	Chr1	27972101	27972301	201	intergenic	ATREPX1	354	2080	1	chr1_cl47882
chr1_h2212	Chr1	28105507	28105786	280	intergenic	NULL	1362	5155	0.996429	chr1_cl47975
chr1_h2234	Chr1	28889322	28889603	282	intergenic	NULL	1792	288	0.85461	chr1_cl48641
chr1_h2247	Chr1	29377059	29377226	168	intergenic	ATMU13	34	432	1	chr1_cl48961
chr1_h2250	Chr1	29427946	29428241	296	intergenic	NULL	79	200	0.939189	NULL
chr1_h2260	Chr1	29590225	29590415	191	intergenic	NULL	48	1507	0.994764	chr1_cl49158
chr1_h2270	Chr1	29911424	29911593	170	intergenic	NULL	1530	70	0.564706	NULL
chr2_h1	Chr2	1004	1544	541	intergenic	NULL	2173	8792	1	chr2_cl1
chr2_h80	Chr2	163342	163527	186	intergenic	NULL	417	2913	0.994624	chr2_cl334
chr2_h85	Chr2	345992	346220	229	intergenic	NULL	42	425	1	chr2_cl709
chr2_h87	Chr2	362496	362659	164	intergenic	AtSB3	70	1125	1	chr2_cl745
chr2_h113	Chr2	768482	768641	160	intergenic	NULL	111	1608	1	chr2_cl1655
chr2_h123	Chr2	849778	849975	198	intergenic	NULL	1521	439	1	chr2_cl1810
chr2_h124	Chr2	852860	853056	197	intergenic	NULL	1354	421	1	chr2_cl1811
chr2_h126	Chr2	885922	886200	279	intergenic	NULL	266	944	1	chr2_cl1883
chr2_h129	Chr2	895845	896123	279	intergenic	NULL	275	1015	1	chr2_cl1942
chr2_h130	Chr2	896158	896350	193	intergenic	NULL	36	310	1	chr2_cl1942
chr2_h148	Chr2	1178911	1179069	159	intergenic	NULL	99	941	1	chr2_cl2523
chr2_h156	Chr2	1218381	1218847	467	intergenic	NULL	443	2393	1	chr2_cl2719
chr2_h157	Chr2	1221928	1222135	208	intergenic	NULL	107	1263	1	chr2_cl2743
chr2_h181	Chr2	1472826	1473088	263	intergenic	AT_rich	736	8827	1	chr2_cl3962
chr2_h183	Chr2	1498514	1498734	221	intergenic	NULL	59	889	1	chr2_cl4067
chr2_h215	Chr2	1710659	1710842	184	intergenic	NULL	349	2176	1	chr2_cl4764
chr2_h227	Chr2	1855638	1855818	181	intergenic	NULL	126	1140	1	chr2_cl5625
chr2_h229	Chr2	1926828	1927502	675	intergenic	NULL	868	7790	1	chr2_cl5983
chr2_h244	Chr2	2059650	2059844	195	intergenic	NULL	41	514	1	chr2_cl6651
chr2_h245	Chr2	2060313	2060477	165	intergenic	NULL	15	46	0.951515	NULL
chr2_h250	Chr2	2115124	2115361	238	intergenic	(CAGAGA)n	93	317	0.953782	chr2_cl7063
chr2_h253	Chr2	2167977	2168196	220	intergenic	NULL	37	572	1	NULL
chr2_h255	Chr2	2184842	2185091	250	intergenic	NULL	3011	89	0.48	chr2_cl7471
chr2_h263	Chr2	2222815	2223057	243	intergenic	NULL	1054	7066	1	chr2_cl7758
chr2_h274	Chr2	2262584	2263027	444	intergenic	(CCA)n	321	2155	1	chr2_cl7964
chr2_h281	Chr2	2356668	2356925	258	intergenic	NULL	135	1378	1	chr2_cl8401
chr2_h282	Chr2	2357067	2357264	198	intergenic	NULL	229	1403	1	chr2_cl8401
chr2_h283	Chr2	2357280	2357467	188	intergenic	AT_rich	38	400	1	chr2_cl8401
chr2_h347	Chr2	2605321	2605666	346	intergenic	AT_rich	2744	14693	1	chr2_cl10050
chr2_h348	Chr2	2605674	2606045	372	intergenic	NULL	6968	19535	1	chr2_cl10050
chr2_h349	Chr2	2606067	2606356	290	intergenic	NULL	9293	22435	1	chr2_cl10050
chr2_h374	Chr2	2865438	2865926	489	intergenic	NULL	2312	15822	1	chr2_cl12064
chr2_h375	Chr2	2865933	2866288	356	intergenic	NULL	325	4394	1	chr2_cl12064
chr2_h376	Chr2	2866604	2866978	375	intergenic	NULL	1795	20290	1	chr2_cl12066
chr2_h384	Chr2	2890804	2891010	207	intergenic	NULL	260	3010	1	chr2_cl12189
chr2_h386	Chr2	2948156	2948335	180	intergenic	NULL	31	433	1	chr2_cl12535
chr2_h387	Chr2	2949590	2949797	208	intergenic	NULL	109	1604	1	chr2_cl12546
chr2_h388	Chr2	2949806	2949963	158	intergenic	AT_rich	205	2035	1	chr2_cl12546
chr2_h405	Chr2	3186990	3187444	455	intergenic	NULL	228	437	0.487912	chr2_cl14222
chr2_h406	Chr2	3187959	3188176	218	intergenic	NULL	134	9	0.522936	NULL
chr2_h423	Chr2	3250243	3250443	201	intergenic	NULL	42	60	0.895522	NULL
chr2_h438	Chr2	3282555	3282806	252	intergenic	NULL	40	23	0.686508	NULL
chr2_h439	Chr2	3282984	3283145	162	intergenic	NULL	107	13	0.740741	NULL
chr2_h454	Chr2	3328282	3328467	186	intergenic	NULL	25	34	0.704301	NULL
chr2_h458	Chr2	3333036	3333278	243	intergenic	NULL	49	26	0.8107	NULL
chr2_h459	Chr2	3333307	3333516	210	intergenic	NULL	37	37	0.980952	NULL
chr2_h460	Chr2	3333721	3333882	162	intergenic	NULL	12	67	0.987654	NULL
chr2_h462	Chr2	3337713	3337923	211	intergenic	NULL	31	72	0.909953	NULL
chr2_h463	Chr2	3338344	3338562	219	intergenic	NULL	65	41	0.936073	NULL
chr2_h476	Chr2	3369567	3369863	297	intergenic	NULL	95	287	0.824916	chr2_cl15851,chr2_cl15852
chr2_h477	Chr2	3369870	3370036	167	intergenic	NULL	502	312	0.796407	chr2_cl15852
chr2_h478	Chr2	3378549	3378818	270	intergenic	NULL	23	13	0.659259	NULL
chr2_h489	Chr2	3394610	3394817	208	intergenic	NULL	71	248	1	chr2_cl16108
chr2_h490	Chr2	3396907	3397076	170	intergenic	NULL	17	21	0.905882	NULL
chr2_h501	Chr2	3402763	3403093	331	intergenic	NULL	142	102	0.900302	NULL
chr2_h504	Chr2	3413380	3413744	365	intergenic	NULL	73	56	0.736986	NULL
chr2_h507	Chr2	3415911	3416283	373	intergenic	NULL	31	38	0.552279	NULL
chr2_h508	Chr2	3416820	3417026	207	intergenic	NULL	21	13	0.700483	NULL
chr2_h520	Chr2	3432554	3432736	183	intergenic	NULL	21	17	0.644809	NULL
chr2_h522	Chr2	3437442	3437968	527	intergenic	NULL	1313	772	0.808349	chr2_cl16533
chr2_h523	Chr2	3438007	3438227	221	intergenic	NULL	15	15	0.755656	NULL
chr2_h534	Chr2	3449538	3449709	172	intergenic	NULL	24	9	0.47093	NULL
chr2_h535	Chr2	3449723	3450050	328	intergenic	NULL	612	30	0.655488	NULL
chr2_h536	Chr2	3450155	3450336	182	intergenic	NULL	50	9	0.461538	NULL
chr2_h556	Chr2	3489455	3489657	203	intergenic	NULL	2438	477	0.817734	chr2_cl17041,chr2_cl17042
chr2_h561	Chr2	3496738	3496910	173	intergenic	NULL	16	9	0.624277	NULL
chr2_h562	Chr2	3497498	3497896	399	intergenic	NULL	414	100	0.744361	NULL
chr2_h563	Chr2	3498994	3499172	179	intergenic	NULL	29	7	0.418994	NULL
chr2_h564	Chr2	3499305	3499598	294	intergenic	NULL	43	13	0.656463	NULL
chr2_h565	Chr2	3499919	3500151	233	intergenic	NULL	28	9	0.622318	NULL
chr2_h570	Chr2	3503735	3504031	297	intergenic	NULL	95	287	0.824916	chr2_cl17186,chr2_cl17187
chr2_h571	Chr2	3504038	3504204	167	intergenic	NULL	502	312	0.796407	chr2_cl17187
chr2_h581	Chr2	3605678	3605980	303	intergenic	COLAR12 // SAT1_AGE	1692	33794	1	chr2_cl17924
chr2_h582	Chr2	3605989	3606324	336	intergenic	SAT1_AGE // COLAR12 // SAT1_AGE	1576	29208	1	chr2_cl17924
chr2_h583	Chr2	3606371	3606769	399	intergenic	SAT1_AGE // COLAR12	1560	24947	1	chr2_cl17924
chr2_h584	Chr2	3606790	3607392	603	intergenic	COLAR12 // SAT1_AGE // COLAR12 // SAT1_AGE // COLAR12 // SAT1_AGE	2748	54223	1	chr2_cl17924
chr2_h585	Chr2	3607439	3607837	399	intergenic	SAT1_AGE // COLAR12	1562	24347	1	chr2_cl17924
chr2_h597	Chr2	3626658	3627528	871	intergenic	COLAR12 // SAT1_AGE // COLAR12 // SAT1_AGE // COLAR12 // AR12	6102	98717	1	chr2_cl17953
chr2_h598	Chr2	3627547	3627758	212	intergenic	AR12 // COLAR12	265	4304	1	chr2_cl17953
chr2_h599	Chr2	3627775	3628109	335	intergenic	COLAR12 // SAT1_AGE // COLAR12 // AR12	1073	23901	1	chr2_cl17953
chr2_h608	Chr2	3662991	3663154	164	intergenic	COLAR12	544	8294	1	chr2_cl18172
chr2_h609	Chr2	3663259	3663467	209	intergenic	SAT1_AGE // COLAR12 // SAT1_AGE	127	2673	0.937799	chr2_cl18174,chr2_cl18175
chr2_h610	Chr2	3663686	3663871	186	intergenic	COLAR12	903	11080	0.994624	chr2_cl18176
chr2_h611	Chr2	3664158	3664435	278	intergenic	COLAR12 // SAT1_AGE	605	9935	1	chr2_cl18179
chr2_h612	Chr2	3664505	3664770	266	intergenic	SAT1_AGE // COLAR12 // AR12	223	3478	1	chr2_cl18181
chr2_h613	Chr2	3673330	3673560	231	intergenic	NULL	41	446	1	chr2_cl18206
chr2_h617	Chr2	3712666	3712876	211	intergenic	COLAR12 // SAT1_AGE // COLAR12	255	6093	1	chr2_cl18527
chr2_h618	Chr2	3716463	3716700	238	intergenic	COLAR12 // SAT1_AGE	406	6930	1	chr2_cl18547
chr2_h619	Chr2	3718011	3718371	361	intergenic	COLAR12 // SAT1_AGE	924	13269	1	chr2_cl18561
chr2_h620	Chr2	3719175	3719346	172	intergenic	NULL	39	28	0.77907	NULL
chr2_h656	Chr2	3936824	3937097	274	intergenic	NULL	59	592	1	NULL
chr2_h683	Chr2	4105369	4105753	385	intergenic	NULL	331	2078	1	chr2_cl21419
chr2_h685	Chr2	4106949	4107251	303	intergenic	NULL	480	3247	1	chr2_cl21420
chr2_h686	Chr2	4107263	4107466	204	intergenic	NULL	79	1030	1	chr2_cl21420
chr2_h687	Chr2	4107693	4108019	327	intergenic	NULL	1814	11752	1	chr2_cl21420
chr2_h688	Chr2	4108038	4108215	178	intergenic	AT_rich	46	608	1	chr2_cl21420
chr2_h689	Chr2	4108469	4108716	248	intergenic	NULL	335	2782	1	chr2_cl21422
chr2_h690	Chr2	4108779	4108983	205	intergenic	NULL	61	684	1	chr2_cl21422
chr2_h829	Chr2	5052264	5052528	265	intergenic	AtSB3	269	3375	0.988679	chr2_cl28157
chr2_h948	Chr2	5612552	5612718	167	intergenic	NULL	39	476	1	chr2_cl31591
chr2_h950	Chr2	5661037	5661241	205	intergenic	NULL	148	1228	1	chr2_cl31939
chr2_h951	Chr2	5661250	5661654	405	intergenic	NULL	1937	21325	1	chr2_cl31939
chr2_h952	Chr2	5662135	5662315	181	intergenic	NULL	108	993	1	chr2_cl31941
chr2_h956	Chr2	5715299	5715527	229	intergenic	NULL	57	630	1	chr2_cl32105
chr2_h957	Chr2	5718547	5718718	172	intergenic	NULL	116	627	1	chr2_cl32128
chr2_h1000	Chr2	5939498	5939680	183	intergenic	NULL	104	974	1	chr2_cl33277
chr2_h1001	Chr2	5939750	5939953	204	intergenic	AT_rich	79	783	1	chr2_cl33277
chr2_h1004	Chr2	5943940	5944324	385	intergenic	NULL	1002	5290	1	chr2_cl33306
chr2_h1023	Chr2	6055327	6055644	318	intergenic	NULL	105	1176	1	chr2_cl33737
chr2_h1030	Chr2	6186454	6186641	188	intergenic	NULL	33	231	0.957447	NULL
chr2_h1033	Chr2	6247123	6247517	395	intergenic	NULL	187	2623	1	chr2_cl34929
chr2_h1051	Chr2	6316295	6316484	190	intergenic	ATREPX1	1035	3241	1	chr2_cl35153
chr2_h1052	Chr2	6317905	6318085	181	intergenic	AT_rich	7101	4964	1	chr2_cl35167
chr2_h1053	Chr2	6325778	6326094	317	intergenic	NULL	365	3152	1	chr2_cl35196
chr2_h1067	Chr2	6398117	6398537	421	intergenic	NULL	1198	10581	1	chr2_cl35472
chr2_h1068	Chr2	6412863	6413091	229	intergenic	NULL	130	550	1	chr2_cl35533
chr2_h1070	Chr2	6490319	6490516	198	intergenic	NULL	60	396	1	NULL
chr2_h1071	Chr2	6496001	6496159	159	intergenic	NULL	33	309	1	NULL
chr2_h1072	Chr2	6496609	6497153	545	intergenic	AT_rich	439	3907	1	chr2_cl36090
chr2_h1073	Chr2	6497728	6497887	160	intergenic	NULL	285	1006	1	chr2_cl36097
chr2_h1074	Chr2	6497908	6498094	187	intergenic	NULL	29	262	1	chr2_cl36097
chr2_h1075	Chr2	6498921	6499110	190	intergenic	NULL	510	4211	1	chr2_cl36104
chr2_h1076	Chr2	6499568	6499764	197	intergenic	NULL	70	529	1	chr2_cl36106
chr2_h1090	Chr2	6610257	6610429	173	intergenic	ATREPX1	428	1281	0.971098	chr2_cl36678
chr2_h1106	Chr2	6731736	6732176	441	intergenic	NULL	380	3140	1	chr2_cl37224
chr2_h1114	Chr2	6915229	6915397	169	intergenic	NULL	32	407	0.982249	chr2_cl37945
chr2_h1125	Chr2	6978350	6978526	177	intergenic	NULL	51	485	0.971751	chr2_cl38258
chr2_h1149	Chr2	7204032	7204426	395	intergenic	NULL	169	1642	1	chr2_cl38921
chr2_h1161	Chr2	7299061	7299467	407	intergenic	CT-rich // AT_rich	414	3722	1	chr2_cl39203
chr2_h1176	Chr2	7695425	7695683	259	intergenic	NULL	200	2429	1	chr2_cl39923
chr2_h1189	Chr2	8090321	8090503	183	intergenic	NULL	152	1254	1	chr2_cl40607
chr2_h1190	Chr2	8102808	8103034	227	intergenic	NULL	57	1175	1	chr2_cl40632
chr2_h1191	Chr2	8103088	8103259	172	intergenic	NULL	88	799	1	chr2_cl40632
chr2_h1192	Chr2	8104344	8104623	280	intergenic	NULL	507	6413	1	chr2_cl40641
chr2_h1202	Chr2	8403843	8404149	307	intergenic	NULL	79	767	1	chr2_cl41048
chr2_h1204	Chr2	8413989	8414253	265	intergenic	NULL	61	506	1	chr2_cl41070
chr2_h1215	Chr2	8643607	8643849	243	intergenic	NULL	986	2433	1	chr2_cl41426
chr2_h1216	Chr2	8802088	8802285	198	intergenic	NULL	1779	471	0.949495	chr2_cl41562,chr2_cl41563
chr2_h1217	Chr2	8804511	8804780	270	intergenic	NULL	777	25	0.503704	NULL
chr2_h1218	Chr2	8822196	8822694	499	intergenic	NULL	354	4324	0.985972	chr2_cl41633
chr2_h1223	Chr2	8911292	8911519	228	intergenic	NULL	149	2661	1	chr2_cl41761
chr2_h1227	Chr2	9047873	9048032	160	intergenic	NULL	58	482	1	chr2_cl41985
chr2_h1229	Chr2	9063148	9063338	191	intergenic	ATREPX1	1269	3070	1	chr2_cl42007
chr2_h1230	Chr2	9064101	9064283	183	intergenic	AT_rich	6249	4371	1	chr2_cl42011
chr2_h1239	Chr2	9262458	9262684	227	intergenic	NULL	56	617	0.964758	chr2_cl42272,chr2_cl42273
chr2_h1260	Chr2	9638933	9639186	254	intergenic	NULL	247	2763	1	chr2_cl42802
chr2_h1265	Chr2	9738453	9738790	338	intergenic	NULL	122	1044	1	chr2_cl42937
chr2_h1267	Chr2	9830933	9831203	271	intergenic	NULL	352	1982	1	chr2_cl43053
chr2_h1268	Chr2	9855341	9855550	210	intergenic	NULL	61	1488	0.980952	chr2_cl43091
chr2_h1290	Chr2	10318431	10318616	186	intergenic	ATREPX1	638	2469	1	chr2_cl43752
chr2_h1300	Chr2	10570264	10570522	259	intergenic	NULL	456	5688	1	chr2_cl44253
chr2_h1308	Chr2	10678157	10678319	163	intergenic	AtSB3	128	806	0.993865	chr2_cl44603
chr2_h1323	Chr2	11045025	11045401	377	intergenic	NULL	792	9177	1	chr2_cl45052
chr2_h1333	Chr2	11408999	11409320	322	intergenic	NULL	115	1362	1	chr2_cl45573
chr2_h1350	Chr2	12076010	12076270	261	intergenic	NULL	283	2612	1	chr2_cl46208
chr2_h1353	Chr2	12174663	12175063	401	intergenic	NULL	193	2218	1	chr2_cl46356
chr2_h1355	Chr2	12372678	12372842	165	intergenic	NULL	794	2153	1	chr2_cl46539
chr2_h1369	Chr2	12619067	12619270	204	intergenic	NULL	84	13	0.509804	NULL
chr2_h1370	Chr2	12623099	12623367	269	intergenic	NULL	91	1341	1	chr2_cl46895
chr2_h1380	Chr2	12809671	12809849	179	intergenic	ATREPX1	1227	3024	1	chr2_cl47171
chr2_h1381	Chr2	12810609	12810819	211	intergenic	AT_rich	2438	2895	1	chr2_cl47175
chr2_h1402	Chr2	13300322	13300519	198	intergenic	NULL	89	1297	1	chr2_cl47708
chr2_h1445	Chr2	14860600	14860760	161	intergenic	NULL	41	830	1	chr2_cl49111
chr2_h1453	Chr2	15097797	15097963	167	intergenic	NULL	3429	3022	1	chr2_cl49313
chr2_h1455	Chr2	15140427	15140600	174	intergenic	AT_rich	3189	3392	1	chr2_cl49366
chr2_h1456	Chr2	15141212	15141390	179	intergenic	ATREPX1	788	2268	1	chr2_cl49370
chr2_h1462	Chr2	15400078	15400258	181	intergenic	NULL	60	610	1	NULL
chr2_h1474	Chr2	15708399	15708577	179	intergenic	NULL	108	1155	1	chr2_cl49830
chr2_h1478	Chr2	15850994	15851299	306	intergenic	AT_rich	1107	5485	1	chr2_cl49931
chr2_h1479	Chr2	15880583	15880916	334	intergenic	NULL	219	1527	1	chr2_cl49955
chr2_h1480	Chr2	15881421	15881736	316	intergenic	NULL	131	1723	1	chr2_cl49960
chr2_h1488	Chr2	16272741	16273054	314	intergenic	NULL	185	2350	1	chr2_cl50362
chr2_h1492	Chr2	16422650	16422808	159	intergenic	NULL	33	404	1	NULL
chr2_h1493	Chr2	16467149	16467317	169	intergenic	AT_rich	1608	4943	1	chr2_cl50542
chr2_h1502	Chr2	16603543	16603787	245	intergenic	NULL	439	5137	1	chr2_cl50651
chr2_h1505	Chr2	16865992	16866173	182	intergenic	NULL	185	1268	1	chr2_cl50796
chr2_h1512	Chr2	17224509	17224817	309	intergenic	NULL	5534	465	1	chr2_cl51059
chr2_h1522	Chr2	17289368	17289547	180	intergenic	NULL	3169	3690	1	chr2_cl51147
chr2_h1524	Chr2	17408021	17408457	437	intergenic	NULL	563	8755	1	chr2_cl51296
chr2_h1530	Chr2	17530739	17530983	245	intergenic	NULL	152	1121	1	chr2_cl51418
chr2_h1538	Chr2	17675909	17676161	253	intergenic	NULL	147	836	1	chr2_cl51513
chr2_h1542	Chr2	17847264	17847557	294	intergenic	NULL	260	2554	1	chr2_cl51632
chr2_h1543	Chr2	17848402	17848688	287	intergenic	NULL	549	5522	1	chr2_cl51634
chr2_h1551	Chr2	18093101	18093310	210	intergenic	NULL	269	2826	1	chr2_cl51792
chr2_h1582	Chr2	19353948	19354160	213	intergenic	NULL	229	2898	1	chr2_cl52839
chr2_h1591	Chr2	19683746	19683904	159	intergenic	NULL	143	801	1	chr2_cl53071
chr3_h8	Chr3	158361	158567	207	intergenic	NULL	53	758	1	chr3_cl161
chr3_h16	Chr3	451967	452152	186	intergenic	NULL	442	2535	1	chr3_cl352
chr3_h24	Chr3	616467	616635	169	intergenic	NULL	296	14	0.402367	NULL
chr3_h25	Chr3	616752	616937	186	intergenic	NULL	773	12	0.370968	NULL
chr3_h27	Chr3	848967	849210	244	intergenic	NULL	84	872	1	chr3_cl642
chr3_h28	Chr3	932647	932904	258	intergenic	NULL	349	2149	1	chr3_cl703
chr3_h31	Chr3	1166451	1166757	307	intergenic	NULL	660	2878	0.986971	chr3_cl885
chr3_h34	Chr3	1210503	1210941	439	intergenic	T-rich	1815	18088	1	chr3_cl928
chr3_h48	Chr3	1657760	1657924	165	intergenic	NULL	10069	107	1	NULL
chr3_h49	Chr3	1675134	1675379	246	intergenic	NULL	630	4564	1	chr3_cl1265
chr3_h50	Chr3	1681809	1681973	165	intergenic	NULL	10069	108	1	NULL
chr3_h54	Chr3	1923995	1924189	195	intergenic	NULL	56	1166	1	chr3_cl1397
chr3_h58	Chr3	1963298	1963484	187	intergenic	NULL	46	533	1	chr3_cl1446
chr3_h60	Chr3	1965145	1965762	618	intergenic	AT_rich	5363	19129	1	chr3_cl1447
chr3_h61	Chr3	1965825	1966002	178	intergenic	AT_rich	193	769	1	chr3_cl1447
chr3_h62	Chr3	1966012	1966985	974	intergenic	NULL	10994	63202	1	chr3_cl1447
chr3_h63	Chr3	1967188	1968115	928	intergenic	NULL	10775	59638	1	chr3_cl1449
chr3_h64	Chr3	1968170	1968402	233	intergenic	AT_rich // AT_rich	218	1034	1	chr3_cl1449
chr3_h65	Chr3	1968410	1969026	617	intergenic	AT_rich	5296	18956	1	chr3_cl1449
chr3_h95	Chr3	2888218	2888421	204	intergenic	NULL	566	2254	1	chr3_cl2179
chr3_h137	Chr3	4635206	4635419	214	intergenic	AtSB5	337	2751	1	chr3_cl3732
chr3_h152	Chr3	5137873	5138047	175	intergenic	(CGAAT)n	22	386	0.977143	chr3_cl4194
chr3_h168	Chr3	5453345	5453594	250	intergenic	NULL	121	1695	1	chr3_cl4560
chr3_h181	Chr3	5780163	5780700	538	intergenic	NULL	3490	19558	1	chr3_cl4862
chr3_h198	Chr3	6295798	6295972	175	intergenic	NULL	44	319	1	NULL
chr3_h202	Chr3	6366893	6367223	331	intergenic	NULL	736	8212	0.987915	chr3_cl5417
chr3_h221	Chr3	7104532	7104698	167	intergenic	NULL	112	6	0.39521	NULL
chr3_h224	Chr3	7235237	7235465	229	intergenic	NULL	93	1564	0.9869	chr3_cl6139
chr3_h230	Chr3	7643935	7644125	191	intergenic	NULL	230	1877	1	chr3_cl6537
chr3_h243	Chr3	8003396	8003669	274	intergenic	NULL	118	2217	1	chr3_cl7116
chr3_h253	Chr3	8211586	8211786	201	intergenic	NULL	321	1068	1	chr3_cl7389
chr3_h256	Chr3	8233033	8233257	225	intergenic	NULL	346	1920	1	chr3_cl7425
chr3_h260	Chr3	8426887	8427048	162	intergenic	NULL	39	455	1	NULL
chr3_h270	Chr3	8623636	8623901	266	intergenic	NULL	242	3391	1	chr3_cl8116
chr3_h289	Chr3	9135085	9135464	380	intergenic	NULL	275	2365	1	chr3_cl8868
chr3_h290	Chr3	9142982	9143185	204	intergenic	NULL	78	558	1	NULL
chr3_h300	Chr3	9378812	9378977	166	intergenic	NULL	108	1230	1	chr3_cl9278
chr3_h302	Chr3	9429296	9429528	233	intergenic	NULL	118	1177	1	chr3_cl9414
chr3_h305	Chr3	9550675	9550873	199	intergenic	NULL	443	6	0.522613	NULL
chr3_h306	Chr3	9595481	9595779	299	intergenic	NULL	1573	9854	1	chr3_cl9689
chr3_h310	Chr3	9707149	9707385	237	intergenic	NULL	1729	13192	1	chr3_cl9974
chr3_h323	Chr3	9815726	9816031	306	intergenic	NULL	160	1210	0.98366	chr3_cl10212
chr3_h338	Chr3	10139384	10139553	170	intergenic	NULL	183	1487	1	chr3_cl10770
chr3_h350	Chr3	10387904	10388091	188	intergenic	NULL	61	606	1	chr3_cl11217
chr3_h355	Chr3	10417263	10417448	186	intergenic	NULL	125	1588	1	chr3_cl11312
chr3_h363	Chr3	10552553	10552752	200	intergenic	AtSB3	605	3890	1	chr3_cl11642
chr3_h364	Chr3	10570786	10570985	200	intergenic	AtSB3	605	3890	1	chr3_cl11729
chr3_h366	Chr3	10691069	10691687	619	intergenic	GA-rich	1171	18259	1	chr3_cl12021
chr3_h387	Chr3	10825934	10826138	205	intergenic	NULL	45	504	1	chr3_cl12328
chr3_h391	Chr3	10834698	10834893	196	intergenic	(CCA)n	94	649	1	chr3_cl12352
chr3_h392	Chr3	10834917	10835095	179	intergenic	NULL	30	407	1	chr3_cl12352
chr3_h397	Chr3	10927710	10927915	206	intergenic	NULL	126	1479	1	chr3_cl12657
chr3_h399	Chr3	10937841	10938125	285	intergenic	(ATGGTG)n	283	3623	1	chr3_cl12727
chr3_h402	Chr3	10990451	10990796	346	intergenic	NULL	260	4069	1	chr3_cl12928
chr3_h407	Chr3	11035494	11035660	167	intergenic	NULL	323	20	0.365269	NULL
chr3_h426	Chr3	11154157	11154344	188	intergenic	NULL	324	0	0	NULL
chr3_h436	Chr3	11215410	11215612	203	intergenic	AtSB3	215	2410	1	chr3_cl13766
chr3_h439	Chr3	11227529	11227699	171	intergenic	NULL	111	1060	1	chr3_cl13816
chr3_h440	Chr3	11230156	11230348	193	intergenic	NULL	91	874	1	chr3_cl13827
chr3_h443	Chr3	11288784	11289007	224	intergenic	AT_rich	221	2794	1	chr3_cl13993
chr3_h489	Chr3	11436128	11436465	338	intergenic	NULL	392	4652	0.967456	chr3_cl14715
chr3_h491	Chr3	11437857	11438151	295	intergenic	NULL	369	4179	0.962712	chr3_cl14722
chr3_h508	Chr3	11614350	11614588	239	intergenic	NULL	101	1324	1	chr3_cl15852
chr3_h527	Chr3	11779895	11780109	215	intergenic	NULL	71	472	1	NULL
chr3_h541	Chr3	11904782	11904995	214	intergenic	AtSB3	1036	4780	1	chr3_cl17660
chr3_h549	Chr3	11983709	11984007	299	intergenic	(T)n // AtSB3	1868	7565	1	chr3_cl18053
chr3_h718	Chr3	12632283	12632475	193	intergenic	NULL	65	742	1	NULL
chr3_h872	Chr3	13586906	13587284	379	intergenic	COLAR12	2420	26010	1	chr3_cl28805
chr3_h873	Chr3	13587431	13587785	355	intergenic	SAT1_AGE // COLAR12 // SAT1_AGE // COLAR12 // SAT1_AGE	5061	61028	1	chr3_cl28805
chr3_h874	Chr3	13588788	13589004	217	intergenic	SAT1_AGE // COLAR12 // SAT1_AGE	4141	41160	1	chr3_cl28806
chr3_h875	Chr3	13589015	13589759	745	intergenic	SAT1_AGE // COLAR12 // SAT1_AGE // COLAR12 // SAT1_AGE // COLAR12	8481	91211	1	chr3_cl28806
chr3_h876	Chr3	13589817	13592593	2777	intergenic	COLAR12 // SAT1_AGE // COLAR12 // SAT1_AGE // COLAR12 // SAT1_AGE // COLAR12 // SAT1_AGE // COLAR12 // SAT1_AGE // COLAR12 // SAT1_AGE // COLAR12 // SAT1_AGE // COLAR12 // SAT1_AGE // COLAR12 // SAT1_AGE // COLAR12 // SAT1_AGE // COLAR12	32066	353300	1	chr3_cl28807
chr3_h884	Chr3	13596245	13596436	192	intergenic	NULL	251	3403	1	chr3_cl28815
chr3_h948	Chr3	13655637	13655805	169	intergenic	COLAR12 // SAT1_AGE	251	5693	1	chr3_cl28965
chr3_h972	Chr3	13691596	13691767	172	intergenic	NULL	166	3096	1	chr3_cl29157
chr3_h974	Chr3	13692522	13692760	239	intergenic	NULL	189	3464	1	chr3_cl29159
chr3_h981	Chr3	13696920	13697145	226	intergenic	NULL	234	3065	1	chr3_cl29170
chr3_h983	Chr3	13697459	13697641	183	intergenic	NULL	240	3725	1	chr3_cl29170
chr3_h985	Chr3	13697898	13698163	266	intergenic	NULL	278	3921	0.992481	chr3_cl29170
chr3_h987	Chr3	13698411	13698669	259	intergenic	NULL	254	3164	1	chr3_cl29170
chr3_h995	Chr3	13703286	13703600	315	intergenic	NULL	433	5724	1	chr3_cl29181
chr3_h998	Chr3	13705591	13705774	184	intergenic	NULL	313	3530	1	chr3_cl29186
chr3_h1003	Chr3	13708228	13708422	195	intergenic	NULL	258	3442	1	chr3_cl29187
chr3_h1005	Chr3	13708622	13708805	184	intergenic	NULL	278	3410	1	chr3_cl29187
chr3_h1008	Chr3	13709717	13709938	222	intergenic	NULL	308	4782	1	chr3_cl29188
chr3_h1011	Chr3	13710760	13710941	182	intergenic	NULL	221	3435	1	chr3_cl29189
chr3_h1013	Chr3	13711698	13711955	258	intergenic	NULL	369	5448	1	chr3_cl29191
chr3_h1033	Chr3	13721825	13722047	223	intergenic	NULL	315	4247	1	chr3_cl29204
chr3_h1048	Chr3	13731002	13731301	300	intergenic	NULL	283	4302	1	chr3_cl29225
chr3_h1051	Chr3	13733493	13733792	300	intergenic	NULL	283	4302	1	chr3_cl29231
chr3_h1069	Chr3	13749823	13749984	162	intergenic	NULL	327	3425	1	chr3_cl29309
chr3_h1071	Chr3	13750946	13751140	195	intergenic	NULL	268	3468	1	chr3_cl29310
chr3_h1073	Chr3	13751340	13751523	184	intergenic	NULL	313	3530	1	chr3_cl29310
chr3_h1079	Chr3	13757546	13757901	356	intergenic	NULL	435	6690	1	chr3_cl29335
chr3_h1087	Chr3	13764576	13764814	239	intergenic	NULL	184	3213	1	chr3_cl29350
chr3_h1092	Chr3	13768463	13768666	204	intergenic	NULL	357	4743	0.985294	chr3_cl29360
chr3_h1096	Chr3	13770986	13771179	194	intergenic	NULL	277	3682	1	chr3_cl29365
chr3_h1099	Chr3	13772975	13773205	231	intergenic	NULL	299	3650	1	chr3_cl29369
chr3_h1105	Chr3	13776005	13776217	213	intergenic	NULL	301	5396	1	chr3_cl29375
chr3_h1106	Chr3	13776508	13776709	202	intergenic	NULL	257	4129	1	chr3_cl29375
chr3_h1112	Chr3	13780007	13780270	264	intergenic	NULL	285	3954	1	chr3_cl29380
chr3_h1115	Chr3	13781024	13781282	259	intergenic	NULL	229	2867	0.996139	chr3_cl29380
chr3_h1117	Chr3	13781614	13781787	174	intergenic	NULL	209	2763	1	chr3_cl29380
chr3_h1119	Chr3	13782034	13782292	259	intergenic	NULL	302	4184	0.996139	chr3_cl29380
chr3_h1121	Chr3	13782574	13782799	226	intergenic	NULL	220	2768	1	chr3_cl29380
chr3_h1123	Chr3	13783131	13783304	174	intergenic	NULL	209	2763	1	chr3_cl29380
chr3_h1125	Chr3	13783552	13783810	259	intergenic	NULL	266	3414	0.996139	chr3_cl29380
chr3_h1127	Chr3	13784142	13784315	174	intergenic	NULL	209	2763	1	chr3_cl29380
chr3_h1129	Chr3	13784563	13784821	259	intergenic	NULL	266	3414	0.996139	chr3_cl29380
chr3_h1131	Chr3	13785135	13785317	183	intergenic	NULL	240	3725	1	chr3_cl29380
chr3_h1134	Chr3	13785897	13786135	239	intergenic	NULL	225	3802	1	chr3_cl29382
chr3_h1136	Chr3	13786890	13787128	239	intergenic	NULL	189	3464	1	chr3_cl29384
chr3_h1149	Chr3	13795203	13795383	181	intergenic	NULL	81	907	1	chr3_cl29404
chr3_h1165	Chr3	13813625	13813812	188	intergenic	NULL	205	2939	1	chr3_cl29481
chr3_h1179	Chr3	13835826	13836051	226	intergenic	NULL	130	2037	1	chr3_cl29583
chr3_h1182	Chr3	13836820	13837097	278	intergenic	NULL	216	3028	1	chr3_cl29584
chr3_h1185	Chr3	13838340	13838560	221	intergenic	NULL	113	1800	1	chr3_cl29587
chr3_h1187	Chr3	13839884	13840068	185	intergenic	NULL	229	3644	1	chr3_cl29590
chr3_h1190	Chr3	13843915	13844131	217	intergenic	NULL	24368	7593	1	chr3_cl29602
chr3_h1194	Chr3	13848780	13849001	222	intergenic	NULL	120	1980	1	chr3_cl29623
chr3_h1200	Chr3	13851766	13851986	221	intergenic	NULL	116	1869	1	chr3_cl29628
chr3_h1202	Chr3	13852626	13852841	216	intergenic	NULL	159	2659	1	chr3_cl29630
chr3_h1204	Chr3	13853128	13853308	181	intergenic	NULL	170	3294	1	chr3_cl29631
chr3_h1208	Chr3	13855162	13855569	408	intergenic	NULL	1021	4079	0.995098	chr3_cl29637
chr3_h1217	Chr3	13860840	13861060	221	intergenic	NULL	116	1869	1	chr3_cl29651
chr3_h1226	Chr3	13865949	13866174	226	intergenic	NULL	130	2037	1	chr3_cl29663
chr3_h1295	Chr3	14173786	14173953	168	intergenic	NULL	185	1812	1	chr3_cl31664
chr3_h1300	Chr3	14176276	14176443	168	intergenic	NULL	54	524	1	chr3_cl31668
chr3_h1304	Chr3	14177744	14177925	182	intergenic	NULL	148	1236	1	chr3_cl31670
chr3_h1313	Chr3	14183777	14183956	180	intergenic	NULL	27174	3771	1	chr3_cl31681
chr3_h1324	Chr3	14191711	14192808	1098	intergenic	NULL	5770	23863	1	chr3_cl31694
chr3_h1325	Chr3	14192869	14193231	363	intergenic	LSU-rRNA_Ath	101672	18849	1	chr3_cl31695
chr3_h1326	Chr3	14193372	14193660	289	intergenic	NULL	76	811	1	chr3_cl31695
chr3_h1327	Chr3	14193695	14194325	631	intergenic	NULL	4298	19257	1	chr3_cl31695
chr3_h1328	Chr3	14194376	14195511	1136	intergenic	NULL	5831	24450	1	chr3_cl31696
chr3_h1330	Chr3	14203781	14204069	289	intergenic	NULL	78	822	1	chr3_cl31696
chr3_h1331	Chr3	14204104	14204734	631	intergenic	NULL	4298	19257	1	chr3_cl31696
chr3_h1332	Chr3	14204784	14205200	417	intergenic	NULL	2708	11567	1	chr3_cl31697
chr3_h1336	Chr3	14206963	14207124	162	intergenic	NULL	300	4527	1	chr3_cl31701
chr3_h1337	Chr3	14207467	14207629	163	intergenic	NULL	300	4460	1	chr3_cl31702
chr3_h1341	Chr3	14210348	14210572	225	intergenic	NULL	203	3639	1	chr3_cl31708
chr3_h1348	Chr3	14213806	14214001	196	intergenic	NULL	303	4146	1	chr3_cl31716
chr3_h1351	Chr3	14214926	14215096	171	intergenic	NULL	183	2887	1	chr3_cl31718
chr3_h1352	Chr3	14215328	14215644	317	intergenic	NULL	446	6959	0.990536	chr3_cl31719
chr3_h1353	Chr3	14215842	14216019	178	intergenic	NULL	172	1377	1	chr3_cl31720
chr3_h1356	Chr3	14217193	14217479	287	intergenic	NULL	159152	5868	1	chr3_cl31723
chr3_h1362	Chr3	14219953	14220151	199	intergenic	NULL	257	3341	0.994975	chr3_cl31731
chr3_h1363	Chr3	14220438	14220657	220	intergenic	NULL	195	2506	1	chr3_cl31732
chr3_h1366	Chr3	14221976	14222174	199	intergenic	NULL	241	3126	1	chr3_cl31736
chr3_h1368	Chr3	14222461	14222681	221	intergenic	NULL	233	3010	1	chr3_cl31737
chr3_h1375	Chr3	14245341	14245508	168	intergenic	NULL	15	211	0.97619	NULL
chr3_h1449	Chr3	14729150	14729702	553	intergenic	NULL	930	13426	1	chr3_cl35268
chr3_h1451	Chr3	14734226	14734397	172	intergenic	NULL	396	4350	1	chr3_cl35302
chr3_h1490	Chr3	14992085	14992295	211	intergenic	NULL	61	478	1	NULL
chr3_h1515	Chr3	15132748	15132913	166	intergenic	NULL	193	3225	1	chr3_cl37893
chr3_h1537	Chr3	15169880	15170075	196	intergenic	NULL	54	499	1	NULL
chr3_h1547	Chr3	15233292	15233527	236	intergenic	ATRAN	127	2354	1	chr3_cl38247
chr3_h1576	Chr3	15398443	15398683	241	intergenic	NULL	182	1272	1	chr3_cl39148
chr3_h1589	Chr3	15562641	15562955	315	intergenic	NULL	169	1406	1	chr3_cl40233
chr3_h1594	Chr3	15612509	15612852	344	intergenic	NULL	212	2924	1	chr3_cl40464
chr3_h1596	Chr3	15613892	15614097	206	intergenic	NULL	152	2127	1	chr3_cl40470
chr3_h1605	Chr3	15641555	15642005	451	intergenic	NULL	201	1769	1	chr3_cl40652
chr3_h1606	Chr3	15642025	15642256	232	intergenic	NULL	639	4995	1	chr3_cl40652
chr3_h1613	Chr3	15691053	15691225	173	intergenic	NULL	67	153	1	NULL
chr3_h1635	Chr3	15732113	15732349	237	intergenic	NULL	37	286	1	NULL
chr3_h1636	Chr3	15734519	15734687	169	intergenic	NULL	79	514	1	chr3_cl41039
chr3_h1637	Chr3	15734698	15734880	183	intergenic	(CAA)n	111	738	1	chr3_cl41039
chr3_h1639	Chr3	15767297	15767475	179	intergenic	NULL	190	1010	1	chr3_cl41151
chr3_h1663	Chr3	15944812	15945078	267	intergenic	NULL	636	2341	1	chr3_cl41980
chr3_h1664	Chr3	15956029	15956333	305	intergenic	NULL	146	541	1	NULL
chr3_h1672	Chr3	16043705	16043973	269	intergenic	NULL	150	1312	1	chr3_cl42304
chr3_h1673	Chr3	16056070	16056236	167	intergenic	NULL	73	367	0.958084	NULL
chr3_h1687	Chr3	16159926	16160456	531	intergenic	NULL	857	2447	0.99435	chr3_cl42679
chr3_h1693	Chr3	16222259	16222430	172	intergenic	NULL	111	883	1	chr3_cl42920
chr3_h1734	Chr3	16847052	16847247	196	intergenic	(CCA)n	102	749	1	chr3_cl44494
chr3_h1751	Chr3	16989698	16989888	191	intergenic	NULL	168	2477	1	chr3_cl44816
chr3_h1753	Chr3	17035366	17035718	353	intergenic	ATRAN	1077	8321	1	chr3_cl44903
chr3_h1761	Chr3	17164334	17164552	219	intergenic	ATMU12 // ATMU12	222	979	1	chr3_cl45305
chr3_h1766	Chr3	17272812	17273231	420	intergenic	NULL	381	3592	1	chr3_cl45450
chr3_h1790	Chr3	17445155	17445331	177	intergenic	NULL	782	20	0.451977	NULL
chr3_h1794	Chr3	17520414	17520602	189	intergenic	NULL	127	3072	1	chr3_cl45890
chr3_h1796	Chr3	17656317	17656573	257	intergenic	ATRAN // ATRAN	195	2355	0.972763	chr3_cl46055
chr3_h1798	Chr3	17728574	17728740	167	intergenic	NULL	302	3810	1	chr3_cl46171
chr3_h1799	Chr3	17842480	17842850	371	intergenic	TNAT1A	373	3800	1	chr3_cl46316
chr3_h1800	Chr3	17862539	17862701	163	intergenic	NULL	108	700	1	chr3_cl46366
chr3_h1803	Chr3	18088649	18088828	180	intergenic	NULL	1459	3043	1	chr3_cl46683
chr3_h1819	Chr3	18543957	18544122	166	intergenic	NULL	64	939	1	chr3_cl47160
chr3_h1835	Chr3	18812312	18812548	237	intergenic	NULL	184	2130	1	chr3_cl47555
chr3_h1842	Chr3	18976790	18976985	196	intergenic	ATREP21	237	2538	1	chr3_cl47763
chr3_h1848	Chr3	19242915	19243192	278	intergenic	Vandal20	83	1757	0.996403	chr3_cl47979
chr3_h1849	Chr3	19243568	19243735	168	intergenic	NULL	64	1317	1	chr3_cl47983
chr3_h1852	Chr3	19391987	19392287	301	intergenic	NULL	225	1731	1	chr3_cl48107
chr3_h1856	Chr3	19471437	19471632	196	intergenic	NULL	1243	3500	1	chr3_cl48186
chr3_h1857	Chr3	19481110	19481374	265	intergenic	NULL	65	429	1	NULL
chr3_h1861	Chr3	19560738	19561127	390	intergenic	NULL	372	2230	1	chr3_cl48296
chr3_h1878	Chr3	20030969	20031373	405	intergenic	NULL	3546	22141	1	chr3_cl48617
chr3_h1879	Chr3	20031666	20031983	318	intergenic	AT_rich	342	3767	1	chr3_cl48620
chr3_h1880	Chr3	20032338	20032526	189	intergenic	NULL	335	4422	1	chr3_cl48621
chr3_h1881	Chr3	20127160	20127464	305	intergenic	AT_rich	209	1771	0.993443	chr3_cl48699
chr3_h1892	Chr3	20330217	20330391	175	intergenic	NULL	387	2368	1	chr3_cl48890
chr3_h1905	Chr3	20539773	20540055	283	intergenic	NULL	741	2987	1	chr3_cl49127
chr3_h1906	Chr3	20574128	20574334	207	intergenic	NULL	128	1154	1	chr3_cl49165
chr3_h1909	Chr3	20763793	20763992	200	intergenic	NULL	261	2603	1	chr3_cl49414
chr3_h1912	Chr3	20808833	20809148	316	intergenic	NULL	210	3099	1	chr3_cl49451
chr3_h1919	Chr3	20929606	20929880	275	intergenic	NULL	165	1906	1	chr3_cl49557
chr3_h1927	Chr3	21130783	21130951	169	intergenic	NULL	142	507	1	chr3_cl49704
chr3_h1934	Chr3	21509621	21509788	168	intergenic	NULL	108	1401	1	chr3_cl50058
chr3_h1944	Chr3	21968509	21968864	356	intergenic	NULL	180	2241	1	chr3_cl50375
chr3_h1959	Chr3	22173940	22174177	238	intergenic	NULL	56	505	1	NULL
chr3_h1971	Chr3	22582361	22582628	268	intergenic	NULL	106	570	1	chr3_cl51171
chr3_h1975	Chr3	22662079	22662252	174	intergenic	NULL	39	458	1	chr3_cl51298
chr3_h1994	Chr3	23117374	23117565	192	intergenic	NULL	72	1233	1	chr3_cl51683
chr4_h5	Chr4	77027	77633	607	intergenic	ATRAN	1532	9643	1	chr4_cl196
chr4_h10	Chr4	273737	273921	185	intergenic	NULL	32	698	1	chr4_cl450
chr4_h19	Chr4	413689	413899	211	intergenic	NULL	72	250	1	chr4_cl618
chr4_h24	Chr4	489562	489725	164	intergenic	NULL	66	735	1	chr4_cl748
chr4_h25	Chr4	489739	490053	315	intergenic	NULL	156	2663	1	chr4_cl748
chr4_h29	Chr4	650366	650573	208	intergenic	NULL	53	483	1	chr4_cl1003
chr4_h30	Chr4	687660	687869	210	intergenic	NULL	97	3	0.352381	NULL
chr4_h31	Chr4	700038	700204	167	intergenic	NULL	704	3021	1	chr4_cl1129
chr4_h34	Chr4	815273	815466	194	intergenic	NULL	1066	392	0.840206	chr4_cl1253
chr4_h40	Chr4	993347	993525	179	intergenic	ATREPX1	1023	3057	1	chr4_cl1513
chr4_h41	Chr4	994137	994318	182	intergenic	AT_rich	6213	3499	1	chr4_cl1516
chr4_h45	Chr4	1027017	1027254	238	intergenic	NULL	675	5871	1	chr4_cl1592
chr4_h54	Chr4	1116559	1116818	260	intergenic	NULL	111	1963	1	chr4_cl1698
chr4_h65	Chr4	1337716	1338109	394	intergenic	NULL	780	3262	1	chr4_cl1999
chr4_h69	Chr4	1438823	1439044	222	intergenic	(GA)n // G-rich	101	1280	1	chr4_cl2154
chr4_h75	Chr4	1472726	1473031	306	intergenic	NULL	4059	341	0.908497	NULL
chr4_h76	Chr4	1476284	1476589	306	intergenic	NULL	4234	366	0.908497	NULL
chr4_h77	Chr4	1480130	1480515	386	intergenic	NULL	281	1979	1	chr4_cl2281
chr4_h100	Chr4	1661661	1661866	206	intergenic	NULL	89	1011	1	chr4_cl2902
chr4_h121	Chr4	1700242	1700793	552	intergenic	ATENSAT1	385	4203	1	chr4_cl3054
chr4_h122	Chr4	1702202	1702896	695	intergenic	ATENSAT1	379	4230	1	chr4_cl3059
chr4_h123	Chr4	1704159	1704473	315	intergenic	ATENSAT1	198	1627	1	chr4_cl3066
chr4_h124	Chr4	1704482	1704804	323	intergenic	ATENSAT1	197	2466	1	chr4_cl3066
chr4_h125	Chr4	1706069	1706763	695	intergenic	ATENSAT1 // ATENSPM4 // ATENSAT1	474	4625	1	chr4_cl3071
chr4_h126	Chr4	1708014	1708229	216	intergenic	ATENSAT1	169	1110	1	chr4_cl3076
chr4_h127	Chr4	1708241	1708709	469	intergenic	ATENSAT1 // ATENSPM4 // ATENSAT1	316	3880	1	chr4_cl3076
chr4_h128	Chr4	1710112	1710680	569	intergenic	ATENSAT1	405	4368	1	chr4_cl3081
chr4_h129	Chr4	1712073	1712618	546	intergenic	ATENSAT1	301	3083	1	chr4_cl3086
chr4_h130	Chr4	1713872	1714046	175	intergenic	ATENSAT1	103	513	1	chr4_cl3090
chr4_h131	Chr4	1714054	1714300	247	intergenic	ATENSAT1	135	2347	1	chr4_cl3090
chr4_h132	Chr4	1714392	1714566	175	intergenic	ATENSAT1	86	756	1	chr4_cl3090
chr4_h133	Chr4	1715958	1716514	557	intergenic	ATENSAT1	269	3459	1	chr4_cl3093
chr4_h134	Chr4	1717769	1718201	433	intergenic	ATENSAT1	215	2960	0.990762	chr4_cl3097
chr4_h135	Chr4	1719717	1720144	428	intergenic	ATENSAT1	239	2651	1	chr4_cl3100
chr4_h136	Chr4	1720157	1720411	255	intergenic	ATENSAT1	140	1896	1	chr4_cl3100
chr4_h137	Chr4	1721666	1722019	354	intergenic	ATENSAT1	281	2900	1	chr4_cl3104
chr4_h138	Chr4	1722087	1722359	273	intergenic	ATENSAT1	120	1424	1	chr4_cl3104
chr4_h139	Chr4	1723708	1724307	600	intergenic	ATENSAT1	409	4713	1	chr4_cl3108
chr4_h140	Chr4	1725743	1726253	511	intergenic	ATENSAT1	286	3780	1	chr4_cl3111
chr4_h141	Chr4	1727645	1728202	558	intergenic	ATENSAT1	389	4749	1	chr4_cl3115
chr4_h142	Chr4	1729594	1729966	373	intergenic	ATENSAT1	260	3025	1	chr4_cl3119
chr4_h143	Chr4	1731402	1731613	212	intergenic	ATENSAT1	155	1040	0.990566	chr4_cl3122
chr4_h144	Chr4	1731622	1732095	474	intergenic	ATENSAT1	242	3980	1	chr4_cl3122
chr4_h145	Chr4	1733350	1734014	665	intergenic	ATENSAT1	459	5155	1	chr4_cl3126
chr4_h146	Chr4	1735401	1735928	528	intergenic	ATENSAT1	347	4353	1	chr4_cl3131
chr4_h147	Chr4	1737176	1737840	665	intergenic	ATENSAT1	435	4781	1	chr4_cl3136
chr4_h148	Chr4	1741197	1741640	444	intergenic	ATENSAT1	273	3684	1	chr4_cl3146
chr4_h149	Chr4	1757126	1757371	246	intergenic	NULL	104	1932	0.98374	chr4_cl3262
chr4_h152	Chr4	1792530	1792692	163	intergenic	NULL	39	118	1	NULL
chr4_h200	Chr4	2075948	2076460	513	intergenic	NULL	245	3844	1	chr4_cl5165
chr4_h202	Chr4	2079689	2079873	185	intergenic	NULL	88	413	1	chr4_cl5185
chr4_h203	Chr4	2080150	2080313	164	intergenic	NULL	64	488	1	chr4_cl5185
chr4_h204	Chr4	2080530	2080704	175	intergenic	NULL	52	350	1	chr4_cl5185
chr4_h208	Chr4	2316291	2316454	164	intergenic	ATREP21	147	1930	1	chr4_cl6734
chr4_h209	Chr4	2335183	2335535	353	intergenic	ATRAN	1181	9606	1	chr4_cl6787
chr4_h220	Chr4	2409566	2409766	201	intergenic	NULL	232	2435	1	chr4_cl7087
chr4_h221	Chr4	2409778	2410098	321	intergenic	NULL	577	7157	1	chr4_cl7087
chr4_h222	Chr4	2410319	2410500	182	intergenic	NULL	212	1360	1	chr4_cl7089
chr4_h231	Chr4	2560284	2560670	387	intergenic	NULL	1842	21332	1	chr4_cl7440
chr4_h239	Chr4	2650665	2650862	198	intergenic	ATREPX1	76	928	1	chr4_cl7792
chr4_h255	Chr4	2724842	2725065	224	intergenic	NULL	39	399	1	chr4_cl7955
chr4_h260	Chr4	2775564	2775792	229	intergenic	NULL	115	1034	1	chr4_cl8075
chr4_h261	Chr4	2809716	2809941	226	intergenic	CT-rich	115	1161	0.951327	chr4_cl8269
chr4_h303	Chr4	2921111	2921281	171	intergenic	SAT1_AGE // COLAR12 // SAT1_AGE	138	2673	1	chr4_cl8855
chr4_h304	Chr4	2922714	2922885	172	intergenic	SAT1_AGE // COLAR12 // SAT1_AGE	247	3473	1	chr4_cl8864
chr4_h305	Chr4	2924137	2924308	172	intergenic	SAT1_AGE // COLAR12 // SAT1_AGE	248	3501	1	chr4_cl8870
chr4_h306	Chr4	2925560	2925722	163	intergenic	SAT1_AGE // COLAR12 // SAT1_AGE	246	3490	1	chr4_cl8878
chr4_h307	Chr4	2927871	2928042	172	intergenic	SAT1_AGE // COLAR12 // SAT1_AGE	247	3465	1	chr4_cl8894
chr4_h308	Chr4	2929472	2929643	172	intergenic	SAT1_AGE // COLAR12 // SAT1_AGE	164	1475	1	chr4_cl8904
chr4_h309	Chr4	2932676	2932847	172	intergenic	SAT1_AGE // COLAR12 // SAT1_AGE	185	1884	1	chr4_cl8920
chr4_h310	Chr4	2934278	2934449	172	intergenic	SAT1_AGE // COLAR12 // SAT1_AGE	185	1884	1	chr4_cl8928
chr4_h311	Chr4	2935880	2936042	163	intergenic	SAT1_AGE // COLAR12 // SAT1_AGE	183	1873	1	chr4_cl8936
chr4_h312	Chr4	2941526	2941697	172	intergenic	SAT1_AGE // COLAR12 // SAT1_AGE	248	3501	1	chr4_cl8968
chr4_h313	Chr4	2942948	2943119	172	intergenic	SAT1_AGE // COLAR12 // SAT1_AGE	248	3501	1	chr4_cl8975
chr4_h314	Chr4	2945437	2945608	172	intergenic	SAT1_AGE // COLAR12 // SAT1_AGE	182	1751	1	chr4_cl8989
chr4_h315	Chr4	2945973	2946142	170	intergenic	SAT1_AGE // COLAR12 // SAT1_AGE	141	2767	1	chr4_cl8991
chr4_h316	Chr4	2947395	2947566	172	intergenic	SAT1_AGE // COLAR12 // SAT1_AGE	248	3501	1	chr4_cl8999
chr4_h317	Chr4	2952728	2952899	172	intergenic	SAT1_AGE // COLAR12 // SAT1_AGE	248	3501	1	chr4_cl9032
chr4_h318	Chr4	2954685	2954856	172	intergenic	SAT1_AGE // COLAR12 // SAT1_AGE	248	3501	1	chr4_cl9043
chr4_h319	Chr4	2958805	2959027	223	intergenic	SAT1_AGE // COLAR12 // SAT1_AGE	109	1303	1	chr4_cl9068
chr4_h322	Chr4	2964382	2964543	162	intergenic	COLAR12 // SAT1_AGE	398	5497	1	chr4_cl9108
chr4_h324	Chr4	2980747	2980952	206	intergenic	SAT1_AGE // COLAR12 // SAT1_AGE	135	2035	1	chr4_cl9205
chr4_h330	Chr4	2992829	2993021	193	intergenic	NULL	18	0	0	NULL
chr4_h331	Chr4	2993083	2993348	266	intergenic	NULL	59	1	0.0789474	NULL
chr4_h335	Chr4	3012238	3012458	221	intergenic	COLAR12	301	4707	1	chr4_cl9410
chr4_h344	Chr4	3026110	3026274	165	intergenic	COLAR12	95	2071	1	chr4_cl9440
chr4_h345	Chr4	3028406	3028582	177	intergenic	SAT1_AGE // COLAR12 // SAT1_AGE	149	2925	1	chr4_cl9457
chr4_h346	Chr4	3044595	3044778	184	intergenic	SAT1_AGE // COLAR12	255	3434	1	chr4_cl9598
chr4_h351	Chr4	3056337	3056789	453	intergenic	(T)n // (T)n	128780	72921	1	chr4_cl9656
chr4_h353	Chr4	3057302	3057785	484	intergenic	(T)n // ATCOPIN_LTR // (T)n	302238	95887	1	chr4_cl9656
chr4_h354	Chr4	3057800	3058283	484	intergenic	(T)n // ATCOPIN_LTR // (T)n	281952	92464	1	chr4_cl9656
chr4_h355	Chr4	3058298	3058781	484	intergenic	(T)n // ATCOPIN_LTR // (T)n	302242	95929	1	chr4_cl9656
chr4_h356	Chr4	3058796	3059279	484	intergenic	(T)n // ATCOPIN_LTR // (T)n	302242	95929	1	chr4_cl9656
chr4_h357	Chr4	3059294	3059777	484	intergenic	(T)n // ATCOPIN_LTR // (T)n	302242	95929	1	chr4_cl9656
chr4_h358	Chr4	3059792	3060275	484	intergenic	(T)n // ATCOPIN_LTR // (T)n	302238	95887	1	chr4_cl9656
chr4_h359	Chr4	3060290	3060773	484	intergenic	(T)n // ATCOPIN_LTR // (T)n	302242	95929	1	chr4_cl9656
chr4_h527	Chr4	3806332	3806562	231	intergenic	AT_rich	40	685	1	chr4_cl14739
chr4_h545	Chr4	3955279	3956020	742	intergenic	COLAR12	6135	64313	1	chr4_cl15752
chr4_h558	Chr4	3966017	3966290	274	intergenic	AR12	130	2613	1	chr4_cl15766
chr4_h559	Chr4	3966319	3966793	475	intergenic	AR12	1080	17069	1	chr4_cl15766
chr4_h560	Chr4	3966997	3967530	534	intergenic	AR12	688	13774	0.990637	chr4_cl15767
chr4_h561	Chr4	3967549	3968250	702	intergenic	AR12	1365	20260	0.998575	chr4_cl15767
chr4_h562	Chr4	3968549	3968990	442	intergenic	AR12 // AR12	541	10415	1	chr4_cl15767
chr4_h563	Chr4	3969004	3969637	634	intergenic	AR12	1091	15049	0.998423	chr4_cl15767
chr4_h564	Chr4	3969645	3969921	277	intergenic	AR12	449	5521	1	chr4_cl15767
chr4_h565	Chr4	3970125	3970658	534	intergenic	AR12	642	12455	0.990637	chr4_cl15768
chr4_h566	Chr4	3970677	3970860	184	intergenic	AR12	399	4976	1	chr4_cl15768
chr4_h567	Chr4	3970868	3973333	2466	intergenic	AR12	4439	64664	0.998783	chr4_cl15768
chr4_h568	Chr4	3973564	3973830	267	intergenic	AR12	339	5397	1	chr4_cl15769
chr4_h569	Chr4	3973838	3974024	187	intergenic	AR12	265	5887	0.994652	chr4_cl15769
chr4_h570	Chr4	3974033	3974364	332	intergenic	AR12	344	6744	1	chr4_cl15769
chr4_h571	Chr4	3974431	3974599	169	intergenic	AR12	217	4269	0.994083	chr4_cl15770
chr4_h572	Chr4	3974609	3974955	347	intergenic	AR12	601	10823	1	chr4_cl15770
chr4_h573	Chr4	3974965	3975133	169	intergenic	AR12	380	4426	1	chr4_cl15770
chr4_h574	Chr4	3975443	3975727	285	intergenic	AR12	436	10182	0.985965	chr4_cl15771
chr4_h575	Chr4	3975752	3976378	627	intergenic	AR12	1096	18460	1	chr4_cl15771
chr4_h576	Chr4	3976388	3976979	592	intergenic	AR12	1098	17165	1	chr4_cl15771
chr4_h577	Chr4	3976995	3977274	280	intergenic	AR12	605	8733	1	chr4_cl15771
chr4_h578	Chr4	3977302	3977585	284	intergenic	AR12	477	4488	1	chr4_cl15771
chr4_h579	Chr4	3977613	3978257	645	intergenic	AR12	1053	19766	1	chr4_cl15771
chr4_h580	Chr4	3978522	3978968	447	intergenic	AR12	771	13921	1	chr4_cl15773
chr4_h581	Chr4	3979117	3979330	214	intergenic	AR12	430	6942	1	chr4_cl15773
chr4_h582	Chr4	3979538	3979897	360	intergenic	AR12	391	7616	1	chr4_cl15775
chr4_h583	Chr4	3980045	3980246	202	intergenic	AR12	219	3494	1	chr4_cl15775
chr4_h584	Chr4	3980263	3980714	452	intergenic	AR12	696	12604	1	chr4_cl15775
chr4_h585	Chr4	3980730	3980892	163	intergenic	AR12	255	3390	1	chr4_cl15775
chr4_h586	Chr4	3980908	3981187	280	intergenic	AR12	606	8740	1	chr4_cl15775
chr4_h587	Chr4	3981195	3981782	588	intergenic	AR12	939	15962	1	chr4_cl15775
chr4_h588	Chr4	3981798	3981960	163	intergenic	AR12	255	3390	1	chr4_cl15775
chr4_h589	Chr4	3981976	3982255	280	intergenic	AR12	606	8740	1	chr4_cl15775
chr4_h590	Chr4	3982263	3982767	505	intergenic	AR12	910	13566	1	chr4_cl15775
chr4_h591	Chr4	3983019	3983856	838	intergenic	AR12	1279	21976	1	chr4_cl15775
chr4_h592	Chr4	3984116	3985529	1414	intergenic	AR12	2596	37757	0.998586	chr4_cl15777
chr4_h593	Chr4	3985540	3986764	1225	intergenic	AR12	2221	32796	0.999184	chr4_cl15777
chr4_h594	Chr4	3986995	3987261	267	intergenic	AR12	332	5362	1	chr4_cl15778
chr4_h595	Chr4	3987269	3987455	187	intergenic	AR12	265	5887	0.994652	chr4_cl15778
chr4_h596	Chr4	3987464	3987765	302	intergenic	AR12	415	6732	1	chr4_cl15778
chr4_h602	Chr4	3998008	3998397	390	intergenic	AR12	871	12451	1	chr4_cl15793
chr4_h603	Chr4	3998707	3998991	285	intergenic	AR12	436	10182	0.985965	chr4_cl15794
chr4_h604	Chr4	3999016	3999642	627	intergenic	AR12	1096	18460	1	chr4_cl15794
chr4_h605	Chr4	3999652	4000338	687	intergenic	AR12	1235	18078	1	chr4_cl15794
chr4_h606	Chr4	4000486	4000868	383	intergenic	AR12	850	13187	1	chr4_cl15794
chr4_h607	Chr4	4000883	4001402	520	intergenic	AR12	880	13031	1	chr4_cl15794
chr4_h608	Chr4	4001417	4002468	1052	intergenic	AR12	1653	24459	1	chr4_cl15795
chr4_h609	Chr4	4002483	4003235	753	intergenic	AR12	890	13896	1	chr4_cl15796
chr4_h610	Chr4	4003247	4003689	443	intergenic	AR12	677	11876	1	chr4_cl15796
chr4_h611	Chr4	4003697	4004254	558	intergenic	AR12	1036	14450	1	chr4_cl15796
chr4_h612	Chr4	4004281	4005018	738	intergenic	AR12	888	13854	1	chr4_cl15797
chr4_h613	Chr4	4005030	4005322	293	intergenic	AR12	509	8052	1	chr4_cl15797
chr4_h614	Chr4	4005333	4005832	500	intergenic	AR12	829	12713	1	chr4_cl15797
chr4_h615	Chr4	4005842	4006387	546	intergenic	AR12	681	12438	1	chr4_cl15797
chr4_h616	Chr4	4006402	4006921	520	intergenic	AR12	829	13022	1	chr4_cl15798
chr4_h617	Chr4	4006936	4007453	518	intergenic	AR12	908	14897	1	chr4_cl15799
chr4_h618	Chr4	4007574	4007989	416	intergenic	AR12	816	11777	1	chr4_cl15799
chr4_h619	Chr4	4008002	4008756	755	intergenic	AR12	993	15968	1	chr4_cl15800
chr4_h620	Chr4	4008768	4009113	346	intergenic	AR12	541	8570	1	chr4_cl15800
chr4_h621	Chr4	4009125	4009417	293	intergenic	AR12	509	8052	1	chr4_cl15800
chr4_h622	Chr4	4009428	4009629	202	intergenic	AR12	307	6567	1	chr4_cl15800
chr4_h623	Chr4	4009641	4009927	287	intergenic	AR12	527	7109	1	chr4_cl15800
chr4_h624	Chr4	4010160	4010484	325	intergenic	AR12	863	11513	1	chr4_cl15800
chr4_h625	Chr4	4010557	4010810	254	intergenic	AR12	347	5860	1	chr4_cl15800
chr4_h626	Chr4	4010855	4011430	576	intergenic	AR12	972	14740	1	chr4_cl15800
chr4_h627	Chr4	4011437	4011705	269	intergenic	AR12 // SAT1_AGE	524	7586	1	chr4_cl15800
chr4_h628	Chr4	4012756	4012948	193	intergenic	AR3	89	1219	1	chr4_cl15803
chr4_h629	Chr4	4013366	4013548	183	intergenic	AR3	56	633	1	chr4_cl15804
chr4_h630	Chr4	4014111	4014355	245	intergenic	AR3	76	1325	1	chr4_cl15806
chr4_h662	Chr4	4046889	4047053	165	intergenic	AR3	55	816	0.981818	chr4_cl15871
chr4_h663	Chr4	4048073	4048240	168	intergenic	AR3	48	582	1	chr4_cl15873
chr4_h665	Chr4	4055083	4055271	189	intergenic	AR3	85	1187	0.989418	chr4_cl15912
chr4_h666	Chr4	4055681	4055894	214	intergenic	AR3	69	1175	0.981308	chr4_cl15913
chr4_h667	Chr4	4057091	4057284	194	intergenic	AR3	121	1868	0.984536	chr4_cl15919
chr4_h668	Chr4	4058162	4058428	267	intergenic	AR3	122	1796	0.988764	chr4_cl15920
chr4_h669	Chr4	4059413	4059665	253	intergenic	AR3	98	1625	1	chr4_cl15925
chr4_h670	Chr4	4059882	4060065	184	intergenic	AR3	78	907	0.961957	chr4_cl15926,chr4_cl15927
chr4_h671	Chr4	4060971	4061180	210	intergenic	AR3	104	1548	1	chr4_cl15929
chr4_h672	Chr4	4062242	4062531	290	intergenic	AR3	127	1996	1	chr4_cl15931
chr4_h673	Chr4	4063174	4063336	163	intergenic	AR3	62	1058	1	chr4_cl15934
chr4_h674	Chr4	4064945	4065127	183	intergenic	AR3	108	1719	1	chr4_cl15939
chr4_h675	Chr4	4066034	4066237	204	intergenic	AR3	95	1380	1	chr4_cl15940
chr4_h676	Chr4	4067587	4067749	163	intergenic	AR3	112	1888	1	chr4_cl15942
chr4_h677	Chr4	4068390	4068655	266	intergenic	AR3	80	1417	0.996241	chr4_cl15943
chr4_h692	Chr4	4104713	4105289	577	intergenic	NULL	1942	20902	1	chr4_cl16147
chr4_h693	Chr4	4105576	4105854	279	intergenic	NULL	245	3078	1	chr4_cl16149
chr4_h919	Chr4	5236778	5236960	183	intergenic	NULL	455	1315	1	chr4_cl23242
chr4_h944	Chr4	5415800	5416177	378	intergenic	NULL	377	3061	1	chr4_cl24038
chr4_h950	Chr4	5474048	5474450	403	intergenic	NULL	392	3774	1	chr4_cl24246
chr4_h951	Chr4	5474645	5474982	338	intergenic	TNAT1A	454	4934	1	chr4_cl24246
chr4_h962	Chr4	5558983	5559411	429	intergenic	NULL	368	4294	1	chr4_cl24745
chr4_h963	Chr4	5559448	5559620	173	intergenic	NULL	53	988	0.971098	chr4_cl24746
chr4_h965	Chr4	5560432	5560680	249	intergenic	AT_rich	259	2421	1	chr4_cl24749
chr4_h981	Chr4	5642444	5642615	172	intergenic	AT_rich	393	1559	1	chr4_cl25147
chr4_h982	Chr4	5643229	5643406	178	intergenic	ATREPX1	1258	3130	1	chr4_cl25152
chr4_h998	Chr4	5735082	5735249	168	intergenic	NULL	52	929	1	chr4_cl25552
chr4_h1001	Chr4	5773780	5774061	282	intergenic	NULL	208	2368	1	chr4_cl25739
chr4_h1009	Chr4	5868639	5868933	295	intergenic	NULL	163	1581	1	chr4_cl25990
chr4_h1013	Chr4	5885943	5886237	295	intergenic	NULL	163	1581	1	chr4_cl26088
chr4_h1019	Chr4	5912148	5912326	179	intergenic	NULL	118	1103	1	chr4_cl26237
chr4_h1020	Chr4	5917542	5917715	174	intergenic	NULL	107	753	1	chr4_cl26279
chr4_h1022	Chr4	5921413	5921649	237	intergenic	NULL	128	1161	1	chr4_cl26304
chr4_h1023	Chr4	5921685	5921872	188	intergenic	NULL	64	803	1	chr4_cl26304
chr4_h1039	Chr4	6057049	6057344	296	intergenic	(ATGGTG)n	232	2976	1	chr4_cl26948
chr4_h1057	Chr4	6205641	6205824	184	intergenic	NULL	34	247	1	chr4_cl27511
chr4_h1058	Chr4	6205832	6206031	200	intergenic	NULL	168	996	1	chr4_cl27511
chr4_h1059	Chr4	6227525	6227735	211	intergenic	NULL	68	1042	1	chr4_cl27599
chr4_h1064	Chr4	6282359	6282543	185	intergenic	NULL	32	347	1	chr4_cl27700
chr4_h1066	Chr4	6341229	6341403	175	intergenic	NULL	26	138	1	NULL
chr4_h1086	Chr4	6549162	6549398	237	intergenic	NULL	93	990	1	chr4_cl28313
chr4_h1093	Chr4	6687158	6687330	173	intergenic	NULL	243	2894	1	chr4_cl28697
chr4_h1097	Chr4	6793918	6794106	189	intergenic	NULL	84	1400	1	chr4_cl28952
chr4_h1105	Chr4	6934897	6935088	192	intergenic	(TGG)n	90	1136	1	chr4_cl29189
chr4_h1115	Chr4	7248858	7249028	171	intergenic	ATREPX1	277	2222	1	chr4_cl29663
chr4_h1116	Chr4	7249572	7249812	241	intergenic	NULL	3347	4730	1	chr4_cl29667
chr4_h1125	Chr4	7444725	7444911	187	intergenic	NULL	227	2732	1	chr4_cl30000
chr4_h1135	Chr4	7592418	7592835	418	intergenic	NULL	1546	18813	1	chr4_cl30284
chr4_h1139	Chr4	7689768	7690033	266	intergenic	NULL	28	100	0.909774	NULL
chr4_h1140	Chr4	7693035	7693300	266	intergenic	NULL	30	109	0.909774	NULL
chr4_h1141	Chr4	7696286	7696551	266	intergenic	NULL	30	109	0.909774	NULL
chr4_h1142	Chr4	7699537	7699802	266	intergenic	NULL	30	109	0.909774	NULL
chr4_h1143	Chr4	7702803	7703068	266	intergenic	NULL	30	109	0.909774	NULL
chr4_h1153	Chr4	7881850	7882071	222	intergenic	NULL	102	1044	1	chr4_cl30836
chr4_h1154	Chr4	7944577	7944854	278	intergenic	NULL	488	7448	1	chr4_cl31024
chr4_h1167	Chr4	8263403	8263688	286	intergenic	NULL	115	1524	1	chr4_cl31430
chr4_h1168	Chr4	8264958	8265135	178	intergenic	NULL	408	1833	1	chr4_cl31439
chr4_h1171	Chr4	8405096	8405342	247	intergenic	NULL	1550	5060	1	chr4_cl31677
chr4_h1175	Chr4	8459658	8459822	165	intergenic	NULL	385	54	0.393939	chr4_cl31727
chr4_h1177	Chr4	8530230	8530392	163	intergenic	NULL	59	82	0.920245	NULL
chr4_h1179	Chr4	8537403	8537578	176	intergenic	NULL	71	678	1	chr4_cl31819
chr4_h1187	Chr4	8670512	8670818	307	intergenic	NULL	105	1248	1	chr4_cl32048
chr4_h1188	Chr4	8718373	8718535	163	intergenic	NULL	57	964	1	chr4_cl32121
chr4_h1197	Chr4	8942376	8942563	188	intergenic	NULL	81	564	1	chr4_cl32483
chr4_h1198	Chr4	8942650	8942813	164	intergenic	NULL	79	859	1	chr4_cl32483
chr4_h1199	Chr4	8942861	8943115	255	intergenic	NULL	267	1760	1	chr4_cl32483
chr4_h1201	Chr4	8948220	8948446	227	intergenic	NULL	345	3452	1	chr4_cl32505
chr4_h1203	Chr4	8959895	8960076	182	intergenic	NULL	73	369	1	NULL
chr4_h1208	Chr4	9162212	9162545	334	intergenic	GA-rich	417	3506	1	chr4_cl32841
chr4_h1238	Chr4	9800600	9800810	211	intergenic	NULL	50	559	1	chr4_cl33687
chr4_h1240	Chr4	9903940	9904131	192	intergenic	NULL	50	1008	1	chr4_cl33764
chr4_h1250	Chr4	10180262	10180532	271	intergenic	NULL	28	47	0.774908	NULL
chr4_h1253	Chr4	10266448	10266687	240	intergenic	NULL	278	2412	1	chr4_cl34176
chr4_h1264	Chr4	10770103	10770280	178	intergenic	NULL	112	1703	1	chr4_cl34908
chr4_h1265	Chr4	10770288	10770532	245	intergenic	NULL	218	2042	1	chr4_cl34908
chr4_h1281	Chr4	11123867	11124153	287	intergenic	NULL	120	1325	1	chr4_cl35811
chr4_h1282	Chr4	11124202	11124405	204	intergenic	NULL	74	638	1	chr4_cl35811
chr4_h1285	Chr4	11209023	11209236	214	intergenic	NULL	58	871	1	chr4_cl35902
chr4_h1297	Chr4	11474422	11474629	208	intergenic	(TCG)n // AT_rich	1892	19373	1	chr4_cl36238
chr4_h1310	Chr4	11795101	11795267	167	intergenic	NULL	1559	986	0.724551	chr4_cl36510
chr4_h1311	Chr4	11829275	11829449	175	intergenic	NULL	66	1137	1	chr4_cl36598
chr4_h1312	Chr4	11832805	11832981	177	intergenic	NULL	129	1701	1	chr4_cl36613
chr4_h1323	Chr4	12434171	12434344	174	intergenic	NULL	242	3424	1	chr4_cl37155
chr4_h1324	Chr4	12434358	12434763	406	intergenic	NULL	653	9975	1	chr4_cl37155
chr4_h1325	Chr4	12484847	12485186	340	intergenic	NULL	376	5120	1	chr4_cl37196
chr4_h1336	Chr4	12713842	12714066	225	intergenic	ATREP21	208	1890	1	chr4_cl37385
chr4_h1340	Chr4	12829398	12829577	180	intergenic	AT_rich	6818	3942	1	chr4_cl37486
chr4_h1341	Chr4	12841889	12842086	198	intergenic	NULL	89	866	1	chr4_cl37503
chr4_h1342	Chr4	12842095	12842315	221	intergenic	NULL	519	5871	1	chr4_cl37503
chr4_h1344	Chr4	12863287	12863634	348	intergenic	T-rich	353	3888	1	chr4_cl37558
chr4_h1350	Chr4	13293092	13293267	176	intergenic	NULL	35	375	1	NULL
chr4_h1364	Chr4	13580478	13580724	247	intergenic	NULL	597	3662	1	chr4_cl38111
chr4_h1377	Chr4	14122121	14122333	213	intergenic	AtSB3	315	3412	1	chr4_cl38532
chr4_h1384	Chr4	14272378	14272630	253	intergenic	NULL	601	3350	1	chr4_cl38632
chr4_h1403	Chr4	14979673	14979845	173	intergenic	NULL	24	71	1	chr4_cl39185
chr4_h1407	Chr4	15065878	15066060	183	intergenic	AT_rich	7134	5443	1	chr4_cl39271
chr4_h1409	Chr4	15160506	15160816	311	intergenic	NULL	473	1803	0.990354	chr4_cl39355
chr4_h1419	Chr4	15548480	15548709	230	intergenic	NULL	107	804	1	chr4_cl39605
chr4_h1425	Chr4	15695826	15695989	164	intergenic	NULL	62	344	1	chr4_cl39798
chr4_h1426	Chr4	15696497	15696667	171	intergenic	NULL	130	1689	1	chr4_cl39802
chr4_h1461	Chr4	16920928	16921152	225	intergenic	NULL	338	2378	1	chr4_cl40583
chr4_h1470	Chr4	17227439	17227755	317	intergenic	NULL	224	2952	0.962145	chr4_cl40794
chr4_h1476	Chr4	17624674	17624966	293	intergenic	NULL	339	1822	1	chr4_cl41110
chr4_h1477	Chr4	17637259	17637716	458	intergenic	NULL	946	13257	0.99345	chr4_cl41123
chr4_h1489	Chr4	18255961	18256621	661	intergenic	NULL	1258	17691	1	chr4_cl41684
chr4_h1490	Chr4	18280449	18280849	401	intergenic	NULL	422	4095	1	chr4_cl41719
chr5_h2	Chr5	29760	29946	187	intergenic	NULL	103	279	1	NULL
chr5_h11	Chr5	250175	250358	184	intergenic	NULL	43	935	1	chr5_cl243
chr5_h49	Chr5	1229857	1230049	193	intergenic	NULL	60	446	0.984456	chr5_cl1047
chr5_h50	Chr5	1230071	1230472	402	intergenic	NULL	140	1959	1	chr5_cl1047
chr5_h60	Chr5	1813022	1813206	185	intergenic	NULL	23	301	1	NULL
chr5_h63	Chr5	1867959	1868198	240	intergenic	NULL	149	4	0.133333	NULL
chr5_h102	Chr5	3014929	3015234	306	intergenic	NULL	4414	71	0.839869	NULL
chr5_h110	Chr5	3161615	3161785	171	intergenic	AT_rich	1600	3157	1	chr5_cl2674
chr5_h122	Chr5	3752139	3752677	539	intergenic	NULL	934	10292	1	chr5_cl3141
chr5_h129	Chr5	4141296	4141508	213	intergenic	T-rich	1058	1394	1	chr5_cl3476
chr5_h144	Chr5	4530146	4530355	210	intergenic	AT_rich	6516	4257	0.985714	chr5_cl3804
chr5_h146	Chr5	4776072	4776331	260	intergenic	NULL	110	1992	1	chr5_cl3973
chr5_h149	Chr5	4855878	4856119	242	intergenic	NULL	179	2177	1	chr5_cl4097
chr5_h160	Chr5	5097397	5097595	199	intergenic	AT_rich	2266	2877	1	chr5_cl4272
chr5_h161	Chr5	5098356	5098534	179	intergenic	ATREPX1	1271	3228	1	chr5_cl4275
chr5_h177	Chr5	5448537	5448766	230	intergenic	NULL	295	15	0.321739	NULL
chr5_h178	Chr5	5448885	5449173	289	intergenic	NULL	52	11	0.418685	NULL
chr5_h179	Chr5	5449234	5449486	253	intergenic	NULL	69	22	0.478261	NULL
chr5_h197	Chr5	6253130	6253327	198	intergenic	AT_rich	83	567	1	NULL
chr5_h199	Chr5	6398120	6398395	276	intergenic	ATRAN	716	4774	1	chr5_cl5425
chr5_h201	Chr5	6440382	6440651	270	intergenic	AT_rich	837	3613	1	chr5_cl5551
chr5_h230	Chr5	7190305	7190544	240	intergenic	NULL	172	1708	0.929167	chr5_cl6292
chr5_h232	Chr5	7272624	7272793	170	intergenic	NULL	1273	2430	1	chr5_cl6373
chr5_h237	Chr5	7504276	7504481	206	intergenic	ATRAN	101	1496	0.990291	chr5_cl6607
chr5_h250	Chr5	7777656	7777884	229	intergenic	NULL	96	683	0.991266	chr5_cl6971
chr5_h254	Chr5	7991306	7991586	281	intergenic	NULL	481	4363	1	chr5_cl7184
chr5_h259	Chr5	8181507	8181705	199	intergenic	NULL	39	436	0.944724	NULL
chr5_h261	Chr5	8241398	8241586	189	intergenic	NULL	63	609	1	NULL
chr5_h269	Chr5	8398111	8398395	285	intergenic	(T)n // AtSB3	1766	7140	1	chr5_cl7644
chr5_h283	Chr5	8588903	8589076	174	intergenic	NULL	452	4298	1	chr5_cl7926
chr5_h287	Chr5	8614513	8614687	175	intergenic	NULL	132	1339	1	chr5_cl7972
chr5_h288	Chr5	8617704	8617880	177	intergenic	NULL	17	93	0.949153	NULL
chr5_h296	Chr5	8728123	8728449	327	intergenic	NULL	121	2168	1	chr5_cl8204
chr5_h307	Chr5	8810698	8811082	385	intergenic	NULL	601	6547	1	chr5_cl8331
chr5_h314	Chr5	8896637	8896826	190	intergenic	ATREPX1	579	2926	1	chr5_cl8487
chr5_h315	Chr5	8897584	8897754	171	intergenic	AT_rich	909	2042	1	chr5_cl8491
chr5_h334	Chr5	9113863	9114104	242	intergenic	NULL	248	3325	1	chr5_cl8869
chr5_h335	Chr5	9114792	9115032	241	intergenic	NULL	94	1431	1	chr5_cl8877
chr5_h355	Chr5	9290160	9290356	197	intergenic	NULL	52	832	1	NULL
chr5_h360	Chr5	9323717	9323956	240	intergenic	NULL	108	1531	0.941667	chr5_cl9401
chr5_h365	Chr5	9346455	9346639	185	intergenic	NULL	482	1321	1	chr5_cl9470
chr5_h395	Chr5	9755983	9756180	198	intergenic	NULL	54	384	1	chr5_cl10483
chr5_h396	Chr5	9756190	9756374	185	intergenic	NULL	62	906	1	chr5_cl10483
chr5_h404	Chr5	9847766	9847941	176	intergenic	NULL	60	737	1	NULL
chr5_h405	Chr5	9857818	9858104	287	intergenic	NULL	74	544	0.979094	NULL
chr5_h425	Chr5	9972395	9972570	176	intergenic	NULL	77	850	1	NULL
chr5_h427	Chr5	9988111	9988290	180	intergenic	AtSB3	1212	4766	1	chr5_cl11208
chr5_h432	Chr5	10041087	10041423	337	intergenic	NULL	159	984	1	NULL
chr5_h433	Chr5	10067397	10067620	224	intergenic	NULL	568	2402	1	chr5_cl11548
chr5_h434	Chr5	10068085	10068314	230	intergenic	NULL	571	2961	1	chr5_cl11549
chr5_h437	Chr5	10073819	10074290	472	intergenic	ATIS112A // AT_rich	919	7361	1	chr5_cl11565
chr5_h438	Chr5	10075539	10075771	233	intergenic	NULL	47	564	1	NULL
chr5_h439	Chr5	10098893	10099063	171	intergenic	NULL	43	250	1	NULL
chr5_h440	Chr5	10099752	10100016	265	intergenic	NULL	43	374	1	NULL
chr5_h452	Chr5	10179184	10179412	229	intergenic	NULL	275	4553	1	chr5_cl12113
chr5_h479	Chr5	10358086	10358344	259	intergenic	NULL	216	960	1	NULL
chr5_h500	Chr5	10537951	10538224	274	intergenic	NULL	84	1086	1	NULL
chr5_h508	Chr5	10564487	10564697	211	intergenic	NULL	21	198	1	NULL
chr5_h510	Chr5	10568119	10568375	257	intergenic	(CAT)n // T-rich	114	1440	1	chr5_cl14162
chr5_h511	Chr5	10570919	10571312	394	intergenic	NULL	147	2964	1	chr5_cl14183
chr5_h525	Chr5	10762368	10762538	171	intergenic	NULL	37	521	1	NULL
chr5_h607	Chr5	11229179	11229393	215	intergenic	ATSAA5	71	944	1	chr5_cl18074
chr5_h608	Chr5	11229827	11230041	215	intergenic	ATSAA5	103	1492	1	chr5_cl18074
chr5_h609	Chr5	11230475	11230689	215	intergenic	ATSAA5	75	964	1	chr5_cl18074
chr5_h610	Chr5	11231771	11231947	177	intergenic	ATSAA5	97	1392	1	chr5_cl18074
chr5_h611	Chr5	11232419	11232633	215	intergenic	ATSAA5	101	1462	1	chr5_cl18075
chr5_h612	Chr5	11233715	11233929	215	intergenic	ATSAA5	101	1466	1	chr5_cl18075
chr5_h613	Chr5	11234364	11234578	215	intergenic	ATSAA5	103	1455	1	chr5_cl18075
chr5_h614	Chr5	11236307	11236521	215	intergenic	ATSAA5	103	1493	1	chr5_cl18075
chr5_h615	Chr5	11237603	11237817	215	intergenic	ATSAA5	57	829	1	chr5_cl18076
chr5_h616	Chr5	11238251	11238465	215	intergenic	ATSAA5	102	1483	0.986047	chr5_cl18077
chr5_h617	Chr5	11239547	11239761	215	intergenic	ATSAA5	102	1483	0.986047	chr5_cl18079
chr5_h618	Chr5	11240194	11240370	177	intergenic	ATSAA5	94	1368	1	chr5_cl18081
chr5_h619	Chr5	11240841	11241017	177	intergenic	ATSAA5	91	1355	1	chr5_cl18081
chr5_h620	Chr5	11242135	11242349	215	intergenic	ATSAA5	70	980	1	chr5_cl18083
chr5_h621	Chr5	11243103	11243279	177	intergenic	ATSAA5	90	1344	1	chr5_cl18084
chr5_h622	Chr5	11243750	11243964	215	intergenic	ATSAA5	70	980	1	chr5_cl18084
chr5_h623	Chr5	11245367	11245581	215	intergenic	ATSAA5	95	1360	1	chr5_cl18086
chr5_h624	Chr5	11247959	11248173	215	intergenic	ATSAA5	99	1413	1	chr5_cl18087
chr5_h625	Chr5	11248607	11248821	215	intergenic	ATSAA5	65	905	1	chr5_cl18087
chr5_h626	Chr5	11249903	11250079	177	intergenic	ATSAA5	92	1363	1	chr5_cl18088
chr5_h627	Chr5	11252494	11252670	177	intergenic	ATSAA5	91	1347	1	chr5_cl18088
chr5_h628	Chr5	11253142	11253318	177	intergenic	ATSAA5	92	1363	1	chr5_cl18088
chr5_h629	Chr5	11253790	11253965	176	intergenic	ATSAA5	61	768	1	chr5_cl18088
chr5_h630	Chr5	11254438	11254614	177	intergenic	ATSAA5	91	1346	1	chr5_cl18088
chr5_h631	Chr5	11255086	11255300	215	intergenic	ATSAA5	103	1464	1	chr5_cl18088
chr5_h632	Chr5	11255734	11255910	177	intergenic	ATSAA5	94	1405	1	chr5_cl18088
chr5_h633	Chr5	11257678	11257853	176	intergenic	ATSAA5	63	771	1	chr5_cl18090
chr5_h634	Chr5	11258326	11258502	177	intergenic	ATSAA5	94	1411	1	chr5_cl18090
chr5_h635	Chr5	11258974	11259169	196	intergenic	ATSAA5	101	1432	1	chr5_cl18090
chr5_h636	Chr5	11259622	11259836	215	intergenic	ATSAA5	103	1464	1	chr5_cl18090
chr5_h637	Chr5	11260270	11260446	177	intergenic	ATSAA5	30	355	1	chr5_cl18091
chr5_h638	Chr5	11261566	11261741	176	intergenic	ATSAA5	63	771	1	chr5_cl18092
chr5_h639	Chr5	11262214	11262390	177	intergenic	ATSAA5	94	1411	1	chr5_cl18092
chr5_h640	Chr5	11262862	11263057	196	intergenic	ATSAA5	101	1432	1	chr5_cl18092
chr5_h641	Chr5	11263510	11263724	215	intergenic	ATSAA5	103	1464	1	chr5_cl18092
chr5_h642	Chr5	11264158	11264334	177	intergenic	ATSAA5	32	375	1	chr5_cl18093
chr5_h643	Chr5	11265454	11265630	177	intergenic	ATSAA5	32	388	1	chr5_cl18093
chr5_h644	Chr5	11267398	11267573	176	intergenic	ATSAA5	63	826	1	chr5_cl18095
chr5_h707	Chr5	11651274	11651501	228	intergenic	COLAR12 // SAT1_AGE // COLAR12	609	7513	0.97807	chr5_cl20610
chr5_h708	Chr5	11660964	11661139	176	intergenic	SAT1_AGE // COLAR12	407	10887	1	chr5_cl20670
chr5_h711	Chr5	11667338	11667592	255	intergenic	COLAR12 // SAT1_AGE // COLAR12 // SAT1_AGE	410	5442	1	chr5_cl20715
chr5_h712	Chr5	11669939	11670175	237	intergenic	COLAR12	265	3285	1	chr5_cl20727
chr5_h713	Chr5	11672558	11672816	259	intergenic	SAT1_AGE // COLAR12	241	2051	1	chr5_cl20734
chr5_h714	Chr5	11674159	11674417	259	intergenic	SAT1_AGE // COLAR12	241	2052	1	chr5_cl20739
chr5_h715	Chr5	11676923	11677181	259	intergenic	SAT1_AGE // COLAR12	241	2051	1	chr5_cl20747
chr5_h716	Chr5	11678524	11678782	259	intergenic	SAT1_AGE // COLAR12	241	2052	1	chr5_cl20752
chr5_h717	Chr5	11681288	11681546	259	intergenic	SAT1_AGE // COLAR12	78	843	1	chr5_cl20759
chr5_h718	Chr5	11683010	11683284	275	intergenic	COLAR12 // SAT1_AGE // COLAR12	1715	12345	0.989091	chr5_cl20768
chr5_h719	Chr5	11683362	11683535	174	intergenic	COLAR12 // SAT1_AGE	106	2971	1	chr5_cl20769
chr5_h739	Chr5	11701912	11702286	375	intergenic	COLAR12 // SAT1_AGE // COLAR12 // SAT1_AGE // COLAR12	2958	38504	1	chr5_cl20812
chr5_h740	Chr5	11702297	11703164	868	intergenic	COLAR12 // SAT1_AGE // COLAR12 // SAT1_AGE // COLAR12 // SAT1_AGE // COLAR12 // SAT1_AGE	7854	105445	0.997696	chr5_cl20812
chr5_h741	Chr5	11703171	11703651	481	intergenic	COLAR12 // SAT1_AGE // COLAR12	1600	32399	1	chr5_cl20812
chr5_h742	Chr5	11703690	11705033	1344	intergenic	COLAR12 // SAT1_AGE // COLAR12 // SAT1_AGE // COLAR12 // SAT1_AGE // COLAR12 // SAT1_AGE // COLAR12 // SAT1_AGE // COLAR12 // SAT1_AGE // COLAR12 // SAT1_AGE	12821	135393	1	chr5_cl20812
chr5_h743	Chr5	11705048	11705441	394	intergenic	SAT1_AGE // COLAR12 // SAT1_AGE // COLAR12 // SAT1_AGE	3098	39100	1	chr5_cl20812
chr5_h744	Chr5	11705466	11705744	279	intergenic	COLAR12 // SAT1_AGE // COLAR12 // SAT1_AGE	936	18682	1	chr5_cl20813
chr5_h745	Chr5	11705957	11706455	499	intergenic	SAT1_AGE // COLAR12 // SAT1_AGE // COLAR12 // SAT1_AGE	2551	51525	1	chr5_cl20813
chr5_h746	Chr5	11706469	11707763	1295	intergenic	SAT1_AGE // COLAR12 // SAT1_AGE // COLAR12 // SAT1_AGE // COLAR12 // SAT1_AGE // COLAR12 // SAT1_AGE // COLAR12 // SAT1_AGE // COLAR12	9913	132245	1	chr5_cl20813
chr5_h747	Chr5	11707779	11709168	1390	intergenic	COLAR12 // SAT1_AGE // COLAR12 // SAT1_AGE // COLAR12 // SAT1_AGE // COLAR12 // SAT1_AGE // COLAR12 // SAT1_AGE // COLAR12 // SAT1_AGE // COLAR12 // SAT1_AGE	13822	167818	1	chr5_cl20814
chr5_h748	Chr5	11709179	11709457	279	intergenic	COLAR12 // SAT1_AGE // COLAR12 // SAT1_AGE	884	18229	1	chr5_cl20814
chr5_h749	Chr5	11709471	11709648	178	intergenic	SAT1_AGE // COLAR12 // SAT1_AGE	1423	23041	0.983146	chr5_cl20814
chr5_h750	Chr5	11709670	11710420	751	intergenic	SAT1_AGE // COLAR12 // SAT1_AGE // COLAR12 // SAT1_AGE // COLAR12	6392	84005	1	chr5_cl20814
chr5_h751	Chr5	11710700	11711020	321	intergenic	SAT1_AGE // COLAR12 // SAT1_AGE	3436	46514	1	chr5_cl20815
chr5_h752	Chr5	11711034	11711211	178	intergenic	SAT1_AGE // COLAR12 // SAT1_AGE	534	8521	0.983146	chr5_cl20815
chr5_h753	Chr5	11711233	11711731	499	intergenic	SAT1_AGE // COLAR12 // SAT1_AGE // COLAR12 // SAT1_AGE	4052	62041	1	chr5_cl20815
chr5_h770	Chr5	11723824	11725022	1199	intergenic	COLAR12 // SAT1_AGE // COLAR12 // SAT1_AGE // COLAR12 // SAT1_AGE // COLAR12 // SAT1_AGE // COLAR12 // SAT1_AGE	9391	121841	1	chr5_cl20826
chr5_h771	Chr5	11726027	11726827	801	intergenic	COLAR12 // SAT1_AGE // COLAR12	6030	71790	1	chr5_cl20827
chr5_h772	Chr5	11726840	11727894	1055	intergenic	COLAR12 // SAT1_AGE // COLAR12 // SAT1_AGE // COLAR12	9672	97423	1	chr5_cl20827
chr5_h773	Chr5	11727904	11729099	1196	intergenic	COLAR12 // SAT1_AGE // COLAR12 // SAT1_AGE // COLAR12	10309	110393	0.999164	chr5_cl20827
chr5_h774	Chr5	11729109	11729984	876	intergenic	COLAR12 // SAT1_AGE // COLAR12 // SAT1_AGE // COLAR12	3772	44981	0.998858	chr5_cl20827
chr5_h775	Chr5	11730217	11730985	769	intergenic	COLAR12 // SAT1_AGE // COLAR12 // SAT1_AGE // COLAR12	6171	68180	1	chr5_cl20829
chr5_h776	Chr5	11731002	11731779	778	intergenic	COLAR12 // SAT1_AGE // COLAR12	5094	64897	0.998715	chr5_cl20830
chr5_h777	Chr5	11731804	11732496	693	intergenic	COLAR12	3394	52613	1	chr5_cl20830
chr5_h778	Chr5	11732514	11732690	177	intergenic	COLAR12	585	9751	1	chr5_cl20831
chr5_h779	Chr5	11732700	11732994	295	intergenic	COLAR12	1839	24843	1	chr5_cl20831
chr5_h780	Chr5	11733076	11733365	290	intergenic	SAT1_AGE // COLAR12	2561	23052	1	chr5_cl20831
chr5_h781	Chr5	11733380	11734035	656	intergenic	COLAR12 // SAT1_AGE // COLAR12 // SAT1_AGE // COLAR12	5660	65910	1	chr5_cl20831
chr5_h782	Chr5	11734270	11735038	769	intergenic	COLAR12 // SAT1_AGE // COLAR12 // SAT1_AGE // COLAR12 // SAT1_AGE // COLAR12	5985	65604	1	chr5_cl20833
chr5_h783	Chr5	11735060	11735498	439	intergenic	COLAR12	1419	17744	0.997722	chr5_cl20834
chr5_h784	Chr5	11735513	11736415	903	intergenic	COLAR12 // SAT1_AGE // COLAR12 // SAT1_AGE // COLAR12	6136	67334	1	chr5_cl20834
chr5_h785	Chr5	11736912	11737279	368	intergenic	SAT1_AGE // COLAR12	990	17191	1	chr5_cl20835
chr5_h791	Chr5	11753939	11754124	186	intergenic	COLAR12 // SAT1_AGE // COLAR12	121	1707	1	chr5_cl20894
chr5_h792	Chr5	11754565	11754871	307	intergenic	COLAR12 // SAT1_AGE // COLAR12 // SAT1_AGE // COLAR12	604	7982	0.996743	chr5_cl20897
chr5_h793	Chr5	11755384	11755577	194	intergenic	COLAR12 // SAT1_AGE // COLAR12	288	10840	1	chr5_cl20898
chr5_h794	Chr5	11755716	11755898	183	intergenic	COLAR12 // SAT1_AGE // COLAR12	166	3270	1	chr5_cl20898
chr5_h795	Chr5	11756342	11756585	244	intergenic	COLAR12	222	1850	0.995902	chr5_cl20902
chr5_h796	Chr5	11756887	11757118	232	intergenic	COLAR12	127	2781	1	chr5_cl20902
chr5_h797	Chr5	11757141	11757311	171	intergenic	COLAR12	327	4221	1	chr5_cl20902
chr5_h798	Chr5	11757558	11757729	172	intergenic	SAT1_AGE // COLAR12	554	16672	1	chr5_cl20904
chr5_h799	Chr5	11758042	11758210	169	intergenic	COLAR12	115	1247	1	chr5_cl20905
chr5_h800	Chr5	11758220	11758440	221	intergenic	COLAR12 // SAT1_AGE // COLAR12	664	17766	1	chr5_cl20905
chr5_h801	Chr5	11762298	11762466	169	intergenic	COLAR12	20	279	1	chr5_cl20914
chr5_h802	Chr5	11762560	11762796	237	intergenic	SAT1_AGE // COLAR12	300	4203	1	chr5_cl20914
chr5_h803	Chr5	11762841	11763071	231	intergenic	COLAR12 // SAT1_AGE // COLAR12	969	24883	1	chr5_cl20915
chr5_h832	Chr5	11786935	11787134	200	intergenic	COLAR12	331	5001	1	chr5_cl20980
chr5_h833	Chr5	11787460	11787680	221	intergenic	COLAR12 // SAT1_AGE // COLAR12	184	2804	1	chr5_cl20981
chr5_h834	Chr5	11787802	11788021	220	intergenic	COLAR12 // SAT1_AGE // COLAR12	513	14318	1	chr5_cl20982
chr5_h835	Chr5	11788900	11789089	190	intergenic	SAT1_AGE // COLAR12	568	14669	1	chr5_cl20984
chr5_h836	Chr5	11790307	11790510	204	intergenic	COLAR12	154	2611	1	chr5_cl20985
chr5_h837	Chr5	11790991	11791219	229	intergenic	COLAR12 // SAT1_AGE // COLAR12	417	13798	1	chr5_cl20986
chr5_h838	Chr5	11792436	11792638	203	intergenic	COLAR12	82	2204	1	chr5_cl20989
chr5_h839	Chr5	11793119	11793370	252	intergenic	COLAR12 // SAT1_AGE // COLAR12	566	14721	1	chr5_cl20990
chr5_h840	Chr5	11794564	11794756	193	intergenic	COLAR12	89	1832	1	chr5_cl20991
chr5_h841	Chr5	11795237	11795476	240	intergenic	COLAR12 // SAT1_AGE // COLAR12	395	7338	1	chr5_cl20992
chr5_h842	Chr5	11795995	11796284	290	intergenic	SAT1_AGE // COLAR12	225	4056	0.996552	chr5_cl20995
chr5_h843	Chr5	11796513	11796716	204	intergenic	SAT1_AGE // COLAR12	625	15491	1	chr5_cl20997
chr5_h883	Chr5	11821746	11821925	180	intergenic	COLAR12	191	1756	0.988889	chr5_cl21024
chr5_h884	Chr5	11823077	11823306	230	intergenic	COLAR12 // SAT1_AGE // COLAR12	147	3582	1	chr5_cl21028
chr5_h885	Chr5	11823640	11823939	300	intergenic	COLAR12	433	4147	0.986667	chr5_cl21029
chr5_h886	Chr5	11823966	11824176	211	intergenic	COLAR12 // SAT1_AGE // COLAR12	317	4534	0.985782	chr5_cl21029
chr5_h887	Chr5	11824855	11825085	231	intergenic	COLAR12 // SAT1_AGE // COLAR12	354	5676	1	chr5_cl21031
chr5_h888	Chr5	11825574	11825795	222	intergenic	COLAR12 // SAT1_AGE // COLAR12	193	4542	1	chr5_cl21032
chr5_h889	Chr5	11826283	11826505	223	intergenic	COLAR12 // SAT1_AGE // COLAR12	572	16384	1	chr5_cl21033
chr5_h890	Chr5	11826817	11827011	195	intergenic	COLAR12	205	1752	1	chr5_cl21034
chr5_h891	Chr5	11827788	11828027	240	intergenic	COLAR12	200	1635	0.995833	chr5_cl21035
chr5_h892	Chr5	11828054	11828284	231	intergenic	COLAR12 // SAT1_AGE // COLAR12	548	16013	1	chr5_cl21035
chr5_h893	Chr5	11829630	11829832	203	intergenic	COLAR12 // SAT1_AGE // COLAR12	570	16341	1	chr5_cl21038
chr5_h894	Chr5	11830164	11830358	195	intergenic	COLAR12	186	1641	1	chr5_cl21039
chr5_h895	Chr5	11830511	11830680	170	intergenic	COLAR12 // SAT1_AGE // COLAR12	269	2745	1	chr5_cl21039
chr5_h926	Chr5	11852112	11852395	284	intergenic	COLAR12	270	2278	1	chr5_cl21047
chr5_h927	Chr5	11852462	11852668	207	intergenic	COLAR12 // SAT1_AGE // COLAR12	363	5088	1	chr5_cl21047
chr5_h928	Chr5	11853000	11853193	194	intergenic	COLAR12	72	912	1	chr5_cl21047
chr5_h929	Chr5	11853376	11853556	181	intergenic	SAT1_AGE // COLAR12 // SAT1_AGE	738	17693	1	chr5_cl21049
chr5_h930	Chr5	11853888	11854171	284	intergenic	COLAR12	218	1758	1	chr5_cl21050
chr5_h931	Chr5	11854238	11854407	170	intergenic	COLAR12 // SAT1_AGE // COLAR12	343	3620	1	chr5_cl21050
chr5_h932	Chr5	11854776	11855059	284	intergenic	COLAR12	245	2227	1	chr5_cl21050
chr5_h933	Chr5	11855126	11855326	201	intergenic	COLAR12 // SAT1_AGE // COLAR12	389	4607	1	chr5_cl21050
chr5_h934	Chr5	11855502	11855678	177	intergenic	COLAR12	248	2699	1	chr5_cl21050
chr5_h935	Chr5	11855838	11856025	188	intergenic	COLAR12 // SAT1_AGE // COLAR12	685	16187	1	chr5_cl21050
chr5_h936	Chr5	11856376	11856659	284	intergenic	COLAR12	270	2278	1	chr5_cl21051
chr5_h937	Chr5	11856726	11856932	207	intergenic	COLAR12 // SAT1_AGE // COLAR12	741	17717	1	chr5_cl21051
chr5_h938	Chr5	11857264	11857583	320	intergenic	COLAR12	256	2369	1	chr5_cl21051
chr5_h939	Chr5	11857614	11857814	201	intergenic	COLAR12 // SAT1_AGE // COLAR12	686	16199	1	chr5_cl21051
chr5_h940	Chr5	11857993	11858259	267	intergenic	COLAR12	420	3999	1	chr5_cl21052
chr5_h941	Chr5	11858508	11858791	284	intergenic	COLAR12	225	1980	1	chr5_cl21052
chr5_h942	Chr5	11858858	11859064	207	intergenic	COLAR12 // SAT1_AGE // COLAR12	757	18498	1	chr5_cl21052
chr5_h943	Chr5	11859396	11859679	284	intergenic	COLAR12	263	2166	0.996479	chr5_cl21052
chr5_h944	Chr5	11859746	11859952	207	intergenic	COLAR12 // SAT1_AGE // COLAR12	741	17717	1	chr5_cl21052
chr5_h945	Chr5	11860284	11860542	259	intergenic	COLAR12	83	1047	1	chr5_cl21052
chr5_h946	Chr5	11860630	11860860	231	intergenic	COLAR12 // SAT1_AGE // COLAR12	328	4763	0.991342	chr5_cl21053
chr5_h947	Chr5	11861952	11862182	231	intergenic	COLAR12 // SAT1_AGE // COLAR12	1216	18498	1	chr5_cl21056
chr5_h948	Chr5	11862509	11862697	189	intergenic	COLAR12	64	642	1	chr5_cl21056
chr5_h949	Chr5	11862843	11863043	201	intergenic	COLAR12 // SAT1_AGE // COLAR12	426	5551	1	chr5_cl21057
chr5_h950	Chr5	11863913	11864196	284	intergenic	COLAR12	230	1945	1	chr5_cl21059
chr5_h951	Chr5	11864801	11865059	259	intergenic	COLAR12	80	997	1	chr5_cl21059
chr5_h952	Chr5	11865147	11865377	231	intergenic	COLAR12 // SAT1_AGE // COLAR12	328	4763	0.991342	chr5_cl21060
chr5_h953	Chr5	11865777	11865973	197	intergenic	COLAR12	240	1991	1	chr5_cl21061
chr5_h954	Chr5	11866040	11866246	207	intergenic	COLAR12 // SAT1_AGE // COLAR12	583	11996	1	chr5_cl21061
chr5_h955	Chr5	11866578	11866861	284	intergenic	COLAR12	270	2278	1	chr5_cl21061
chr5_h956	Chr5	11866928	11867134	207	intergenic	COLAR12 // SAT1_AGE // COLAR12	337	10090	1	chr5_cl21061
chr5_h957	Chr5	11867466	11867669	204	intergenic	COLAR12	59	682	1	chr5_cl21061
chr5_h958	Chr5	11867816	11868022	207	intergenic	COLAR12 // SAT1_AGE // COLAR12	741	17717	1	chr5_cl21061
chr5_h959	Chr5	11869629	11869917	289	intergenic	COLAR12	366	2966	1	chr5_cl21065
chr5_h960	Chr5	11869948	11870148	201	intergenic	COLAR12 // SAT1_AGE // COLAR12	389	4607	1	chr5_cl21065
chr5_h961	Chr5	11870324	11870591	268	intergenic	COLAR12	131	1770	1	chr5_cl21065
chr5_h962	Chr5	11870659	11870845	187	intergenic	COLAR12 // SAT1_AGE // COLAR12	334	3934	1	chr5_cl21065
chr5_h963	Chr5	11871197	11871480	284	intergenic	COLAR12	225	1983	1	chr5_cl21065
chr5_h964	Chr5	11872124	11872368	245	intergenic	COLAR12	235	2156	1	chr5_cl21065
chr5_h965	Chr5	11872435	11872621	187	intergenic	COLAR12	639	15572	1	chr5_cl21065
chr5_h966	Chr5	11872973	11873166	194	intergenic	COLAR12	72	912	1	chr5_cl21065
chr5_h967	Chr5	11873705	11873879	175	intergenic	SAT1_AGE // COLAR12	625	15868	1	chr5_cl21065
chr5_h968	Chr5	11874055	11874324	270	intergenic	COLAR12	423	4025	1	chr5_cl21066
chr5_h969	Chr5	11874573	11874776	204	intergenic	COLAR12	74	961	1	chr5_cl21066
chr5_h970	Chr5	11874922	11875122	201	intergenic	COLAR12 // SAT1_AGE // COLAR12	426	5551	1	chr5_cl21067
chr5_h971	Chr5	11875298	11875474	177	intergenic	COLAR12	233	2334	1	chr5_cl21067
chr5_h972	Chr5	11875634	11875834	201	intergenic	COLAR12 // SAT1_AGE // COLAR12	686	16199	1	chr5_cl21067
chr5_h973	Chr5	11876172	11876454	283	intergenic	COLAR12	106	1178	1	chr5_cl21068
chr5_h974	Chr5	11876522	11876708	187	intergenic	COLAR12 // SAT1_AGE // COLAR12	702	16171	1	chr5_cl21068
chr5_h975	Chr5	11877234	11877419	186	intergenic	COLAR12 // SAT1_AGE // COLAR12	695	15900	1	chr5_cl21068
chr5_h976	Chr5	11877787	11877959	173	intergenic	COLAR12	48	518	1	chr5_cl21068
chr5_h977	Chr5	11878116	11878301	186	intergenic	COLAR12 // SAT1_AGE // COLAR12	695	15900	1	chr5_cl21068
chr5_h978	Chr5	11879004	11879189	186	intergenic	COLAR12 // SAT1_AGE // COLAR12	695	15900	1	chr5_cl21068
chr5_h979	Chr5	11879563	11879745	183	intergenic	COLAR12	61	747	1	chr5_cl21068
chr5_h980	Chr5	11879892	11880074	183	intergenic	COLAR12 // SAT1_AGE // COLAR12	318	3521	1	chr5_cl21068
chr5_h981	Chr5	11880780	11880965	186	intergenic	COLAR12 // SAT1_AGE // COLAR12	695	15900	1	chr5_cl21068
chr5_h982	Chr5	11881339	11881521	183	intergenic	COLAR12	61	747	1	chr5_cl21068
chr5_h983	Chr5	11881668	11881853	186	intergenic	COLAR12 // SAT1_AGE // COLAR12	695	15900	1	chr5_cl21068
chr5_h984	Chr5	11882651	11882836	186	intergenic	COLAR12 // SAT1_AGE // COLAR12	695	15900	1	chr5_cl21068
chr5_h985	Chr5	11883540	11883746	207	intergenic	COLAR12 // SAT1_AGE // COLAR12	741	17717	1	chr5_cl21068
chr5_h986	Chr5	11884078	11884361	284	intergenic	COLAR12	245	2227	1	chr5_cl21068
chr5_h987	Chr5	11885005	11885249	245	intergenic	COLAR12	235	2156	1	chr5_cl21068
chr5_h988	Chr5	11885316	11885502	187	intergenic	COLAR12 // SAT1_AGE // COLAR12	509	7951	1	chr5_cl21068
chr5_h989	Chr5	11886206	11886412	207	intergenic	COLAR12 // SAT1_AGE // COLAR12	711	17463	1	chr5_cl21069
chr5_h990	Chr5	11886744	11887027	284	intergenic	COLAR12	245	2227	1	chr5_cl21069
chr5_h991	Chr5	11887131	11887300	170	intergenic	SAT1_AGE // COLAR12	757	17751	1	chr5_cl21069
chr5_h992	Chr5	11887632	11887915	284	intergenic	COLAR12	230	1945	1	chr5_cl21069
chr5_h993	Chr5	11888541	11888723	183	intergenic	COLAR12	61	747	1	chr5_cl21070
chr5_h994	Chr5	11888870	11889055	186	intergenic	COLAR12 // SAT1_AGE // COLAR12	695	15900	1	chr5_cl21070
chr5_h995	Chr5	11889758	11889943	186	intergenic	COLAR12 // SAT1_AGE // COLAR12	695	15900	1	chr5_cl21070
chr5_h996	Chr5	11890296	11890579	284	intergenic	COLAR12	230	1945	1	chr5_cl21070
chr5_h997	Chr5	11890646	11890850	205	intergenic	COLAR12 // SAT1_AGE // COLAR12	505	12088	1	chr5_cl21070
chr5_h998	Chr5	11891182	11891465	284	intergenic	COLAR12	230	1951	1	chr5_cl21070
chr5_h999	Chr5	11892157	11892353	197	intergenic	COLAR12	218	1932	1	chr5_cl21071
chr5_h1000	Chr5	11893308	11893514	207	intergenic	COLAR12 // SAT1_AGE // COLAR12	741	17717	1	chr5_cl21072
chr5_h1001	Chr5	11893846	11894039	194	intergenic	COLAR12	52	655	1	chr5_cl21072
chr5_h1002	Chr5	11894734	11895017	284	intergenic	COLAR12	292	2677	1	chr5_cl21072
chr5_h1003	Chr5	11895084	11895290	207	intergenic	COLAR12 // SAT1_AGE // COLAR12	741	17717	1	chr5_cl21072
chr5_h1004	Chr5	11895622	11895905	284	intergenic	COLAR12	258	2091	1	chr5_cl21072
chr5_h1005	Chr5	11895972	11896178	207	intergenic	COLAR12 // SAT1_AGE // COLAR12	741	17717	1	chr5_cl21072
chr5_h1006	Chr5	11896510	11896793	284	intergenic	COLAR12	230	1945	1	chr5_cl21072
chr5_h1007	Chr5	11896860	11897066	207	intergenic	COLAR12 // SAT1_AGE // COLAR12	741	17717	1	chr5_cl21072
chr5_h1008	Chr5	11897684	11897894	211	intergenic	COLAR12	198	1625	0.995261	chr5_cl21072
chr5_h1009	Chr5	11897921	11898131	211	intergenic	COLAR12 // SAT1_AGE // COLAR12	546	15994	1	chr5_cl21072
chr5_h1010	Chr5	11899319	11899552	234	intergenic	COLAR12	98	1674	1	chr5_cl21074
chr5_h1011	Chr5	11900554	11900784	231	intergenic	COLAR12 // SAT1_AGE // COLAR12	328	4763	0.991342	chr5_cl21076
chr5_h1012	Chr5	11901628	11901948	321	intergenic	COLAR12	388	3170	0.996885	chr5_cl21080
chr5_h1013	Chr5	11902517	11902799	283	intergenic	COLAR12	106	1181	1	chr5_cl21080
chr5_h1014	Chr5	11903243	11903432	190	intergenic	COLAR12	237	2465	1	chr5_cl21080
chr5_h1029	Chr5	11915774	11915963	190	intergenic	COLAR12	188	1454	1	chr5_cl21102
chr5_h1030	Chr5	11915999	11916165	167	intergenic	COLAR12 // SAT1_AGE	303	3226	1	chr5_cl21102
chr5_h1037	Chr5	11928298	11928528	231	intergenic	COLAR12 // SAT1_AGE // COLAR12	426	6843	1	chr5_cl21126
chr5_h1038	Chr5	11929364	11929594	231	intergenic	COLAR12 // SAT1_AGE // COLAR12	660	18120	1	chr5_cl21129
chr5_h1039	Chr5	11930011	11930217	207	intergenic	COLAR12	202	1647	1	chr5_cl21130
chr5_h1040	Chr5	11930534	11930759	226	intergenic	COLAR12	218	1909	0.995575	chr5_cl21131
chr5_h1041	Chr5	11930786	11931016	231	intergenic	COLAR12 // SAT1_AGE // COLAR12	623	17795	1	chr5_cl21131
chr5_h1042	Chr5	11931675	11931905	231	intergenic	COLAR12 // SAT1_AGE // COLAR12	397	11978	1	chr5_cl21132
chr5_h1043	Chr5	11932564	11932794	231	intergenic	COLAR12 // SAT1_AGE // COLAR12	397	11978	1	chr5_cl21134
chr5_h1044	Chr5	11933502	11933683	182	intergenic	SAT1_AGE // COLAR12	179	3545	1	chr5_cl21135
chr5_h1045	Chr5	11934010	11934306	297	intergenic	COLAR12	239	2307	1	chr5_cl21137
chr5_h1046	Chr5	11934623	11934848	226	intergenic	COLAR12	212	1870	0.986726	chr5_cl21137
chr5_h1047	Chr5	11934905	11935105	201	intergenic	SAT1_AGE // COLAR12	271	5877	1	chr5_cl21137
chr5_h1065	Chr5	11946228	11946453	226	intergenic	COLAR12	212	1874	0.986726	chr5_cl21143
chr5_h1066	Chr5	11946510	11946710	201	intergenic	SAT1_AGE // COLAR12	271	5877	1	chr5_cl21143
chr5_h1067	Chr5	11947117	11947332	216	intergenic	COLAR12	217	1899	0.99537	chr5_cl21143
chr5_h1068	Chr5	11947660	11947866	207	intergenic	COLAR12	201	1707	1	chr5_cl21143
chr5_h1069	Chr5	11948192	11948398	207	intergenic	COLAR12	219	1818	1	chr5_cl21143
chr5_h1070	Chr5	11948434	11948665	232	intergenic	COLAR12 // SAT1_AGE // COLAR12	597	17385	1	chr5_cl21143
chr5_h1071	Chr5	11949324	11949554	231	intergenic	COLAR12 // SAT1_AGE // COLAR12	300	6328	1	chr5_cl21144
chr5_h1072	Chr5	11949961	11950176	216	intergenic	COLAR12	207	1794	0.99537	chr5_cl21144
chr5_h1073	Chr5	11950494	11950719	226	intergenic	COLAR12	219	1985	1	chr5_cl21144
chr5_h1074	Chr5	11951383	11951598	216	intergenic	COLAR12	217	1899	0.99537	chr5_cl21146
chr5_h1075	Chr5	11951635	11951865	231	intergenic	COLAR12 // SAT1_AGE // COLAR12	292	5883	1	chr5_cl21146
chr5_h1076	Chr5	11952282	11952488	207	intergenic	COLAR12	201	1741	1	chr5_cl21147
chr5_h1077	Chr5	11952988	11953170	183	intergenic	COLAR12	69	774	1	chr5_cl21147
chr5_h1078	Chr5	11953234	11953464	231	intergenic	COLAR12 // SAT1_AGE // COLAR12	660	18120	1	chr5_cl21147
chr5_h1079	Chr5	11954153	11954353	201	intergenic	SAT1_AGE // COLAR12	271	5882	1	chr5_cl21149
chr5_h1080	Chr5	11954752	11954984	233	intergenic	COLAR12	203	1722	1	chr5_cl21150
chr5_h1081	Chr5	11955011	11955216	206	intergenic	COLAR12 // SAT1_AGE // COLAR12	264	5530	1	chr5_cl21150
chr5_h1082	Chr5	11955298	11955477	180	intergenic	COLAR12	515	8674	1	chr5_cl21150
chr5_h1083	Chr5	11955735	11955947	213	intergenic	COLAR12 // SAT1_AGE	285	3018	0.981221	chr5_cl21151
chr5_h1084	Chr5	11956298	11956514	217	intergenic	COLAR12	320	3593	0.990783	chr5_cl21153
chr5_h1085	Chr5	11957633	11957852	220	intergenic	COLAR12	94	1393	1	chr5_cl21159
chr5_h1086	Chr5	11958181	11958451	271	intergenic	COLAR12 // SAT1_AGE	814	19367	1	chr5_cl21160
chr5_h1087	Chr5	11959135	11959309	175	intergenic	SAT1_AGE // COLAR12	412	10675	1	chr5_cl21162
chr5_h1088	Chr5	11959614	11959933	320	intergenic	COLAR12	279	2788	1	chr5_cl21163
chr5_h1089	Chr5	11959960	11960164	205	intergenic	COLAR12 // SAT1_AGE // COLAR12	242	4694	1	chr5_cl21163
chr5_h1090	Chr5	11960405	11960616	212	intergenic	COLAR12 // SAT1_AGE	253	2570	0.976415	chr5_cl21164
chr5_h1091	Chr5	11960788	11960957	170	intergenic	SAT1_AGE // COLAR12	220	4034	1	chr5_cl21166
chr5_h1092	Chr5	11960967	11961169	203	intergenic	COLAR12	141	1082	0.995074	chr5_cl21166
chr5_h1093	Chr5	11962810	11963000	191	intergenic	COLAR12	270	3405	1	chr5_cl21177
chr5_h1094	Chr5	11963163	11963466	304	intergenic	COLAR12 // SAT1_AGE // COLAR12	420	6459	1	chr5_cl21179
chr5_h1095	Chr5	11963669	11963869	201	intergenic	COLAR12 // SAT1_AGE // COLAR12	340	4213	1	chr5_cl21179
chr5_h1096	Chr5	11964443	11964674	232	intergenic	SAT1_AGE // COLAR12 // SAT1_AGE	808	18371	0.99569	chr5_cl21180
chr5_h1097	Chr5	11965297	11965593	297	intergenic	COLAR12	277	2850	1	chr5_cl21182
chr5_h1098	Chr5	11965892	11966192	301	intergenic	SAT1_AGE // COLAR12 // SAT1_AGE	444	12867	1	chr5_cl21183
chr5_h1099	Chr5	11966876	11967114	239	intergenic	SAT1_AGE // COLAR12	451	12029	0.983264	chr5_cl21185
chr5_h1100	Chr5	11967725	11967912	188	intergenic	COLAR12	404	11650	1	chr5_cl21186
chr5_h1101	Chr5	11968070	11968308	239	intergenic	SAT1_AGE // COLAR12	451	12029	0.983264	chr5_cl21186
chr5_h1102	Chr5	11968872	11969105	234	intergenic	AR12 // COLAR12	160	3322	1	chr5_cl21188
chr5_h1103	Chr5	11969289	11969490	202	intergenic	SAT1_AGE // COLAR12	277	3198	1	chr5_cl21189
chr5_h1104	Chr5	11969644	11969945	302	intergenic	SAT1_AGE // COLAR12	762	17557	0.996689	chr5_cl21189
chr5_h1105	Chr5	11970274	11970512	239	intergenic	SAT1_AGE // COLAR12	451	12026	0.983264	chr5_cl21189
chr5_h1106	Chr5	11970654	11970868	215	intergenic	SAT1_AGE // COLAR12	538	16060	0.976744	chr5_cl21189
chr5_h1107	Chr5	11970968	11971147	180	intergenic	SAT1_AGE // COLAR12	299	4526	1	chr5_cl21190
chr5_h1108	Chr5	11972198	11972389	192	intergenic	SAT1_AGE // COLAR12	152	2801	0.979167	chr5_cl21196
chr5_h1109	Chr5	11974669	11974838	170	intergenic	SAT1_AGE // COLAR12	116	1524	0.994118	chr5_cl21204
chr5_h1135	Chr5	12026776	12026983	208	intergenic	COLAR12	758	19378	1	chr5_cl21419
chr5_h1136	Chr5	12027109	12027321	213	intergenic	COLAR12	624	9785	1	chr5_cl21421
chr5_h1137	Chr5	12027831	12028094	264	intergenic	COLAR12	441	13964	1	chr5_cl21423
chr5_h1138	Chr5	12028481	12028731	251	intergenic	COLAR12 // SAT1_AGE // COLAR12	580	18742	1	chr5_cl21424
chr5_h1139	Chr5	12028868	12029081	214	intergenic	COLAR12 // SAT1_AGE // COLAR12	185	3946	0.981308	chr5_cl21424
chr5_h1160	Chr5	12044141	12044362	222	intergenic	COLAR12 // SAT1_AGE // COLAR12	449	7742	1	chr5_cl21432
chr5_h1161	Chr5	12044373	12044631	259	intergenic	COLAR12 // SAT1_AGE // COLAR12	356	7600	1	chr5_cl21432
chr5_h1162	Chr5	12045029	12045317	289	intergenic	COLAR12 // SAT1_AGE // COLAR12	373	4425	1	chr5_cl21433
chr5_h1163	Chr5	12045756	12046013	258	intergenic	COLAR12	760	23639	0.996124	chr5_cl21435
chr5_h1164	Chr5	12046778	12046952	175	intergenic	SAT1_AGE // COLAR12	411	5877	1	chr5_cl21439
chr5_h1165	Chr5	12046963	12047221	259	intergenic	COLAR12 // SAT1_AGE // COLAR12	368	7754	1	chr5_cl21439
chr5_h1166	Chr5	12047244	12047484	241	intergenic	COLAR12 // SAT1_AGE // COLAR12	558	3417	1	chr5_cl21439
chr5_h1167	Chr5	12047698	12047872	175	intergenic	COLAR12 // SAT1_AGE // COLAR12	471	15054	1	chr5_cl21442
chr5_h1168	Chr5	12047907	12048084	178	intergenic	COLAR12	241	2390	1	chr5_cl21443
chr5_h1173	Chr5	12050565	12050740	176	intergenic	COLAR12	409	6615	1	chr5_cl21446
chr5_h1174	Chr5	12051670	12051835	166	intergenic	COLAR12	195	1998	1	chr5_cl21449
chr5_h1175	Chr5	12052311	12052517	207	intergenic	SAT1_AGE // COLAR12 // SAT1_AGE	386	7626	1	chr5_cl21452
chr5_h1176	Chr5	12052529	12052695	167	intergenic	SAT1_AGE // COLAR12	488	15101	0.88024	chr5_cl21452
chr5_h1177	Chr5	12053063	12053263	201	intergenic	SAT1_AGE // COLAR12	84	2015	0.930348	chr5_cl21454,chr5_cl21455
chr5_h1178	Chr5	12053757	12054036	280	intergenic	COLAR12 // SAT1_AGE // COLAR12	557	6746	1	chr5_cl21456
chr5_h1179	Chr5	12054607	12054789	183	intergenic	SAT1_AGE // COLAR12 // SAT1_AGE	939	23557	1	chr5_cl21456
chr5_h1180	Chr5	12055178	12055457	280	intergenic	COLAR12 // SAT1_AGE // COLAR12	432	4842	1	chr5_cl21458
chr5_h1181	Chr5	12056028	12056210	183	intergenic	SAT1_AGE // COLAR12 // SAT1_AGE	939	23557	1	chr5_cl21458
chr5_h1182	Chr5	12056601	12056880	280	intergenic	COLAR12 // SAT1_AGE // COLAR12	412	5371	1	chr5_cl21459
chr5_h1183	Chr5	12058260	12058445	186	intergenic	COLAR12 // SAT1_AGE // COLAR12	541	16266	1	chr5_cl21462
chr5_h1184	Chr5	12058755	12059021	267	intergenic	SAT1_AGE // COLAR12 // SAT1_AGE	1251	31962	1	chr5_cl21464
chr5_h1185	Chr5	12059236	12059401	166	intergenic	SAT1_AGE // COLAR12 // SAT1_AGE	388	10619	1	chr5_cl21464
chr5_h1186	Chr5	12059623	12059902	280	intergenic	COLAR12 // SAT1_AGE // COLAR12	357	4622	1	chr5_cl21464
chr5_h1187	Chr5	12060473	12060655	183	intergenic	SAT1_AGE // COLAR12	939	23557	1	chr5_cl21464
chr5_h1188	Chr5	12060923	12061228	306	intergenic	SAT1_AGE // COLAR12 // SAT1_AGE	185	3454	1	chr5_cl21465
chr5_h1189	Chr5	12062123	12062399	277	intergenic	SAT1_AGE // COLAR12	1289	32513	1	chr5_cl21470
chr5_h1191	Chr5	12064783	12064989	207	intergenic	COLAR12	144	2737	0.956522	chr5_cl21475,chr5_cl21476
chr5_h1192	Chr5	12065060	12065305	246	intergenic	COLAR12	560	9755	1	chr5_cl21476
chr5_h1358	Chr5	12566316	12566605	290	intergenic	COLAR12	70	605	1	chr5_cl24179
chr5_h1395	Chr5	12809535	12809756	222	intergenic	NULL	3123	9896	1	chr5_cl25523
chr5_h1402	Chr5	12813206	12813495	290	intergenic	NULL	4085	24465	1	chr5_cl25531
chr5_h1404	Chr5	12813956	12814249	294	intergenic	NULL	3797	22833	1	chr5_cl25533
chr5_h1407	Chr5	12814705	12814983	279	intergenic	NULL	3646	14675	1	chr5_cl25535
chr5_h1409	Chr5	12815253	12815484	232	intergenic	NULL	3280	11397	1	chr5_cl25535
chr5_h1410	Chr5	12815879	12816232	354	intergenic	NULL	3980	15435	0.997175	chr5_cl25538
chr5_h1411	Chr5	12816746	12816976	231	intergenic	NULL	3283	10235	1	chr5_cl25539
chr5_h1413	Chr5	12817371	12817598	228	intergenic	NULL	1562	20777	0.991228	chr5_cl25540
chr5_h1415	Chr5	12818746	12818971	226	intergenic	NULL	865	7088	1	chr5_cl25543
chr5_h1417	Chr5	12819272	12819472	201	intergenic	NULL	3220	11120	1	chr5_cl25544
chr5_h1418	Chr5	12819867	12820220	354	intergenic	NULL	3980	15435	0.997175	chr5_cl25547
chr5_h1419	Chr5	12820734	12820964	231	intergenic	NULL	3139	8197	1	chr5_cl25548
chr5_h1421	Chr5	12821359	12821586	228	intergenic	NULL	1562	20777	0.991228	chr5_cl25549
chr5_h1423	Chr5	12822734	12822959	226	intergenic	NULL	770	6743	1	chr5_cl25552
chr5_h1429	Chr5	12826167	12826451	285	intergenic	NULL	3031	6732	1	chr5_cl25562
chr5_h1431	Chr5	12826721	12826945	225	intergenic	NULL	3252	9890	0.991111	chr5_cl25562
chr5_h1433	Chr5	12828549	12828772	224	intergenic	NULL	3313	12167	1	chr5_cl25563
chr5_h1440	Chr5	12851504	12851725	222	intergenic	NULL	3123	9896	1	chr5_cl25676
chr5_h1447	Chr5	12855175	12855464	290	intergenic	NULL	4085	24465	1	chr5_cl25684
chr5_h1449	Chr5	12855925	12856214	290	intergenic	NULL	3625	21513	1	chr5_cl25686
chr5_h1451	Chr5	12856675	12856968	294	intergenic	NULL	3797	22833	1	chr5_cl25688
chr5_h1454	Chr5	12857424	12857702	279	intergenic	NULL	3646	14675	1	chr5_cl25690
chr5_h1456	Chr5	12857972	12858203	232	intergenic	NULL	3280	11397	1	chr5_cl25690
chr5_h1457	Chr5	12858598	12858951	354	intergenic	NULL	3980	15435	0.997175	chr5_cl25693
chr5_h1458	Chr5	12859465	12859695	231	intergenic	NULL	3200	8185	1	chr5_cl25694
chr5_h1460	Chr5	12860090	12860317	228	intergenic	NULL	1562	20777	0.991228	chr5_cl25695
chr5_h1462	Chr5	12861465	12861690	226	intergenic	NULL	770	6743	1	chr5_cl25698
chr5_h1464	Chr5	12861991	12862191	201	intergenic	NULL	3220	11120	1	chr5_cl25699
chr5_h1465	Chr5	12862586	12862939	354	intergenic	NULL	3980	15435	0.997175	chr5_cl25702
chr5_h1466	Chr5	12863453	12863683	231	intergenic	NULL	3139	8197	1	chr5_cl25703
chr5_h1468	Chr5	12864078	12864305	228	intergenic	NULL	1562	20777	0.991228	chr5_cl25704
chr5_h1470	Chr5	12865453	12865678	226	intergenic	NULL	770	6743	1	chr5_cl25707
chr5_h1476	Chr5	12868886	12869170	285	intergenic	NULL	3031	6732	1	chr5_cl25717
chr5_h1478	Chr5	12869440	12869664	225	intergenic	NULL	3252	9890	0.991111	chr5_cl25717
chr5_h1480	Chr5	12870070	12870290	221	intergenic	NULL	392	5054	0.99095	chr5_cl25717
chr5_h1574	Chr5	13332275	13332507	233	intergenic	NULL	313	3227	1	chr5_cl28379
chr5_h1575	Chr5	13339048	13339280	233	intergenic	NULL	341	3650	1	chr5_cl28415
chr5_h1593	Chr5	13516129	13516359	231	intergenic	NULL	51	776	1	NULL
chr5_h1606	Chr5	13683856	13684029	174	intergenic	NULL	31	460	1	NULL
chr5_h1612	Chr5	13775160	13775390	231	intergenic	NULL	56	593	1	NULL
chr5_h1635	Chr5	14076032	14076221	190	intergenic	NULL	45	207	1	NULL
chr5_h1644	Chr5	14253403	14253671	269	intergenic	SSU-rRNA_Ath	3772	2567	1	chr5_cl32465
chr5_h1648	Chr5	14300954	14301289	336	intergenic	NULL	819	8265	1	chr5_cl32704
chr5_h1651	Chr5	14316541	14316768	228	intergenic	NULL	88	684	1	NULL
chr5_h1704	Chr5	14587229	14587451	223	intergenic	NULL	39	697	1	chr5_cl33770
chr5_h1707	Chr5	14655134	14655301	168	intergenic	NULL	96	1358	1	chr5_cl33973
chr5_h1716	Chr5	14850209	14850374	166	intergenic	NULL	16	142	1	NULL
chr5_h1720	Chr5	14937333	14937559	227	intergenic	NULL	95	977	1	NULL
chr5_h1728	Chr5	15018354	15018545	192	intergenic	AT_rich	1222	1405	1	chr5_cl34992
chr5_h1774	Chr5	15600567	15600742	176	intergenic	NULL	93	505	1	NULL
chr5_h1788	Chr5	15887516	15887840	325	intergenic	NULL	230	3932	0.987692	chr5_cl37119
chr5_h1793	Chr5	15967243	15967480	238	intergenic	NULL	99	1189	0.995798	chr5_cl37313
chr5_h1799	Chr5	15992929	15993107	179	intergenic	ATHAT9	72	918	1	chr5_cl37358
chr5_h1850	Chr5	17222050	17222247	198	intergenic	AtSB3	91	1352	1	chr5_cl38937
chr5_h1853	Chr5	17327352	17327526	175	intergenic	NULL	29	710	1	NULL
chr5_h1854	Chr5	17347023	17347199	177	intergenic	NULL	61	1221	1	chr5_cl39207
chr5_h1868	Chr5	17670926	17671190	265	intergenic	NULL	82	1118	1	chr5_cl39770
chr5_h1884	Chr5	18039993	18040159	167	intergenic	NULL	986	7010	1	chr5_cl40233
chr5_h1885	Chr5	18040175	18040445	271	intergenic	NULL	75	766	1	chr5_cl40233
chr5_h1899	Chr5	18420750	18421254	505	intergenic	NULL	907	6949	1	chr5_cl40780
chr5_h1907	Chr5	18533954	18534200	247	intergenic	NULL	162	1752	1	chr5_cl40995
chr5_h1909	Chr5	18627144	18627381	238	intergenic	NULL	39	689	0.97479	chr5_cl41130
chr5_h1911	Chr5	18701861	18702030	170	intergenic	NULL	89	39	0.958824	NULL
chr5_h1920	Chr5	19014367	19014552	186	intergenic	AT_rich	55	495	0.994624	NULL
chr5_h1960	Chr5	19868434	19868652	219	intergenic	NULL	52	1020	1	NULL
chr5_h1961	Chr5	19885930	19886094	165	intergenic	NULL	2253	38	0.90303	NULL
chr5_h1964	Chr5	19952372	19952610	239	intergenic	NULL	349	3614	1	chr5_cl42611
chr5_h1975	Chr5	20249988	20250182	195	intergenic	NULL	2000	5801	1	chr5_cl42885
chr5_h1976	Chr5	20275057	20275307	251	intergenic	NULL	240	3541	1	chr5_cl42905
chr5_h1981	Chr5	20313625	20314179	555	intergenic	NULL	1256	13602	1	chr5_cl42957
chr5_h1988	Chr5	20440526	20440713	188	intergenic	NULL	228	1679	1	chr5_cl43064
chr5_h1989	Chr5	20440839	20441026	188	intergenic	NULL	121	1427	1	chr5_cl43064
chr5_h1991	Chr5	20473246	20473597	352	intergenic	NULL	499	3550	1	chr5_cl43107
chr5_h1993	Chr5	20575802	20576220	419	intergenic	AT_rich	648	4515	1	chr5_cl43225
chr5_h1994	Chr5	20609144	20609562	419	intergenic	AT_rich	648	4515	1	chr5_cl43280
chr5_h2006	Chr5	20771716	20772025	310	intergenic	NULL	212	1998	1	chr5_cl43479
chr5_h2008	Chr5	20787878	20788048	171	intergenic	AT_rich	2307	2882	1	chr5_cl43500
chr5_h2009	Chr5	20788659	20788823	165	intergenic	ATREPX1	927	3307	1	chr5_cl43502
chr5_h2010	Chr5	20996761	20996925	165	intergenic	NULL	7583	91	0.951515	NULL
chr5_h2012	Chr5	21014811	21015230	420	intergenic	NULL	684	4950	1	chr5_cl43646
chr5_h2032	Chr5	21467877	21468221	345	intergenic	NULL	150	2146	1	chr5_cl44139
chr5_h2038	Chr5	21697149	21697337	189	intergenic	(TGG)n	108	944	1	chr5_cl44352
chr5_h2046	Chr5	21836910	21837093	184	intergenic	ATLINE1_10A	45	286	1	NULL
chr5_h2047	Chr5	21837706	21837948	243	intergenic	AT_rich	405	5684	1	chr5_cl44532
chr5_h2048	Chr5	21847387	21847562	176	intergenic	AT_rich	127	1555	1	chr5_cl44557
chr5_h2052	Chr5	21990592	21990811	220	intergenic	NULL	9542	209	0.931818	NULL
chr5_h2063	Chr5	22165078	22165379	302	intergenic	NULL	680	4202	1	chr5_cl44834
chr5_h2068	Chr5	22272012	22272192	181	intergenic	NULL	79	908	1	chr5_cl44934
chr5_h2070	Chr5	22322827	22323113	287	intergenic	NULL	219	3081	1	chr5_cl44962
chr5_h2071	Chr5	22441105	22441315	211	intergenic	NULL	142	2199	1	chr5_cl45061
chr5_h2072	Chr5	22441441	22441631	191	intergenic	NULL	87	612	1	chr5_cl45061
chr5_h2073	Chr5	22441806	22441978	173	intergenic	NULL	30	341	0.982659	NULL
chr5_h2075	Chr5	22674310	22674477	168	intergenic	NULL	98	1428	1	chr5_cl45333
chr5_h2087	Chr5	22706088	22706319	232	intergenic	NULL	190	2628	1	chr5_cl45431
chr5_h2088	Chr5	22707741	22707968	228	intergenic	NULL	344	4483	1	chr5_cl45440
chr5_h2091	Chr5	22828502	22828706	205	intergenic	NULL	563	10	0.370732	NULL
chr5_h2105	Chr5	23340110	23340317	208	intergenic	NULL	99	928	1	NULL
chr5_h2106	Chr5	23431315	23431491	177	intergenic	NULL	985	246	1	chr5_cl45991
chr5_h2111	Chr5	23592699	23592882	184	intergenic	NULL	132	1277	1	chr5_cl46127
chr5_h2114	Chr5	23683176	23683489	314	intergenic	NULL	1315	134	0.493631	NULL
chr5_h2150	Chr5	24695319	24695511	193	intergenic	NULL	6529	4421	1	chr5_cl47009
chr5_h2151	Chr5	24695973	24696142	170	intergenic	ATREPX1	414	2904	1	chr5_cl47012
chr5_h2162	Chr5	24908671	24908897	227	intergenic	NULL	1077	4260	0.973568	chr5_cl47145
chr5_h2175	Chr5	25066564	25066760	197	intergenic	NULL	1200	81	1	NULL
chr5_h2187	Chr5	25486979	25487260	282	intergenic	NULL	179	1716	1	chr5_cl47552
chr5_h2192	Chr5	25823893	25824173	281	intergenic	AT_rich	139	1888	1	chr5_cl47749
chr5_h2224	Chr5	26949658	26949855	198	intergenic	NULL	1351	422	0.954545	NULL
chrM_h8	ChrM	22974	23312	339	intergenic	ATCopia8AI	68	8	0.40118	NULL
chrM_h19	ChrM	42790	43127	338	intergenic	NULL	169	31	0.772189	NULL
chrM_h20	ChrM	46875	47251	377	intergenic	NULL	1286	756	0.769231	chrM_cl511
chrM_h25	ChrM	59195	59422	228	intergenic	NULL	593	27	0.776316	NULL
chrM_h33	ChrM	81379	81806	428	intergenic	NULL	320	57	0.731308	NULL
chrM_h34	ChrM	87337	87618	282	intergenic	NULL	73	19	0.62766	NULL
chrM_h40	ChrM	107007	107376	370	intergenic	NULL	319	66	0.67027	NULL
chrM_h43	ChrM	113201	113462	262	intergenic	NULL	92	286	0.89313	chrM_cl1247,chrM_cl1249
chrM_h65	ChrM	170797	171144	348	intergenic	NULL	483	22	0.54023	NULL
chrM_h67	ChrM	181040	181416	377	intergenic	NULL	1286	756	0.769231	chrM_cl2049
chrM_h73	ChrM	219213	219443	231	intergenic	NULL	163	162	0.666667	chrM_cl2496
chrM_h75	ChrM	240935	241256	322	intergenic	NULL	93	36	0.81677	NULL
chrM_h88	ChrM	296265	296526	262	intergenic	NULL	92	286	0.89313	chrM_cl3414,chrM_cl3416
chrM_h92	ChrM	314222	314577	356	intergenic	NULL	307	73	0.679775	NULL
chrM_h95	ChrM	334344	334833	490	intergenic	NULL	12989	75	0.753061	NULL
chrM_h104	ChrM	364679	365188	510	intergenic	LSU-rRNA_Ath	25935	225	0.994118	NULL
