# Supplementary material for: Genome-Wide Double-Stranded RNA Sequencing Reveals the Functional Significance of Base-Paired RNAs in Arabidopsis
Source: PLoS Genet. 2010 Sep 30;6(9):e1001141. doi: 10.1371/journal.pgen.1001141 (PMC2947979; doi:10.1371/journal.pgen.1001141)
Supplement: Table S6 — 2X Ribominus dsRNA-seq novel RNAs. (0.16 MB XLS) [file pgen.1001141.s015.xls]

## Sheet: Table S6 2X Ribominus novel RNA
hotspot_ID	chrom	start	end	length	class	overlap	dsRNA_read	smRNA_read	smRNA_base_coverage	smRNA_hotspot
chr1_h29	Chr1	292145	292364	220	intergenic	NULL	131	2392	1	chr1_cl269
chr1_h78	Chr1	875056	875190	135	intergenic	NULL	186	7	0.385185	NULL
chr1_h79	Chr1	875222	875353	132	intergenic	NULL	608	8	0.69697	NULL
chr1_h87	Chr1	1008591	1008738	148	intergenic	NULL	370	9	0.256757	NULL
chr1_h88	Chr1	1009060	1009191	132	intergenic	NULL	571	7	0.545455	NULL
chr1_h89	Chr1	1009223	1009356	134	intergenic	NULL	202	7	0.38806	NULL
chr1_h107	Chr1	1215706	1215833	128	intergenic	NULL	2850	36	0.953125	NULL
chr1_h261	Chr1	3180538	3180736	199	intergenic	NULL	16577	453	0.994975	chr1_cl2436
chr1_h295	Chr1	4006866	4007021	156	intergenic	NULL	1595	40	0.730769	NULL
chr1_h296	Chr1	4007234	4007397	164	intergenic	NULL	2520	60	0.871951	NULL
chr1_h329	Chr1	4506557	4506722	166	intergenic	NULL	868	7654	1	chr1_cl3566
chr1_h342	Chr1	4842275	4842473	199	intergenic	NULL	16021	428	0.924623	chr1_cl3902
chr1_h363	Chr1	5170209	5170437	229	intergenic	NULL	324	945	0.318777	chr1_cl4123
chr1_h381	Chr1	5395456	5395646	191	intergenic	NULL	255	2170	1	chr1_cl4300
chr1_h401	Chr1	5686093	5686225	133	intergenic	NULL	224	50	0.661654	NULL
chr1_h402	Chr1	5699960	5700140	181	intergenic	AT_rich	1027	4187	1	chr1_cl4563
chr1_h403	Chr1	5701897	5702077	181	intergenic	AT_rich	599	3302	1	chr1_cl4571
chr1_h418	Chr1	5970780	5970997	218	intergenic	AtSB5	637	2746	1	chr1_cl4789
chr1_h419	Chr1	5971895	5972199	305	intergenic	NULL	244	12025	1	chr1_cl4792
chr1_h480	Chr1	6947775	6947906	132	intergenic	NULL	19	781	1	chr1_cl5781
chr1_h588	Chr1	8513780	8513908	129	intergenic	NULL	50	2819	1	chr1_cl7437
chr1_h589	Chr1	8525088	8525216	129	intergenic	NULL	3770	21	0.914729	NULL
chr1_h667	Chr1	9564836	9564969	134	intergenic	NULL	30	914	1	chr1_cl8893
chr1_h688	Chr1	10023223	10023426	204	intergenic	NULL	90	3410	1	chr1_cl9553
chr1_h732	Chr1	10660107	10660241	135	intergenic	NULL	54	1335	1	chr1_cl10325
chr1_h751	Chr1	11020487	11020617	131	intergenic	NULL	33	1535	1	chr1_cl10775
chr1_h753	Chr1	11128986	11129149	164	intergenic	ATRAN	230	1690	1	chr1_cl11020
chr1_h778	Chr1	11619162	11619481	320	intergenic	NULL	611	14407	1	chr1_cl11857
chr1_h780	Chr1	11685234	11685377	144	intergenic	NULL	237	8	0.291667	NULL
chr1_h804	Chr1	12083907	12084055	149	intergenic	NULL	2287	2369	1	chr1_cl12831
chr1_h812	Chr1	12247659	12247792	134	intergenic	NULL	62	5936	1	chr1_cl13125
chr1_h813	Chr1	12293883	12294017	135	intergenic	NULL	127	846	1	chr1_cl13270
chr1_h817	Chr1	12363270	12363398	129	intergenic	NULL	171	1561	1	chr1_cl13459
chr1_h826	Chr1	12728703	12728838	136	intergenic	NULL	89	2648	1	chr1_cl14507
chr1_h834	Chr1	12901763	12902024	262	intergenic	NULL	214	8400	1	chr1_cl15440
chr1_h837	Chr1	12994588	12994716	129	intergenic	NULL	466	1375	1	chr1_cl15742
chr1_h840	Chr1	13171145	13171292	148	intergenic	NULL	76	1405	1	chr1_cl16472
chr1_h844	Chr1	13241470	13241609	140	intergenic	ATREPX1	102	3063	1	chr1_cl16721
chr1_h845	Chr1	13242080	13242259	180	intergenic	NULL	955	4487	1	chr1_cl16726
chr1_h862	Chr1	13568586	13568754	169	intergenic	NULL	243	3468	1	chr1_cl18501
chr1_h863	Chr1	13568862	13569063	202	intergenic	NULL	86	4231	1	chr1_cl18501
chr1_h864	Chr1	13569081	13569251	171	intergenic	NULL	75	4412	1	chr1_cl18501
chr1_h865	Chr1	13639176	13639353	178	intergenic	NULL	321	3427	1	chr1_cl18965
chr1_h919	Chr1	14196283	14196460	178	intergenic	NULL	7799	91	0.938202	NULL
chr1_h958	Chr1	14484618	14484753	136	intergenic	COLAR12 // SAT1_AGE	24	5349	1	chr1_cl23087
chr1_h964	Chr1	14509513	14509711	199	intergenic	COLAR12 // SAT1_AGE	170	13712	1	chr1_cl23147
chr1_h987	Chr1	15085915	15086045	131	intergenic	SAT1_AGE // COLAR12	2619	41003	1	chr1_cl24268
chr1_h1078	Chr1	16166750	16166893	144	intergenic	NULL	156	712	1	NULL
chr1_h1082	Chr1	16247739	16247888	150	intergenic	NULL	135	1857	1	chr1_cl29901
chr1_h1086	Chr1	16274346	16274501	156	intergenic	NULL	41	858	1	chr1_cl30009
chr1_h1089	Chr1	16328124	16328320	197	intergenic	NULL	48	5017	1	chr1_cl30242
chr1_h1117	Chr1	16604020	16604204	185	intergenic	NULL	114	5946	1	chr1_cl31561
chr1_h1132	Chr1	16884139	16884339	201	intergenic	NULL	266	4954	1	chr1_cl32722
chr1_h1163	Chr1	17641629	17641938	310	intergenic	NULL	268	11539	1	chr1_cl34955
chr1_h1208	Chr1	18218531	18218688	158	intergenic	NULL	2287	51	0.759494	NULL
chr1_h1219	Chr1	18428007	18428165	159	intergenic	NULL	273	28	0.880503	NULL
chr1_h1243	Chr1	18906287	18906444	158	intergenic	NULL	94	4794	1	chr1_cl36806
chr1_h1285	Chr1	19577062	19577266	205	intergenic	NULL	84	6038	1	chr1_cl37733
chr1_h1286	Chr1	19577360	19577505	146	intergenic	NULL	200	2682	1	chr1_cl37733
chr1_h1325	Chr1	20206639	20206845	207	intergenic	AtSB5	577	3147	1	chr1_cl38692
chr1_h1387	Chr1	21066559	21066729	171	intergenic	NULL	45	1985	1	chr1_cl39765
chr1_h1412	Chr1	21457035	21457163	129	intergenic	NULL	35	246	1	NULL
chr1_h1478	Chr1	21832870	21833010	141	intergenic	NULL	25	2	0.340426	NULL
chr1_h1479	Chr1	21833034	21833180	147	intergenic	NULL	34	3	0.278912	NULL
chr1_h1494	Chr1	22323166	22323326	161	intergenic	NULL	168	2627	1	chr1_cl42201
chr1_h1570	Chr1	23453886	23454044	159	intergenic	NULL	20	2058	1	chr1_cl43566
chr1_h1571	Chr1	23454154	23454292	139	intergenic	NULL	41	2497	1	chr1_cl43566
chr1_h1572	Chr1	23454489	23454780	292	intergenic	NULL	178	4388	1	chr1_cl43566
chr1_h1581	Chr1	23701175	23701304	130	intergenic	NULL	63	5	0.623077	NULL
chr1_h1592	Chr1	23884761	23885012	252	intergenic	NULL	88	2837	1	chr1_cl44065
chr1_h1614	Chr1	24190818	24190950	133	intergenic	NULL	2498	20	0.894737	NULL
chr1_h1634	Chr1	24425844	24426041	198	intergenic	NULL	147	7536	1	chr1_cl44667
chr1_h1635	Chr1	24482204	24482479	276	intergenic	NULL	146	14212	1	chr1_cl44767
chr1_h1660	Chr1	24772863	24773058	196	intergenic	NULL	975	3868	0.979592	chr1_cl45156
chr1_h1683	Chr1	25261094	25261230	137	intergenic	NULL	47	1579	1	chr1_cl45663
chr1_h1777	Chr1	26608152	26608304	153	intergenic	NULL	124	69	0.856209	NULL
chr1_h1787	Chr1	26722328	26722463	136	intergenic	ATRAN	231	2154	1	chr1_cl46971
chr1_h1797	Chr1	26891539	26891703	165	intergenic	NULL	425	12	0.50303	NULL
chr1_h1877	Chr1	28212195	28212357	163	intergenic	NULL	1974	157	0.711656	chr1_cl48061
chr1_h1935	Chr1	28889322	28889593	272	intergenic	NULL	5115	288	0.875	chr1_cl48641
chr1_h1936	Chr1	28889760	28889888	129	intergenic	(TTC)n	37	6	0.263566	NULL
chr1_h1937	Chr1	28890114	28890265	152	intergenic	(TA)n	89	0	0	NULL
chr1_h1969	Chr1	29422216	29422412	197	intergenic	NULL	560	4	0.192893	NULL
chr1_h1970	Chr1	29428036	29428237	202	intergenic	NULL	120	140	0.955446	NULL
chr1_h2004	Chr1	29911222	29911380	159	intergenic	NULL	2481	73	0.54717	NULL
chr1_h2005	Chr1	29911423	29911585	163	intergenic	NULL	3297	70	0.588957	NULL
chr1_h2006	Chr1	29923527	29923654	128	intergenic	NULL	1192	7	0.78125	NULL
chr1_h2032	Chr1	30081137	30081287	151	intergenic	NULL	1836	37	0.708609	NULL
chr2_h1	Chr2	1012	1514	503	intergenic	NULL	1353	8787	1	chr2_cl1
chr2_h88	Chr2	849776	849975	200	intergenic	NULL	17017	439	0.995	chr2_cl1810
chr2_h89	Chr2	852858	853056	199	intergenic	NULL	16573	421	0.994975	chr2_cl1811
chr2_h90	Chr2	878079	878220	142	intergenic	NULL	91	3427	1	chr2_cl1857
chr2_h134	Chr2	1483880	1484090	211	intergenic	NULL	67	2858	1	chr2_cl3993
chr2_h157	Chr2	1855637	1855798	162	intergenic	AT_rich	82	1139	1	chr2_cl5625
chr2_h159	Chr2	1880608	1880741	134	intergenic	NULL	124	47	0.604478	NULL
chr2_h163	Chr2	1927159	1927456	298	intergenic	NULL	163	5752	1	chr2_cl5983
chr2_h164	Chr2	1928334	1928496	163	intergenic	NULL	494	8803	1	chr2_cl5987
chr2_h166	Chr2	2060314	2060471	158	intergenic	NULL	32	46	0.949367	NULL
chr2_h168	Chr2	2064775	2064916	142	intergenic	NULL	17	2207	1	chr2_cl6676
chr2_h173	Chr2	2184842	2185091	250	intergenic	NULL	6327	89	0.48	chr2_cl7471
chr2_h176	Chr2	2222898	2223040	143	intergenic	NULL	449	6732	1	chr2_cl7758
chr2_h194	Chr2	2522233	2522359	127	intergenic	NULL	503	5565	1	chr2_cl9490
chr2_h210	Chr2	2605674	2605809	136	intergenic	NULL	1030	14326	1	chr2_cl10050
chr2_h211	Chr2	2606080	2606210	131	intergenic	NULL	3120	20843	1	chr2_cl10050
chr2_h218	Chr2	2865628	2865927	300	intergenic	NULL	1340	14338	1	chr2_cl12064
chr2_h221	Chr2	2890853	2891054	202	intergenic	NULL	114	3102	1	chr2_cl12189
chr2_h229	Chr2	3187151	3187486	336	intergenic	NULL	323	424	0.580357	chr2_cl14222
chr2_h230	Chr2	3187960	3188177	218	intergenic	NULL	48	9	0.527523	NULL
chr2_h237	Chr2	3240464	3240622	159	intergenic	NULL	24	16	0.465409	NULL
chr2_h242	Chr2	3245558	3245751	194	intergenic	NULL	55	92	0.984536	NULL
chr2_h243	Chr2	3250276	3250443	168	intergenic	NULL	25	58	0.875	NULL
chr2_h257	Chr2	3276603	3276910	308	intergenic	NULL	1755	35	0.733766	chr2_cl14932
chr2_h258	Chr2	3277778	3277923	146	intergenic	NULL	26	48	0.972603	NULL
chr2_h260	Chr2	3282773	3282976	204	intergenic	NULL	29	18	0.803922	NULL
chr2_h273	Chr2	3303529	3303657	129	intergenic	NULL	50	24	0.883721	chr2_cl15224
chr2_h278	Chr2	3313101	3313241	141	intergenic	NULL	15	58	0.950355	NULL
chr2_h284	Chr2	3328213	3328370	158	intergenic	NULL	29	7	0.588608	NULL
chr2_h287	Chr2	3333038	3333283	246	intergenic	NULL	125	26	0.800813	NULL
chr2_h288	Chr2	3333303	3333499	197	intergenic	NULL	123	37	1	NULL
chr2_h290	Chr2	3337427	3337553	127	intergenic	NULL	15	53	0.944882	NULL
chr2_h291	Chr2	3337687	3337923	237	intergenic	NULL	38	74	0.919831	NULL
chr2_h300	Chr2	3350625	3350777	153	intergenic	NULL	22	47	0.797386	NULL
chr2_h310	Chr2	3369570	3369941	372	intergenic	NULL	605	552	0.860215	chr2_cl15851,chr2_cl15852
chr2_h311	Chr2	3370524	3370655	132	intergenic	NULL	9	29	0.80303	NULL
chr2_h312	Chr2	3371268	3371444	177	intergenic	NULL	17	50	0.841808	NULL
chr2_h313	Chr2	3378174	3378326	153	intergenic	NULL	17	8	0.718954	NULL
chr2_h314	Chr2	3378471	3378634	164	intergenic	NULL	19	7	0.591463	NULL
chr2_h318	Chr2	3385594	3385730	137	intergenic	NULL	13579	21	0.518248	NULL
chr2_h346	Chr2	3402798	3403431	634	intergenic	NULL	339	212	0.957413	NULL
chr2_h350	Chr2	3412577	3412705	129	intergenic	NULL	22	21	0.790698	NULL
chr2_h351	Chr2	3413009	3413276	268	intergenic	NULL	83	29	0.768657	NULL
chr2_h352	Chr2	3413424	3413675	252	intergenic	NULL	61	50	0.849206	NULL
chr2_h354	Chr2	3416106	3416291	186	intergenic	NULL	74	29	0.392473	NULL
chr2_h368	Chr2	3424337	3424503	167	intergenic	NULL	35	86	0.850299	NULL
chr2_h369	Chr2	3424835	3425010	176	intergenic	NULL	28	16	0.630682	NULL
chr2_h370	Chr2	3426031	3426173	143	intergenic	NULL	344	29	0.993007	NULL
chr2_h373	Chr2	3427264	3427503	240	intergenic	NULL	659	21	0.683333	NULL
chr2_h375	Chr2	3437532	3437832	301	intergenic	NULL	2481	753	0.920266	chr2_cl16533
chr2_h376	Chr2	3437845	3437971	127	intergenic	NULL	19	8	0.551181	NULL
chr2_h377	Chr2	3438001	3438137	137	intergenic	NULL	28	4	0.583942	NULL
chr2_h378	Chr2	3438173	3438316	144	intergenic	NULL	26	14	0.805556	NULL
chr2_h387	Chr2	3447851	3448088	238	intergenic	NULL	41	14	0.567227	NULL
chr2_h390	Chr2	3449445	3450045	601	intergenic	NULL	1035	43	0.589018	NULL
chr2_h391	Chr2	3450164	3450319	156	intergenic	NULL	75	8	0.429487	NULL
chr2_h398	Chr2	3462328	3462502	175	intergenic	NULL	12	14	0.737143	NULL
chr2_h410	Chr2	3474231	3474365	135	intergenic	NULL	17	9	0.237037	NULL
chr2_h418	Chr2	3482789	3482924	136	intergenic	NULL	20	15	0.691176	NULL
chr2_h419	Chr2	3489479	3489661	183	intergenic	NULL	3083	481	0.857923	chr2_cl17041,chr2_cl17042
chr2_h421	Chr2	3494547	3494675	129	intergenic	NULL	50	24	0.883721	chr2_cl17087
chr2_h424	Chr2	3495167	3495293	127	intergenic	NULL	13	5	0.645669	NULL
chr2_h427	Chr2	3496573	3496730	158	intergenic	NULL	52	8	0.588608	NULL
chr2_h428	Chr2	3497072	3497308	237	intergenic	NULL	41	15	0.687764	NULL
chr2_h430	Chr2	3498277	3498484	208	intergenic	NULL	67	2	0.230769	NULL
chr2_h431	Chr2	3498557	3498734	178	intergenic	NULL	34	4	0.162921	NULL
chr2_h432	Chr2	3499084	3499284	201	intergenic	NULL	33	7	0.41791	NULL
chr2_h433	Chr2	3499309	3499487	179	intergenic	NULL	46	9	0.726257	NULL
chr2_h437	Chr2	3503738	3504109	372	intergenic	NULL	605	552	0.860215	chr2_cl17186,chr2_cl17187
chr2_h438	Chr2	3504692	3504823	132	intergenic	NULL	9	29	0.80303	NULL
chr2_h439	Chr2	3505436	3505612	177	intergenic	NULL	17	50	0.841808	NULL
chr2_h443	Chr2	3605685	3605965	281	intergenic	COLAR12 // SAT1_AGE	419	33792	1	chr2_cl17924
chr2_h444	Chr2	3605988	3606322	335	intergenic	SAT1_AGE // COLAR12 // SAT1_AGE	476	29208	1	chr2_cl17924
chr2_h445	Chr2	3606493	3606770	278	intergenic	COLAR12	232	17211	1	chr2_cl17924
chr2_h446	Chr2	3606794	3607033	240	intergenic	COLAR12 // SAT1_AGE // COLAR12	152	11589	1	chr2_cl17924
chr2_h447	Chr2	3607054	3607390	337	intergenic	COLAR12 // SAT1_AGE // COLAR12 // SAT1_AGE	576	42634	1	chr2_cl17924
chr2_h448	Chr2	3607544	3607838	295	intergenic	COLAR12	221	16620	1	chr2_cl17924
chr2_h480	Chr2	3626885	3627127	243	intergenic	COLAR12 // SAT1_AGE	499	31708	1	chr2_cl17953
chr2_h481	Chr2	3627208	3627391	184	intergenic	SAT1_AGE // COLAR12 // SAT1_AGE	412	28180	1	chr2_cl17953
chr2_h482	Chr2	3627557	3627717	161	intergenic	AR12 // COLAR12	82	3976	1	chr2_cl17953
chr2_h483	Chr2	3627775	3627917	143	intergenic	COLAR12 // SAT1_AGE	209	18917	1	chr2_cl17953
chr2_h484	Chr2	3627969	3628096	128	intergenic	COLAR12 // AR12	49	2691	1	chr2_cl17953
chr2_h488	Chr2	3661547	3661684	138	intergenic	COLAR12	31	2509	1	chr2_cl18164
chr2_h489	Chr2	3664165	3664351	187	intergenic	COLAR12 // SAT1_AGE	108	9489	1	chr2_cl18179
chr2_h492	Chr2	3716461	3716643	183	intergenic	COLAR12 // SAT1_AGE	42	6861	1	chr2_cl18547
chr2_h493	Chr2	3718070	3718219	150	intergenic	COLAR12	89	5362	1	chr2_cl18561
chr2_h494	Chr2	3718230	3718372	143	intergenic	COLAR12 // SAT1_AGE	69	6304	1	chr2_cl18561
chr2_h495	Chr2	3719017	3719281	265	intergenic	NULL	121	36	0.826415	NULL
chr2_h517	Chr2	4107701	4107950	250	intergenic	NULL	1511	11576	1	chr2_cl21420
chr2_h558	Chr2	4961529	4961668	140	intergenic	NULL	54	1703	1	chr2_cl27499
chr2_h559	Chr2	4964841	4965002	162	intergenic	NULL	65	1074	1	chr2_cl27514
chr2_h568	Chr2	5050259	5050400	142	intergenic	NULL	7	5	0.34507	NULL
chr2_h569	Chr2	5052296	5052472	177	intergenic	AtSB3	231	3152	1	chr2_cl28157
chr2_h625	Chr2	5661264	5661452	189	intergenic	NULL	154	10217	1	chr2_cl31939
chr2_h643	Chr2	5943958	5944097	140	intergenic	NULL	257	2353	1	chr2_cl33306
chr2_h662	Chr2	6317908	6318074	167	intergenic	AT_rich	1178	4964	1	chr2_cl35167
chr2_h665	Chr2	6398170	6398442	273	intergenic	NULL	673	10401	1	chr2_cl35472
chr2_h668	Chr2	6496707	6496862	156	intergenic	NULL	40	2215	1	chr2_cl36090
chr2_h677	Chr2	6731737	6731911	175	intergenic	NULL	59	2160	1	chr2_cl37224
chr2_h710	Chr2	7299097	7299292	196	intergenic	CT-rich	93	2443	1	chr2_cl39203
chr2_h726	Chr2	7520751	7520901	151	intergenic	NULL	1219	6	0.437086	NULL
chr2_h747	Chr2	8039146	8039320	175	intergenic	NULL	183	3916	1	chr2_cl40502
chr2_h751	Chr2	8104458	8104629	172	intergenic	NULL	72	6268	1	chr2_cl40641
chr2_h797	Chr2	8802086	8802288	203	intergenic	NULL	17030	471	0.931034	chr2_cl41562,chr2_cl41563
chr2_h798	Chr2	8804511	8804774	264	intergenic	NULL	1161	25	0.503788	NULL
chr2_h814	Chr2	9047938	9048078	141	intergenic	NULL	40	477	1	chr2_cl41985
chr2_h816	Chr2	9063161	9063329	169	intergenic	ATREPX1	224	3070	1	chr2_cl42007
chr2_h817	Chr2	9064104	9064284	181	intergenic	AT_rich	952	4371	1	chr2_cl42011
chr2_h875	Chr2	9638940	9639083	144	intergenic	NULL	24	2213	1	chr2_cl42802
chr2_h881	Chr2	9830927	9831078	152	intergenic	NULL	36	1226	1	chr2_cl43053
chr2_h886	Chr2	9947324	9947470	147	intergenic	NULL	51	1985	1	chr2_cl43206
chr2_h902	Chr2	10318440	10318603	164	intergenic	ATREPX1	99	2467	1	chr2_cl43752
chr2_h908	Chr2	10434673	10434843	171	intergenic	NULL	19	300	1	NULL
chr2_h910	Chr2	10570280	10570463	184	intergenic	NULL	204	5340	1	chr2_cl44253
chr2_h927	Chr2	11043386	11043543	158	intergenic	NULL	102	2001	1	chr2_cl45037
chr2_h928	Chr2	11045176	11045395	220	intergenic	NULL	40	3113	1	chr2_cl45052
chr2_h960	Chr2	11550144	11550309	166	intergenic	NULL	17	2029	1	chr2_cl45701
chr2_h1010	Chr2	12619179	12619319	141	intergenic	NULL	59	5	0.602837	NULL
chr2_h1075	Chr2	13503704	13503849	146	intergenic	NULL	17	1	0.143836	NULL
chr2_h1076	Chr2	13504035	13504173	139	intergenic	NULL	15	1	0.151079	NULL
chr2_h1077	Chr2	13504359	13504497	139	intergenic	NULL	15	0	0	NULL
chr2_h1078	Chr2	13504683	13504821	139	intergenic	NULL	15	1	0.151079	NULL
chr2_h1079	Chr2	13505007	13505145	139	intergenic	NULL	16	0	0	NULL
chr2_h1080	Chr2	13505336	13505469	134	intergenic	NULL	9	1	0.156716	NULL
chr2_h1160	Chr2	14894870	14895022	153	intergenic	NULL	583	418	0.568627	chr2_cl49136
chr2_h1169	Chr2	15140417	15140593	177	intergenic	NULL	770	3399	1	chr2_cl49366
chr2_h1233	Chr2	15851053	15851286	234	intergenic	NULL	997	5375	1	chr2_cl49931
chr2_h1234	Chr2	15880728	15880860	133	intergenic	NULL	13	1028	1	chr2_cl49955
chr2_h1257	Chr2	16172906	16173154	249	intergenic	NULL	189	15228	1	chr2_cl50294
chr2_h1265	Chr2	16272841	16272971	131	intergenic	NULL	45	1968	1	chr2_cl50362
chr2_h1285	Chr2	16603643	16603780	138	intergenic	NULL	67	4613	1	chr2_cl50651
chr2_h1308	Chr2	17224509	17224816	308	intergenic	NULL	8833	465	1	chr2_cl51059
chr2_h1317	Chr2	17408262	17408423	162	intergenic	NULL	93	7137	1	chr2_cl51296
chr2_h1333	Chr2	17675972	17676099	128	intergenic	NULL	67	532	1	chr2_cl51513
chr2_h1349	Chr2	17848406	17848565	160	intergenic	NULL	184	4515	1	chr2_cl51634
chr2_h1419	Chr2	18974210	18974353	144	intergenic	NULL	260	9	0.666667	NULL
chr3_h50	Chr3	616484	616635	152	intergenic	NULL	678	14	0.447368	NULL
chr3_h51	Chr3	616752	616896	145	intergenic	NULL	533	12	0.475862	NULL
chr3_h59	Chr3	849110	849287	178	intergenic	NULL	37	916	1	chr3_cl642
chr3_h62	Chr3	932664	932940	277	intergenic	NULL	224	2283	1	chr3_cl703
chr3_h75	Chr3	1210514	1210881	368	intergenic	NULL	563	17981	1	chr3_cl928
chr3_h89	Chr3	1602699	1602891	193	intergenic	NULL	82	3218	1	chr3_cl1198
chr3_h96	Chr3	1657760	1657925	166	intergenic	NULL	11209	107	1	NULL
chr3_h97	Chr3	1675136	1675316	181	intergenic	NULL	257	4484	1	chr3_cl1265
chr3_h98	Chr3	1681809	1681973	165	intergenic	NULL	11209	108	1	NULL
chr3_h110	Chr3	1963729	1963878	150	intergenic	NULL	141	6876	1	chr3_cl1447
chr3_h113	Chr3	1964592	1965135	544	intergenic	NULL	800	36310	1	chr3_cl1447
chr3_h114	Chr3	1965149	1965289	141	intergenic	NULL	255	2309	1	chr3_cl1447
chr3_h115	Chr3	1965388	1965668	281	intergenic	NULL	348	10471	1	chr3_cl1447
chr3_h116	Chr3	1965685	1965812	128	intergenic	AT_rich	606	5829	1	chr3_cl1447
chr3_h117	Chr3	1966046	1966223	178	intergenic	NULL	123	706	1	chr3_cl1447
chr3_h118	Chr3	1966313	1966923	611	intergenic	NULL	768	61253	1	chr3_cl1447
chr3_h119	Chr3	1967249	1967859	611	intergenic	NULL	848	57315	1	chr3_cl1449
chr3_h120	Chr3	1967889	1968225	337	intergenic	AT_rich	309	2702	1	chr3_cl1449
chr3_h121	Chr3	1968360	1968487	128	intergenic	AT_rich	606	5884	1	chr3_cl1449
chr3_h122	Chr3	1968504	1968784	281	intergenic	NULL	349	10465	1	chr3_cl1449
chr3_h123	Chr3	1968884	1969022	139	intergenic	NULL	250	2138	1	chr3_cl1449
chr3_h270	Chr3	3628021	3628295	275	intergenic	NULL	554	90	0.705455	NULL
chr3_h329	Chr3	4411289	4411443	155	intergenic	NULL	296	5	0.251613	NULL
chr3_h389	Chr3	5387115	5387274	160	intergenic	NULL	1643	717	0.81875	chr3_cl4496
chr3_h417	Chr3	5780197	5780446	250	intergenic	NULL	273	13549	1	chr3_cl4862
chr3_h423	Chr3	5830283	5830438	156	intergenic	NULL	789	3	0.314103	NULL
chr3_h444	Chr3	6127893	6128037	145	intergenic	NULL	260	29	0.558621	NULL
chr3_h466	Chr3	6366896	6367129	234	intergenic	NULL	529	7809	1	chr3_cl5417
chr3_h501	Chr3	6957319	6957448	130	intergenic	NULL	27	2	0.338462	NULL
chr3_h527	Chr3	7682804	7682945	142	intergenic	NULL	1828	258	0.633803	chr3_cl6602
chr3_h567	Chr3	8211611	8211745	135	intergenic	NULL	156	956	1	chr3_cl7389
chr3_h577	Chr3	8511527	8511750	224	intergenic	NULL	131	4934	1	chr3_cl7881
chr3_h614	Chr3	9135096	9135385	290	intergenic	NULL	183	2282	1	chr3_cl8868
chr3_h621	Chr3	9225852	9225979	128	intergenic	NULL	690	11	0.75	NULL
chr3_h630	Chr3	9378760	9378927	168	intergenic	NULL	18	1453	1	chr3_cl9278
chr3_h640	Chr3	9550665	9550873	209	intergenic	NULL	1298	6	0.497608	NULL
chr3_h641	Chr3	9550928	9551074	147	intergenic	NULL	439	17	0.394558	NULL
chr3_h648	Chr3	9707165	9707362	198	intergenic	NULL	1036	13154	1	chr3_cl9974
chr3_h668	Chr3	9965533	9965723	191	intergenic	NULL	178	3769	1	chr3_cl10415
chr3_h692	Chr3	10552554	10552725	172	intergenic	AtSB3	387	3835	1	chr3_cl11642
chr3_h693	Chr3	10570787	10570958	172	intergenic	AtSB3	387	3835	1	chr3_cl11729
chr3_h695	Chr3	10691124	10691258	135	intergenic	NULL	58	3087	1	chr3_cl12021
chr3_h696	Chr3	10691372	10691659	288	intergenic	GA-rich	151	14860	1	chr3_cl12021
chr3_h728	Chr3	10990504	10990759	256	intergenic	NULL	126	4011	1	chr3_cl12928
chr3_h735	Chr3	11035494	11035673	180	intergenic	NULL	208	20	0.338889	NULL
chr3_h749	Chr3	11154158	11154342	185	intergenic	NULL	1731	0	0	NULL
chr3_h752	Chr3	11182490	11182677	188	intergenic	NULL	264	10344	1	chr3_cl13645
chr3_h755	Chr3	11215418	11215561	144	intergenic	AtSB3	346	2301	1	chr3_cl13766
chr3_h756	Chr3	11227060	11227199	140	intergenic	NULL	16	1023	1	chr3_cl13814
chr3_h772	Chr3	11370712	11370891	180	intergenic	NULL	92	931	1	chr3_cl14403
chr3_h784	Chr3	11510112	11510243	132	intergenic	NULL	18	42	0.295455	NULL
chr3_h791	Chr3	11779964	11780122	159	intergenic	NULL	61	374	1	NULL
chr3_h794	Chr3	11904826	11904985	160	intergenic	AtSB3	600	3711	1	chr3_cl17660
chr3_h797	Chr3	11983714	11983918	205	intergenic	AtSB3	1390	6557	1	chr3_cl18053
chr3_h819	Chr3	12242213	12242514	302	intergenic	T-rich	268	10145	1	chr3_cl19526
chr3_h833	Chr3	12265234	12265372	139	intergenic	NULL	203	2917	1	chr3_cl19609
chr3_h864	Chr3	12701208	12701338	131	intergenic	NULL	24	18	0.763359	NULL
chr3_h922	Chr3	13586906	13587286	381	intergenic	COLAR12	1992	26010	1	chr3_cl28805
chr3_h923	Chr3	13587464	13587786	323	intergenic	COLAR12 // SAT1_AGE // COLAR12 // SAT1_AGE	2879	60986	1	chr3_cl28805
chr3_h924	Chr3	13588837	13588997	161	intergenic	SAT1_AGE // COLAR12 // SAT1_AGE	2644	40891	1	chr3_cl28806
chr3_h925	Chr3	13589018	13589175	158	intergenic	SAT1_AGE // COLAR12 // SAT1_AGE	2597	36703	1	chr3_cl28806
chr3_h926	Chr3	13589267	13589443	177	intergenic	COLAR12	358	14879	1	chr3_cl28806
chr3_h927	Chr3	13589452	13589601	150	intergenic	COLAR12 // SAT1_AGE // COLAR12	161	14474	1	chr3_cl28806
chr3_h928	Chr3	13589607	13589746	140	intergenic	COLAR12	48	7005	1	chr3_cl28806
chr3_h929	Chr3	13589841	13590654	814	intergenic	COLAR12 // SAT1_AGE // COLAR12 // SAT1_AGE // COLAR12 // SAT1_AGE	4430	110204	1	chr3_cl28807
chr3_h930	Chr3	13590672	13591366	695	intergenic	SAT1_AGE // COLAR12 // SAT1_AGE // COLAR12 // SAT1_AGE	3390	87045	1	chr3_cl28807
chr3_h931	Chr3	13591384	13591722	339	intergenic	SAT1_AGE // COLAR12 // SAT1_AGE // COLAR12 // SAT1_AGE	2969	55386	1	chr3_cl28807
chr3_h979	Chr3	13697512	13697640	129	intergenic	NULL	534	3468	1	chr3_cl29170
chr3_h989	Chr3	13704462	13704602	141	intergenic	NULL	556	4160	1	chr3_cl29184
chr3_h1003	Chr3	13710801	13710939	139	intergenic	NULL	300	3011	1	chr3_cl29189
chr3_h1012	Chr3	13715866	13715994	129	intergenic	NULL	668	3494	1	chr3_cl29195
chr3_h1060	Chr3	13748005	13748133	129	intergenic	NULL	438	2735	1	chr3_cl29305
chr3_h1087	Chr3	13767499	13767639	141	intergenic	NULL	556	4160	1	chr3_cl29359
chr3_h1094	Chr3	13772041	13772181	141	intergenic	NULL	689	4526	1	chr3_cl29368
chr3_h1099	Chr3	13775080	13775208	129	intergenic	NULL	551	4405	1	chr3_cl29373
chr3_h1101	Chr3	13776088	13776216	129	intergenic	NULL	551	4396	1	chr3_cl29375
chr3_h1116	Chr3	13785188	13785316	129	intergenic	NULL	534	3468	1	chr3_cl29380
chr3_h1128	Chr3	13790979	13791107	129	intergenic	NULL	438	2735	1	chr3_cl29394
chr3_h1148	Chr3	13816162	13816349	188	intergenic	NULL	458	3509	1	chr3_cl29487
chr3_h1157	Chr3	13839894	13840022	129	intergenic	NULL	387	3570	1	chr3_cl29590
chr3_h1161	Chr3	13843994	13844132	139	intergenic	NULL	4600	7308	1	chr3_cl29602
chr3_h1233	Chr3	14191712	14192356	645	intergenic	NULL	1612	15266	1	chr3_cl31694
chr3_h1234	Chr3	14192371	14192808	438	intergenic	NULL	1151	8606	1	chr3_cl31694
chr3_h1235	Chr3	14192869	14193186	318	intergenic	LSU-rRNA_Ath	183593	18702	1	chr3_cl31695
chr3_h1236	Chr3	14193250	14193379	130	intergenic	NULL	12	319	1	chr3_cl31695
chr3_h1237	Chr3	14193751	14194160	410	intergenic	NULL	1553	15531	1	chr3_cl31695
chr3_h1238	Chr3	14194377	14195021	645	intergenic	NULL	1619	15657	1	chr3_cl31696
chr3_h1239	Chr3	14195036	14195481	446	intergenic	NULL	1158	8797	1	chr3_cl31696
chr3_h1241	Chr3	14203659	14203788	130	intergenic	NULL	12	319	1	chr3_cl31696
chr3_h1242	Chr3	14204160	14204569	410	intergenic	NULL	1553	15531	1	chr3_cl31696
chr3_h1243	Chr3	14204785	14205200	416	intergenic	NULL	1028	11567	1	chr3_cl31697
chr3_h1268	Chr3	14220521	14220651	131	intergenic	NULL	399	2229	1	chr3_cl31732
chr3_h1273	Chr3	14222545	14222675	131	intergenic	NULL	417	2822	1	chr3_cl31737
chr3_h1302	Chr3	14729333	14729612	280	intergenic	NULL	246	7289	1	chr3_cl35268
chr3_h1304	Chr3	14734207	14734399	193	intergenic	NULL	269	4350	1	chr3_cl35302
chr3_h1352	Chr3	15563007	15563141	135	intergenic	NULL	33	1598	1	chr3_cl40233
chr3_h1389	Chr3	16056041	16056202	162	intergenic	NULL	56	370	0.981481	NULL
chr3_h1398	Chr3	16160008	16160221	214	intergenic	NULL	251	1040	1	chr3_cl42679
chr3_h1399	Chr3	16160233	16160437	205	intergenic	NULL	148	1329	1	chr3_cl42679
chr3_h1448	Chr3	16974473	16974612	140	intergenic	NULL	45	1078	1	chr3_cl44787
chr3_h1449	Chr3	16989758	16989888	131	intergenic	NULL	94	2339	1	chr3_cl44816
chr3_h1453	Chr3	17035422	17035718	297	intergenic	ATRAN	659	8002	1	chr3_cl44903
chr3_h1465	Chr3	17206024	17206153	130	intergenic	NULL	62	9	0.230769	NULL
chr3_h1475	Chr3	17445134	17445350	217	intergenic	NULL	1745	20	0.368664	NULL
chr3_h1476	Chr3	17445495	17445655	161	intergenic	NULL	2471	53	0.602484	NULL
chr3_h1478	Chr3	17446123	17446271	149	intergenic	NULL	19	4	0.395973	NULL
chr3_h1493	Chr3	17842494	17842699	206	intergenic	NULL	234	1743	1	chr3_cl46316
chr3_h1535	Chr3	18545736	18545926	191	intergenic	NULL	946	7533	1	chr3_cl47166
chr3_h1546	Chr3	18812454	18812596	143	intergenic	NULL	27	855	1	chr3_cl47555
chr3_h1547	Chr3	18813423	18813554	132	intergenic	NULL	9	476	1	NULL
chr3_h1552	Chr3	18892965	18893102	138	intergenic	NULL	41	2	0.173913	NULL
chr3_h1643	Chr3	20031005	20031193	189	intergenic	NULL	1777	18451	1	chr3_cl48617
chr3_h1644	Chr3	20031782	20031922	141	intergenic	NULL	286	3435	1	chr3_cl48620
chr3_h1648	Chr3	20127255	20127428	174	intergenic	NULL	35	1675	1	chr3_cl48699
chr3_h1699	Chr3	20642863	20642990	128	intergenic	NULL	2651	46	1	NULL
chr3_h1707	Chr3	20763798	20763990	193	intergenic	NULL	36	2592	1	chr3_cl49414
chr3_h1766	Chr3	21968722	21968869	148	intergenic	NULL	30	1401	1	chr3_cl50375
chr3_h1771	Chr3	22054743	22054883	141	intergenic	AT_rich	795	298	0.567376	chr3_cl50430
chr3_h1848	Chr3	23181702	23181847	146	intergenic	NULL	344	5	0.253425	NULL
chr4_h6	Chr4	77093	77633	541	intergenic	ATRAN	824	9428	1	chr4_cl196
chr4_h34	Chr4	687660	687827	168	intergenic	NULL	220	2	0.214286	NULL
chr4_h35	Chr4	687897	688053	157	intergenic	NULL	368	24	0.426752	NULL
chr4_h44	Chr4	815271	815466	196	intergenic	NULL	15074	392	0.841837	chr4_cl1253
chr4_h51	Chr4	1027036	1027208	173	intergenic	NULL	150	5840	1	chr4_cl1592
chr4_h89	Chr4	1445721	1445866	146	intergenic	NULL	2326	212	0.664384	chr4_cl2174
chr4_h90	Chr4	1446120	1446259	140	intergenic	NULL	256	29	0.521429	NULL
chr4_h91	Chr4	1472724	1473032	309	intergenic	NULL	7258	341	0.902913	NULL
chr4_h92	Chr4	1476282	1476590	309	intergenic	NULL	8852	366	0.902913	NULL
chr4_h119	Chr4	1702486	1702638	153	intergenic	ATENSAT1	74	2046	1	chr4_cl3059
chr4_h120	Chr4	1704656	1704795	140	intergenic	ATENSAT1	15	999	1	chr4_cl3066
chr4_h121	Chr4	1708534	1708698	165	intergenic	ATENSPM4 // ATENSAT1	16	993	1	chr4_cl3076
chr4_h122	Chr4	1710522	1710659	138	intergenic	ATENSAT1	14	826	1	chr4_cl3081
chr4_h123	Chr4	1724122	1724286	165	intergenic	ATENSAT1	17	1102	1	chr4_cl3108
chr4_h124	Chr4	1728017	1728181	165	intergenic	ATENSAT1	17	1094	1	chr4_cl3115
chr4_h125	Chr4	1729741	1729886	146	intergenic	ATENSAT1	70	1931	1	chr4_cl3119
chr4_h126	Chr4	1733634	1733786	153	intergenic	ATENSAT1	74	2178	1	chr4_cl3126
chr4_h127	Chr4	1735548	1735693	146	intergenic	ATENSAT1	70	1933	1	chr4_cl3131
chr4_h128	Chr4	1737460	1737612	153	intergenic	ATENSAT1	72	1776	1	chr4_cl3136
chr4_h129	Chr4	1741266	1741418	153	intergenic	ATENSAT1	64	1870	1	chr4_cl3146
chr4_h160	Chr4	2335180	2335535	356	intergenic	ATRAN	761	9606	1	chr4_cl6787
chr4_h168	Chr4	2409778	2410025	248	intergenic	NULL	144	6823	1	chr4_cl7087
chr4_h177	Chr4	2559518	2559706	189	intergenic	NULL	252	11484	1	chr4_cl7438
chr4_h178	Chr4	2560282	2560624	343	intergenic	NULL	279	21259	1	chr4_cl7440
chr4_h195	Chr4	2814777	2814926	150	intergenic	NULL	403	5463	1	chr4_cl8293
chr4_h196	Chr4	2815545	2815672	128	intergenic	NULL	92	8807	1	chr4_cl8295
chr4_h215	Chr4	2992888	2993015	128	intergenic	NULL	23	0	0	NULL
chr4_h216	Chr4	2993077	2993384	308	intergenic	NULL	120	1	0.0681818	NULL
chr4_h217	Chr4	2993602	2993928	327	intergenic	NULL	65	0	0	NULL
chr4_h228	Chr4	3055339	3055571	233	intergenic	(T)n	2455	38290	1	chr4_cl9656
chr4_h230	Chr4	3055837	3056069	233	intergenic	(T)n	2474	39350	1	chr4_cl9656
chr4_h232	Chr4	3056335	3056567	233	intergenic	(T)n	2474	39350	1	chr4_cl9656
chr4_h233	Chr4	3056802	3057034	233	intergenic	(T)n	2474	39350	1	chr4_cl9656
chr4_h235	Chr4	3057300	3057532	233	intergenic	(T)n	2474	39308	1	chr4_cl9656
chr4_h236	Chr4	3057642	3057786	145	intergenic	ATCOPIN_LTR // (T)n	282379	49622	1	chr4_cl9656
chr4_h237	Chr4	3057798	3058030	233	intergenic	(T)n	2474	39350	1	chr4_cl9656
chr4_h238	Chr4	3058140	3058284	145	intergenic	ATCOPIN_LTR // (T)n	228038	46157	1	chr4_cl9656
chr4_h239	Chr4	3058296	3058528	233	intergenic	(T)n	2474	39350	1	chr4_cl9656
chr4_h240	Chr4	3058638	3058782	145	intergenic	ATCOPIN_LTR // (T)n	282379	49622	1	chr4_cl9656
chr4_h241	Chr4	3058794	3059026	233	intergenic	(T)n	2474	39350	1	chr4_cl9656
chr4_h242	Chr4	3059136	3059280	145	intergenic	ATCOPIN_LTR // (T)n	282379	49622	1	chr4_cl9656
chr4_h243	Chr4	3059292	3059524	233	intergenic	(T)n	2474	39350	1	chr4_cl9656
chr4_h244	Chr4	3059634	3059778	145	intergenic	ATCOPIN_LTR // (T)n	282379	49622	1	chr4_cl9656
chr4_h245	Chr4	3059790	3060022	233	intergenic	(T)n	2474	39308	1	chr4_cl9656
chr4_h246	Chr4	3060132	3060276	145	intergenic	ATCOPIN_LTR // (T)n	282379	49622	1	chr4_cl9656
chr4_h247	Chr4	3060288	3060520	233	intergenic	(T)n	2474	39350	1	chr4_cl9656
chr4_h248	Chr4	3060630	3060774	145	intergenic	ATCOPIN_LTR // (T)n	282379	49622	1	chr4_cl9656
chr4_h309	Chr4	3950611	3951164	554	intergenic	COLAR12	2600	52277	1	chr4_cl15752
chr4_h310	Chr4	3951183	3951462	280	intergenic	COLAR12	139	15410	1	chr4_cl15752
chr4_h311	Chr4	3951469	3951803	335	intergenic	SAT1_AGE // COLAR12	215	21170	1	chr4_cl15752
chr4_h312	Chr4	3952114	3953052	939	intergenic	COLAR12	3857	108653	1	chr4_cl15752
chr4_h313	Chr4	3953062	3953300	239	intergenic	COLAR12	324	15738	1	chr4_cl15752
chr4_h314	Chr4	3953330	3953938	609	intergenic	COLAR12 // SAT1_AGE // COLAR12	2015	51234	1	chr4_cl15752
chr4_h315	Chr4	3954013	3954241	229	intergenic	COLAR12	112	11363	1	chr4_cl15752
chr4_h316	Chr4	3954249	3955063	815	intergenic	COLAR12 // SAT1_AGE // COLAR12 // SAT1_AGE // COLAR12	5861	103641	1	chr4_cl15752
chr4_h317	Chr4	3955081	3955258	178	intergenic	COLAR12	300	20745	1	chr4_cl15752
chr4_h318	Chr4	3955277	3955436	160	intergenic	COLAR12	179	16063	1	chr4_cl15752
chr4_h319	Chr4	3955455	3955614	160	intergenic	COLAR12	2557	27982	1	chr4_cl15752
chr4_h320	Chr4	3955626	3955932	307	intergenic	COLAR12	231	18358	1	chr4_cl15752
chr4_h328	Chr4	3966381	3966665	285	intergenic	AR12	235	9975	1	chr4_cl15766
chr4_h329	Chr4	3966991	3967142	152	intergenic	AR12	78	4211	1	chr4_cl15767
chr4_h330	Chr4	3967164	3967320	157	intergenic	AR12	103	3721	1	chr4_cl15767
chr4_h331	Chr4	3967340	3967497	158	intergenic	AR12	76	5708	1	chr4_cl15767
chr4_h332	Chr4	3967557	3967732	176	intergenic	AR12	125	6063	1	chr4_cl15767
chr4_h333	Chr4	3967881	3968159	279	intergenic	AR12	122	8448	1	chr4_cl15767
chr4_h334	Chr4	3968425	3968590	166	intergenic	AR12	35	3694	1	chr4_cl15767
chr4_h335	Chr4	3968596	3968744	149	intergenic	AR12	142	4099	1	chr4_cl15767
chr4_h336	Chr4	3969290	3969431	142	intergenic	AR12	97	5243	1	chr4_cl15767
chr4_h337	Chr4	3969439	3969636	198	intergenic	AR12	148	5919	1	chr4_cl15767
chr4_h338	Chr4	3970119	3970270	152	intergenic	AR12	70	4450	1	chr4_cl15768
chr4_h339	Chr4	3970292	3970445	154	intergenic	AR12	90	3264	1	chr4_cl15768
chr4_h340	Chr4	3970468	3970626	159	intergenic	AR12	72	4613	1	chr4_cl15768
chr4_h341	Chr4	3970685	3970860	176	intergenic	AR12	122	4973	1	chr4_cl15768
chr4_h342	Chr4	3970870	3971394	525	intergenic	AR12	401	16559	1	chr4_cl15768
chr4_h343	Chr4	3971404	3971643	240	intergenic	AR12	148	5571	1	chr4_cl15768
chr4_h344	Chr4	3971714	3971872	159	intergenic	AR12	72	3595	1	chr4_cl15768
chr4_h345	Chr4	3971899	3972106	208	intergenic	AR12	134	5428	1	chr4_cl15768
chr4_h346	Chr4	3972116	3972355	240	intergenic	AR12	135	6771	1	chr4_cl15768
chr4_h347	Chr4	3972465	3972635	171	intergenic	AR12	98	3724	1	chr4_cl15768
chr4_h348	Chr4	3972643	3972818	176	intergenic	AR12	129	7150	1	chr4_cl15768
chr4_h349	Chr4	3972828	3973320	493	intergenic	AR12	289	14623	1	chr4_cl15768
chr4_h350	Chr4	3973373	3973498	126	intergenic	AR12	55	5298	1	chr4_cl15768
chr4_h351	Chr4	3973650	3973798	149	intergenic	AR12	115	3434	1	chr4_cl15769
chr4_h352	Chr4	3974174	3974332	159	intergenic	AR12	72	4363	1	chr4_cl15769
chr4_h353	Chr4	3974608	3974749	142	intergenic	AR12	42	4322	1	chr4_cl15770
chr4_h354	Chr4	3974964	3975132	169	intergenic	AR12	125	4426	1	chr4_cl15770
chr4_h355	Chr4	3975545	3975722	178	intergenic	AR12	114	5958	1	chr4_cl15771
chr4_h356	Chr4	3975745	3975954	210	intergenic	AR12	109	4806	1	chr4_cl15771
chr4_h357	Chr4	3976043	3976323	281	intergenic	AR12	231	12519	1	chr4_cl15771
chr4_h358	Chr4	3976387	3976655	269	intergenic	AR12	123	7900	1	chr4_cl15771
chr4_h359	Chr4	3977077	3977273	197	intergenic	AR12	120	7302	1	chr4_cl15771
chr4_h360	Chr4	3977330	3977494	165	intergenic	AR12	48	2755	1	chr4_cl15771
chr4_h361	Chr4	3977622	3977898	277	intergenic	AR12	232	9878	1	chr4_cl15771
chr4_h362	Chr4	3977928	3978256	329	intergenic	AR12	139	9886	1	chr4_cl15771
chr4_h363	Chr4	3978638	3978966	329	intergenic	AR12	205	11603	1	chr4_cl15773
chr4_h364	Chr4	3979105	3979323	219	intergenic	AR12	151	6964	0.995434	chr4_cl15773
chr4_h365	Chr4	3980271	3980567	297	intergenic	AR12	127	10319	1	chr4_cl15775
chr4_h366	Chr4	3980990	3981186	197	intergenic	AR12	120	7309	1	chr4_cl15775
chr4_h367	Chr4	3981339	3981635	297	intergenic	AR12	135	10272	1	chr4_cl15775
chr4_h368	Chr4	3982058	3982254	197	intergenic	AR12	120	7309	1	chr4_cl15775
chr4_h369	Chr4	3982311	3982689	379	intergenic	AR12	215	10527	1	chr4_cl15775
chr4_h370	Chr4	3983020	3983204	185	intergenic	AR12	62	2992	1	chr4_cl15775
chr4_h371	Chr4	3983372	3983497	126	intergenic	AR12	59	1277	1	chr4_cl15775
chr4_h372	Chr4	3983503	3983649	147	intergenic	AR12	77	5701	1	chr4_cl15775
chr4_h373	Chr4	3983659	3983855	197	intergenic	AR12	120	7309	1	chr4_cl15775
chr4_h374	Chr4	3984134	3984291	158	intergenic	AR12	101	4501	1	chr4_cl15777
chr4_h375	Chr4	3984301	3984825	525	intergenic	AR12	401	16642	1	chr4_cl15777
chr4_h376	Chr4	3984835	3985074	240	intergenic	AR12	153	6408	1	chr4_cl15777
chr4_h377	Chr4	3985145	3985303	159	intergenic	AR12	72	3595	1	chr4_cl15777
chr4_h378	Chr4	3985330	3985537	208	intergenic	AR12	130	5895	1	chr4_cl15777
chr4_h379	Chr4	3985547	3985786	240	intergenic	AR12	135	6771	1	chr4_cl15777
chr4_h380	Chr4	3985896	3986066	171	intergenic	AR12	98	3724	1	chr4_cl15777
chr4_h381	Chr4	3986074	3986249	176	intergenic	AR12	129	7150	1	chr4_cl15777
chr4_h382	Chr4	3986259	3986751	493	intergenic	AR12	289	14623	1	chr4_cl15777
chr4_h383	Chr4	3986804	3986929	126	intergenic	AR12	55	5331	1	chr4_cl15777
chr4_h384	Chr4	3987081	3987229	149	intergenic	AR12	111	3399	1	chr4_cl15778
chr4_h387	Chr4	3998021	3998191	171	intergenic	AR12	103	5510	1	chr4_cl15793
chr4_h388	Chr4	3998199	3998396	198	intergenic	AR12	95	6993	1	chr4_cl15793
chr4_h389	Chr4	3998809	3998986	178	intergenic	AR12	114	5958	1	chr4_cl15794
chr4_h390	Chr4	3999009	3999218	210	intergenic	AR12	109	4806	1	chr4_cl15794
chr4_h391	Chr4	3999307	3999587	281	intergenic	AR12	231	12519	1	chr4_cl15794
chr4_h392	Chr4	3999651	3999919	269	intergenic	AR12	123	7901	1	chr4_cl15794
chr4_h393	Chr4	3999939	4000084	146	intergenic	AR12	139	3406	1	chr4_cl15794
chr4_h394	Chr4	4000124	4000333	210	intergenic	AR12	118	6675	1	chr4_cl15794
chr4_h395	Chr4	4000480	4000867	388	intergenic	AR12	292	13192	1	chr4_cl15794
chr4_h396	Chr4	4001118	4001401	284	intergenic	AR12	168	9802	1	chr4_cl15794
chr4_h397	Chr4	4001726	4001928	203	intergenic	AR12	104	3766	1	chr4_cl15795
chr4_h398	Chr4	4001952	4002077	126	intergenic	AR12	50	3533	1	chr4_cl15795
chr4_h399	Chr4	4002184	4002467	284	intergenic	AR12	168	9802	1	chr4_cl15795
chr4_h400	Chr4	4002617	4002752	136	intergenic	AR12	134	4611	1	chr4_cl15796
chr4_h401	Chr4	4002792	4002994	203	intergenic	AR12	104	3766	1	chr4_cl15796
chr4_h402	Chr4	4003018	4003226	209	intergenic	AR12	83	4085	1	chr4_cl15796
chr4_h403	Chr4	4003243	4003419	177	intergenic	AR12	87	5785	1	chr4_cl15796
chr4_h404	Chr4	4003892	4004255	364	intergenic	AR12	196	10252	1	chr4_cl15796
chr4_h405	Chr4	4004400	4004535	136	intergenic	AR12	134	4611	1	chr4_cl15797
chr4_h406	Chr4	4004575	4004777	203	intergenic	AR12	104	3766	1	chr4_cl15797
chr4_h407	Chr4	4004801	4005009	209	intergenic	AR12	83	4085	1	chr4_cl15797
chr4_h408	Chr4	4005675	4005820	146	intergenic	AR12	63	4391	1	chr4_cl15797
chr4_h409	Chr4	4005850	4006386	537	intergenic	AR12	344	12438	1	chr4_cl15797
chr4_h410	Chr4	4006536	4006671	136	intergenic	AR12	134	4611	1	chr4_cl15798
chr4_h411	Chr4	4006711	4006849	139	intergenic	AR12	108	5638	1	chr4_cl15798
chr4_h412	Chr4	4007070	4007454	385	intergenic	AR12	270	13612	1	chr4_cl15799
chr4_h413	Chr4	4007705	4007988	284	intergenic	AR12	160	9081	1	chr4_cl15799
chr4_h414	Chr4	4008138	4008273	136	intergenic	AR12	134	4611	1	chr4_cl15800
chr4_h415	Chr4	4008313	4008515	203	intergenic	AR12	107	5408	1	chr4_cl15800
chr4_h416	Chr4	4008539	4008747	209	intergenic	AR12	91	4514	1	chr4_cl15800
chr4_h417	Chr4	4008958	4009104	147	intergenic	AR12	53	2595	1	chr4_cl15800
chr4_h418	Chr4	4009770	4009915	146	intergenic	AR12	37	5266	1	chr4_cl15800
chr4_h419	Chr4	4010170	4010483	314	intergenic	AR12	230	11510	1	chr4_cl15800
chr4_h420	Chr4	4010635	4010783	149	intergenic	AR12	138	5052	1	chr4_cl15800
chr4_h421	Chr4	4010871	4011012	142	intergenic	AR12	93	3461	1	chr4_cl15800
chr4_h422	Chr4	4011098	4011422	325	intergenic	AR12	175	8616	1	chr4_cl15800
chr4_h423	Chr4	4011512	4011695	184	intergenic	AR12 // SAT1_AGE	129	6238	1	chr4_cl15800
chr4_h440	Chr4	4104231	4104429	199	intergenic	ATLINE1_2	53	2955	1	chr4_cl16146
chr4_h441	Chr4	4104899	4105258	360	intergenic	NULL	1300	19708	1	chr4_cl16147
chr4_h524	Chr4	5235081	5235232	152	intergenic	AtSB3	270	1988	1	chr4_cl23236
chr4_h539	Chr4	5559147	5559286	140	intergenic	NULL	17	1208	1	chr4_cl24745
chr4_h566	Chr4	5917540	5917714	175	intergenic	NULL	81	757	1	chr4_cl26279
chr4_h572	Chr4	6032116	6032379	264	intergenic	NULL	255	9386	1	chr4_cl26873
chr4_h612	Chr4	6764144	6764291	148	intergenic	NULL	341	7	0.209459	NULL
chr4_h648	Chr4	7245172	7245311	140	intergenic	NULL	30	1519	1	chr4_cl29659
chr4_h658	Chr4	7592424	7592831	408	intergenic	NULL	578	18803	1	chr4_cl30284
chr4_h664	Chr4	7689837	7690000	164	intergenic	NULL	65	51	0.981707	NULL
chr4_h665	Chr4	7693104	7693267	164	intergenic	NULL	65	51	0.981707	NULL
chr4_h666	Chr4	7696355	7696518	164	intergenic	NULL	65	51	0.981707	NULL
chr4_h667	Chr4	7699606	7699769	164	intergenic	NULL	65	51	0.981707	NULL
chr4_h668	Chr4	7702872	7703035	164	intergenic	NULL	65	51	0.981707	NULL
chr4_h699	Chr4	8459673	8459818	146	intergenic	NULL	756	54	0.445205	chr4_cl31727
chr4_h700	Chr4	8460208	8460346	139	intergenic	NULL	368	70	0.661871	chr4_cl31733
chr4_h708	Chr4	8530228	8530379	152	intergenic	NULL	122	80	0.960526	NULL
chr4_h719	Chr4	8670614	8670743	130	intergenic	NULL	52	476	1	chr4_cl32048
chr4_h720	Chr4	8712523	8712661	139	intergenic	NULL	416	71	0.661871	chr4_cl32092
chr4_h736	Chr4	9096362	9096532	171	intergenic	NULL	3079	13	0.619883	NULL
chr4_h741	Chr4	9162260	9162396	137	intergenic	GA-rich	60	2304	1	chr4_cl32841
chr4_h742	Chr4	9163468	9163644	177	intergenic	NULL	26	1680	1	chr4_cl32846
chr4_h807	Chr4	10180262	10180520	259	intergenic	NULL	72	47	0.76834	NULL
chr4_h854	Chr4	11123886	11124014	129	intergenic	NULL	27	728	1	chr4_cl35811
chr4_h855	Chr4	11124191	11124381	191	intergenic	NULL	11	628	1	chr4_cl35811
chr4_h863	Chr4	11230815	11230950	136	intergenic	NULL	63	4953	1	chr4_cl35943
chr4_h875	Chr4	11474399	11474540	142	intergenic	(TCG)n	1169	17943	1	chr4_cl36238
chr4_h906	Chr4	11795101	11795270	170	intergenic	NULL	2764	986	0.717647	chr4_cl36510
chr4_h911	Chr4	12093475	12093726	252	intergenic	NULL	167	3221	1	chr4_cl36840
chr4_h912	Chr4	12093798	12093947	150	intergenic	NULL	36	1135	1	chr4_cl36840
chr4_h939	Chr4	12434414	12434650	237	intergenic	NULL	137	6827	1	chr4_cl37155
chr4_h940	Chr4	12485037	12485165	129	intergenic	NULL	149	4195	1	chr4_cl37196
chr4_h969	Chr4	12829404	12829573	170	intergenic	AT_rich	926	3942	1	chr4_cl37486
chr4_h970	Chr4	12842091	12842309	219	intergenic	NULL	350	5872	1	chr4_cl37503
chr4_h1004	Chr4	13362046	13362177	132	intergenic	NULL	8	0	0	NULL
chr4_h1050	Chr4	13992298	13992456	159	intergenic	NULL	471	6	0.377358	NULL
chr4_h1056	Chr4	14122125	14122329	205	intergenic	AtSB3	321	3412	1	chr4_cl38532
chr4_h1067	Chr4	14267930	14268064	135	intergenic	NULL	132	919	1	chr4_cl38616
chr4_h1068	Chr4	14272418	14272565	148	intergenic	NULL	311	3167	1	chr4_cl38632
chr4_h1149	Chr4	15218065	15218210	146	intergenic	NULL	31	0	0	NULL
chr4_h1150	Chr4	15218270	15218447	178	intergenic	NULL	44	1	0.117978	NULL
chr4_h1151	Chr4	15218757	15218920	164	intergenic	NULL	44	1	0.128049	NULL
chr4_h1154	Chr4	15240896	15241059	164	intergenic	NULL	46	1	0.128049	NULL
chr4_h1155	Chr4	15241369	15241546	178	intergenic	NULL	44	1	0.117978	NULL
chr4_h1209	Chr4	15965127	15965255	129	intergenic	NULL	12724	450	0.968992	chr4_cl39957
chr4_h1301	Chr4	16920943	16921154	212	intergenic	NULL	257	2366	1	chr4_cl40583
chr4_h1337	Chr4	17637313	17637628	316	intergenic	NULL	209	12146	1	chr4_cl41123
chr4_h1386	Chr4	18256149	18256404	256	intergenic	NULL	409	14956	1	chr4_cl41684
chr4_h1394	Chr4	18305048	18305205	158	intergenic	NULL	305	1	0.113924	NULL
chr5_h7	Chr5	142344	142490	147	intergenic	NULL	430	25	0.666667	NULL
chr5_h78	Chr5	1181955	1182084	130	intergenic	NULL	57	1218	1	chr5_cl1009
chr5_h109	Chr5	1655025	1655242	218	intergenic	NULL	195	3766	1	chr5_cl1375
chr5_h125	Chr5	1867734	1868185	452	intergenic	NULL	7468	403	0.349558	chr5_cl1557
chr5_h206	Chr5	3014929	3015235	307	intergenic	NULL	7144	71	0.840391	NULL
chr5_h211	Chr5	3073184	3073315	132	intergenic	NULL	19	0	0	NULL
chr5_h218	Chr5	3162305	3162434	130	intergenic	ATREPX1	193	2126	1	chr5_cl2679
chr5_h237	Chr5	3343369	3343522	154	intergenic	NULL	897	30	0.266234	NULL
chr5_h259	Chr5	3752383	3752663	281	intergenic	NULL	263	9822	1	chr5_cl3141
chr5_h338	Chr5	5045192	5045337	146	intergenic	NULL	16	1	0.143836	NULL
chr5_h339	Chr5	5045517	5045666	150	intergenic	NULL	20	1	0.14	NULL
chr5_h344	Chr5	5097412	5097589	178	intergenic	NULL	628	2877	1	chr5_cl4272
chr5_h345	Chr5	5098365	5098539	175	intergenic	ATREPX1	232	3228	1	chr5_cl4275
chr5_h368	Chr5	5448582	5448769	188	intergenic	NULL	580	15	0.409574	NULL
chr5_h369	Chr5	5448883	5449132	250	intergenic	NULL	169	6	0.336	NULL
chr5_h370	Chr5	5449242	5449535	294	intergenic	NULL	627	33	0.554422	NULL
chr5_h387	Chr5	5674786	5674948	163	intergenic	NULL	794	6	0.239264	NULL
chr5_h421	Chr5	6398123	6398393	271	intergenic	ATRAN	484	4774	1	chr5_cl5425
chr5_h426	Chr5	6440391	6440572	182	intergenic	NULL	74	3524	1	chr5_cl5551
chr5_h534	Chr5	8181572	8181723	152	intergenic	NULL	36	304	0.927632	NULL
chr5_h544	Chr5	8398182	8398320	139	intergenic	AtSB3	1153	5980	1	chr5_cl7644
chr5_h560	Chr5	8614405	8614575	171	intergenic	NULL	11	1048	1	chr5_cl7972
chr5_h565	Chr5	8810703	8810891	189	intergenic	NULL	90	3873	1	chr5_cl8331
chr5_h575	Chr5	8972460	8972615	156	intergenic	NULL	1849	51	0.769231	NULL
chr5_h576	Chr5	8972801	8972965	165	intergenic	NULL	5414	85	0.939394	NULL
chr5_h589	Chr5	9114862	9115023	162	intergenic	NULL	29	1371	1	chr5_cl8877
chr5_h622	Chr5	9494074	9494227	154	intergenic	NULL	1121	26	0.714286	NULL
chr5_h623	Chr5	9494424	9494591	168	intergenic	NULL	6367	61	0.928571	NULL
chr5_h644	Chr5	9832572	9832737	166	intergenic	NULL	8269	90	0.981928	NULL
chr5_h645	Chr5	9832928	9833082	155	intergenic	NULL	1280	24	0.722581	NULL
chr5_h652	Chr5	9845778	9845913	136	intergenic	NULL	27	0	0	NULL
chr5_h664	Chr5	9903088	9903234	147	intergenic	NULL	14	8	0.47619	NULL
chr5_h666	Chr5	9988119	9988255	137	intergenic	AtSB3	658	4748	1	chr5_cl11208
chr5_h671	Chr5	10098904	10099038	135	intergenic	NULL	51	226	1	NULL
chr5_h689	Chr5	10306510	10306646	137	intergenic	NULL	13	0	0	NULL
chr5_h692	Chr5	10343520	10343656	137	intergenic	NULL	13	0	0	NULL
chr5_h709	Chr5	10689906	10690045	140	intergenic	NULL	35	189	0.907143	NULL
chr5_h739	Chr5	11185441	11185764	324	intergenic	NULL	4230	50390	1	chr5_cl17854
chr5_h743	Chr5	11186445	11186769	325	intergenic	NULL	3948	47452	1	chr5_cl17854
chr5_h745	Chr5	11186948	11187271	324	intergenic	NULL	4114	47157	1	chr5_cl17854
chr5_h749	Chr5	11187963	11188277	315	intergenic	NULL	3382	46153	1	chr5_cl17855
chr5_h782	Chr5	11651283	11651418	136	intergenic	COLAR12 // SAT1_AGE	47	5721	1	chr5_cl20610
chr5_h783	Chr5	11667345	11667495	151	intergenic	SAT1_AGE // COLAR12	34	4357	1	chr5_cl20715
chr5_h784	Chr5	11673010	11673147	138	intergenic	COLAR12	43	2364	1	chr5_cl20737
chr5_h785	Chr5	11677375	11677512	138	intergenic	COLAR12	43	2364	1	chr5_cl20750
chr5_h796	Chr5	11701916	11702043	128	intergenic	COLAR12 // SAT1_AGE	711	26628	1	chr5_cl20812
chr5_h797	Chr5	11702059	11702286	228	intergenic	SAT1_AGE // COLAR12 // SAT1_AGE // COLAR12	165	11877	1	chr5_cl20812
chr5_h798	Chr5	11702298	11702634	337	intergenic	COLAR12 // SAT1_AGE // COLAR12 // SAT1_AGE	1902	52057	1	chr5_cl20812
chr5_h799	Chr5	11702856	11703158	303	intergenic	COLAR12 // SAT1_AGE	398	28950	1	chr5_cl20812
chr5_h800	Chr5	11703170	11703312	143	intergenic	COLAR12	78	3829	1	chr5_cl20812
chr5_h801	Chr5	11703328	11703513	186	intergenic	COLAR12 // SAT1_AGE	139	15130	1	chr5_cl20812
chr5_h802	Chr5	11703814	11704417	604	intergenic	SAT1_AGE // COLAR12 // SAT1_AGE // COLAR12 // SAT1_AGE // COLAR12 // SAT1_AGE // COLAR12	1974	55039	1	chr5_cl20812
chr5_h803	Chr5	11704499	11704762	264	intergenic	COLAR12 // SAT1_AGE // COLAR12	782	34331	1	chr5_cl20812
chr5_h804	Chr5	11704772	11705010	239	intergenic	COLAR12 // SAT1_AGE // COLAR12 // SAT1_AGE	1121	30617	1	chr5_cl20812
chr5_h805	Chr5	11705038	11705439	402	intergenic	SAT1_AGE // COLAR12 // SAT1_AGE // COLAR12 // SAT1_AGE	833	39100	1	chr5_cl20812
chr5_h806	Chr5	11705468	11705722	255	intergenic	COLAR12 // SAT1_AGE // COLAR12 // SAT1_AGE	164	18681	1	chr5_cl20813
chr5_h807	Chr5	11705938	11706077	140	intergenic	SAT1_AGE // COLAR12	311	20079	1	chr5_cl20813
chr5_h808	Chr5	11706088	11706433	346	intergenic	COLAR12 // SAT1_AGE // COLAR12 // SAT1_AGE	302	31529	1	chr5_cl20813
chr5_h809	Chr5	11706461	11706610	150	intergenic	SAT1_AGE // COLAR12 // SAT1_AGE	359	22609	0.993333	chr5_cl20813
chr5_h810	Chr5	11706637	11706789	153	intergenic	SAT1_AGE // COLAR12	327	21670	1	chr5_cl20813
chr5_h811	Chr5	11706800	11707074	275	intergenic	COLAR12 // SAT1_AGE // COLAR12	350	17531	1	chr5_cl20813
chr5_h812	Chr5	11707083	11707249	167	intergenic	COLAR12 // SAT1_AGE // COLAR12	139	8956	1	chr5_cl20813
chr5_h813	Chr5	11707352	11707757	406	intergenic	SAT1_AGE // COLAR12 // SAT1_AGE // COLAR12	633	40939	1	chr5_cl20813
chr5_h814	Chr5	11707784	11708475	692	intergenic	COLAR12 // SAT1_AGE // COLAR12 // SAT1_AGE // COLAR12 // SAT1_AGE // COLAR12 // SAT1_AGE // COLAR12	2267	90501	1	chr5_cl20814
chr5_h815	Chr5	11708485	11709161	677	intergenic	COLAR12 // SAT1_AGE // COLAR12 // SAT1_AGE // COLAR12 // SAT1_AGE	1910	77327	1	chr5_cl20814
chr5_h816	Chr5	11709181	11709435	255	intergenic	COLAR12 // SAT1_AGE // COLAR12 // SAT1_AGE	162	18228	1	chr5_cl20814
chr5_h817	Chr5	11709874	11710222	349	intergenic	COLAR12 // SAT1_AGE // COLAR12	815	32011	1	chr5_cl20814
chr5_h818	Chr5	11710230	11710403	174	intergenic	COLAR12 // SAT1_AGE // COLAR12	776	30668	1	chr5_cl20814
chr5_h819	Chr5	11710831	11710998	168	intergenic	COLAR12 // SAT1_AGE	709	26173	1	chr5_cl20815
chr5_h820	Chr5	11711364	11711555	192	intergenic	COLAR12 // SAT1_AGE	710	26272	1	chr5_cl20815
chr5_h821	Chr5	11711571	11711709	139	intergenic	SAT1_AGE // COLAR12 // SAT1_AGE	121	15574	1	chr5_cl20815
chr5_h822	Chr5	11711737	11711887	151	intergenic	SAT1_AGE // COLAR12 // SAT1_AGE	358	22899	0.993377	chr5_cl20815
chr5_h828	Chr5	11723323	11723788	466	intergenic	COLAR12 // SAT1_AGE // COLAR12 // SAT1_AGE // COLAR12 // SAT1_AGE	566	41693	1	chr5_cl20826
chr5_h829	Chr5	11723823	11724084	262	intergenic	COLAR12 // SAT1_AGE	151	18122	1	chr5_cl20826
chr5_h830	Chr5	11724279	11724818	540	intergenic	SAT1_AGE // COLAR12 // SAT1_AGE // COLAR12 // SAT1_AGE	3250	58799	1	chr5_cl20826
chr5_h831	Chr5	11726645	11726827	183	intergenic	COLAR12 // SAT1_AGE // COLAR12	123	9366	1	chr5_cl20827
chr5_h832	Chr5	11726846	11727048	203	intergenic	COLAR12	2592	40116	1	chr5_cl20827
chr5_h833	Chr5	11727054	11727221	168	intergenic	COLAR12	111	8562	1	chr5_cl20827
chr5_h834	Chr5	11727417	11727676	260	intergenic	COLAR12 // SAT1_AGE	135	14917	1	chr5_cl20827
chr5_h835	Chr5	11727709	11727894	186	intergenic	SAT1_AGE // COLAR12 // SAT1_AGE // COLAR12	2540	26707	1	chr5_cl20827
chr5_h836	Chr5	11728598	11728742	145	intergenic	SAT1_AGE // COLAR12	2513	25473	1	chr5_cl20827
chr5_h837	Chr5	11728799	11728999	201	intergenic	COLAR12	115	10309	1	chr5_cl20827
chr5_h838	Chr5	11729188	11729475	288	intergenic	COLAR12 // SAT1_AGE	101	11664	1	chr5_cl20827
chr5_h839	Chr5	11730291	11730660	370	intergenic	COLAR12 // SAT1_AGE // COLAR12 // SAT1_AGE	338	22194	1	chr5_cl20829
chr5_h840	Chr5	11730668	11730940	273	intergenic	SAT1_AGE // COLAR12	2657	43851	1	chr5_cl20829
chr5_h841	Chr5	11731061	11731207	147	intergenic	COLAR12 // SAT1_AGE	308	18322	1	chr5_cl20830
chr5_h842	Chr5	11731234	11731394	161	intergenic	SAT1_AGE // COLAR12	237	12651	1	chr5_cl20830
chr5_h843	Chr5	11731412	11731570	159	intergenic	COLAR12	170	14765	1	chr5_cl20830
chr5_h844	Chr5	11732124	11732461	338	intergenic	COLAR12	493	31985	1	chr5_cl20830
chr5_h845	Chr5	11732801	11732976	176	intergenic	COLAR12	299	16179	1	chr5_cl20831
chr5_h846	Chr5	11733075	11733321	247	intergenic	SAT1_AGE // COLAR12	2067	22963	1	chr5_cl20831
chr5_h847	Chr5	11733510	11733865	356	intergenic	SAT1_AGE // COLAR12 // SAT1_AGE // COLAR12	2759	53778	1	chr5_cl20831
chr5_h848	Chr5	11734344	11734565	222	intergenic	SAT1_AGE // COLAR12 // SAT1_AGE	73	7416	1	chr5_cl20833
chr5_h849	Chr5	11734576	11734713	138	intergenic	SAT1_AGE // COLAR12 // SAT1_AGE	129	8642	1	chr5_cl20833
chr5_h850	Chr5	11734721	11735034	314	intergenic	SAT1_AGE // COLAR12	2675	49049	1	chr5_cl20833
chr5_h851	Chr5	11735058	11735347	290	intergenic	COLAR12	139	15039	1	chr5_cl20834
chr5_h852	Chr5	11735715	11735898	184	intergenic	COLAR12	34	4947	1	chr5_cl20834
chr5_h853	Chr5	11735999	11736176	178	intergenic	SAT1_AGE // COLAR12	2653	42893	1	chr5_cl20834
chr5_h854	Chr5	11737009	11737158	150	intergenic	COLAR12	128	10730	1	chr5_cl20835
chr5_h855	Chr5	11737324	11737524	201	intergenic	COLAR12 // SAT1_AGE // COLAR12	133	8337	1	chr5_cl20835
chr5_h856	Chr5	11738082	11738214	133	intergenic	COLAR12	41	9785	1	chr5_cl20837
chr5_h860	Chr5	11753978	11754119	142	intergenic	COLAR12 // SAT1_AGE // COLAR12	36	1566	1	chr5_cl20894
chr5_h861	Chr5	11755441	11755577	137	intergenic	SAT1_AGE // COLAR12	97	10661	1	chr5_cl20898
chr5_h862	Chr5	11758266	11758434	169	intergenic	SAT1_AGE // COLAR12	164	17740	1	chr5_cl20905
chr5_h863	Chr5	11762878	11763046	169	intergenic	SAT1_AGE // COLAR12	224	24846	1	chr5_cl20915
chr5_h871	Chr5	11787461	11787624	164	intergenic	COLAR12 // SAT1_AGE // COLAR12	25	1679	1	chr5_cl20981
chr5_h872	Chr5	11787817	11788011	195	intergenic	COLAR12 // SAT1_AGE // COLAR12	116	14305	1	chr5_cl20982
chr5_h873	Chr5	11788907	11789079	173	intergenic	SAT1_AGE // COLAR12	124	14663	1	chr5_cl20984
chr5_h874	Chr5	11793165	11793337	173	intergenic	SAT1_AGE // COLAR12	114	14378	1	chr5_cl20990
chr5_h875	Chr5	11796506	11796708	203	intergenic	COLAR12 // SAT1_AGE // COLAR12	141	15491	1	chr5_cl20997
chr5_h893	Chr5	11823085	11823300	216	intergenic	COLAR12 // SAT1_AGE // COLAR12	38	3581	1	chr5_cl21028
chr5_h894	Chr5	11824864	11825079	216	intergenic	COLAR12 // SAT1_AGE // COLAR12	51	5670	1	chr5_cl21031
chr5_h895	Chr5	11828921	11829056	136	intergenic	COLAR12	30	2328	1	chr5_cl21037
chr5_h896	Chr5	11830520	11830678	159	intergenic	COLAR12 // SAT1_AGE // COLAR12	54	2744	1	chr5_cl21039
chr5_h909	Chr5	11852481	11852682	202	intergenic	COLAR12 // SAT1_AGE // COLAR12	81	5089	1	chr5_cl21047
chr5_h910	Chr5	11853369	11853570	202	intergenic	COLAR12 // SAT1_AGE // COLAR12 // SAT1_AGE	160	17695	1	chr5_cl21049
chr5_h911	Chr5	11854257	11854414	158	intergenic	COLAR12 // SAT1_AGE // COLAR12	72	3620	1	chr5_cl21050
chr5_h912	Chr5	11855145	11855302	158	intergenic	COLAR12 // SAT1_AGE // COLAR12	60	4597	1	chr5_cl21050
chr5_h913	Chr5	11855857	11856023	167	intergenic	COLAR12 // SAT1_AGE // COLAR12	142	16186	1	chr5_cl21050
chr5_h914	Chr5	11856745	11856946	202	intergenic	COLAR12 // SAT1_AGE // COLAR12	160	17718	1	chr5_cl21051
chr5_h915	Chr5	11857633	11857799	167	intergenic	COLAR12 // SAT1_AGE // COLAR12	142	16198	1	chr5_cl21051
chr5_h916	Chr5	11858877	11859078	202	intergenic	COLAR12 // SAT1_AGE // COLAR12	175	18499	1	chr5_cl21052
chr5_h917	Chr5	11859765	11859966	202	intergenic	COLAR12 // SAT1_AGE // COLAR12	160	17718	1	chr5_cl21052
chr5_h918	Chr5	11860676	11860819	144	intergenic	SAT1_AGE // COLAR12	47	4379	0.986111	chr5_cl21053
chr5_h919	Chr5	11861961	11862141	181	intergenic	COLAR12 // SAT1_AGE // COLAR12	241	18466	1	chr5_cl21056
chr5_h920	Chr5	11862862	11863019	158	intergenic	COLAR12 // SAT1_AGE // COLAR12	87	5541	1	chr5_cl21057
chr5_h921	Chr5	11863414	11863560	147	intergenic	SAT1_AGE // COLAR12	242	17072	1	chr5_cl21059
chr5_h922	Chr5	11864307	11864445	139	intergenic	SAT1_AGE // COLAR12	120	15017	1	chr5_cl21059
chr5_h923	Chr5	11865193	11865336	144	intergenic	SAT1_AGE // COLAR12	47	4379	0.986111	chr5_cl21060
chr5_h924	Chr5	11866059	11866221	163	intergenic	COLAR12 // SAT1_AGE // COLAR12	140	11972	1	chr5_cl21061
chr5_h925	Chr5	11866947	11867107	161	intergenic	COLAR12 // SAT1_AGE // COLAR12	91	10053	1	chr5_cl21061
chr5_h926	Chr5	11867835	11868036	202	intergenic	COLAR12 // SAT1_AGE // COLAR12	160	17718	1	chr5_cl21061
chr5_h927	Chr5	11868939	11869103	165	intergenic	SAT1_AGE // COLAR12	40	3725	1	chr5_cl21062
chr5_h928	Chr5	11869967	11870124	158	intergenic	COLAR12 // SAT1_AGE // COLAR12	60	4597	1	chr5_cl21065
chr5_h929	Chr5	11870678	11870844	167	intergenic	COLAR12 // SAT1_AGE // COLAR12	60	3933	1	chr5_cl21065
chr5_h930	Chr5	11873721	11873864	144	intergenic	SAT1_AGE // COLAR12	154	15863	1	chr5_cl21065
chr5_h931	Chr5	11874941	11875098	158	intergenic	COLAR12 // SAT1_AGE // COLAR12	87	5541	1	chr5_cl21067
chr5_h932	Chr5	11875653	11875819	167	intergenic	COLAR12 // SAT1_AGE // COLAR12	142	16198	1	chr5_cl21067
chr5_h933	Chr5	11876541	11876707	167	intergenic	COLAR12 // SAT1_AGE // COLAR12	153	16170	1	chr5_cl21068
chr5_h934	Chr5	11877253	11877416	164	intergenic	COLAR12 // SAT1_AGE // COLAR12	153	15899	1	chr5_cl21068
chr5_h935	Chr5	11878135	11878298	164	intergenic	COLAR12 // SAT1_AGE // COLAR12	153	15899	1	chr5_cl21068
chr5_h936	Chr5	11879023	11879186	164	intergenic	COLAR12 // SAT1_AGE // COLAR12	153	15899	1	chr5_cl21068
chr5_h937	Chr5	11879911	11880073	163	intergenic	COLAR12 // SAT1_AGE // COLAR12	75	3520	1	chr5_cl21068
chr5_h938	Chr5	11880799	11880962	164	intergenic	COLAR12 // SAT1_AGE // COLAR12	153	15899	1	chr5_cl21068
chr5_h939	Chr5	11881687	11881850	164	intergenic	COLAR12 // SAT1_AGE // COLAR12	153	15899	1	chr5_cl21068
chr5_h940	Chr5	11882670	11882833	164	intergenic	COLAR12 // SAT1_AGE // COLAR12	153	15899	1	chr5_cl21068
chr5_h941	Chr5	11883559	11883760	202	intergenic	COLAR12 // SAT1_AGE // COLAR12	160	17718	1	chr5_cl21068
chr5_h942	Chr5	11887136	11887314	179	intergenic	SAT1_AGE // COLAR12	151	17752	1	chr5_cl21069
chr5_h943	Chr5	11888026	11888164	139	intergenic	SAT1_AGE // COLAR12	134	15069	1	chr5_cl21069
chr5_h944	Chr5	11888889	11889052	164	intergenic	COLAR12 // SAT1_AGE // COLAR12	153	15899	1	chr5_cl21070
chr5_h945	Chr5	11889777	11889940	164	intergenic	COLAR12 // SAT1_AGE // COLAR12	153	15899	1	chr5_cl21070
chr5_h946	Chr5	11890665	11890864	200	intergenic	COLAR12 // SAT1_AGE // COLAR12	82	12089	1	chr5_cl21070
chr5_h947	Chr5	11891576	11891714	139	intergenic	SAT1_AGE // COLAR12	120	15017	1	chr5_cl21070
chr5_h948	Chr5	11892464	11892602	139	intergenic	SAT1_AGE // COLAR12	120	15017	1	chr5_cl21071
chr5_h949	Chr5	11893327	11893528	202	intergenic	COLAR12 // SAT1_AGE // COLAR12	160	17718	1	chr5_cl21072
chr5_h950	Chr5	11894240	11894378	139	intergenic	SAT1_AGE // COLAR12	134	15060	1	chr5_cl21072
chr5_h951	Chr5	11895103	11895304	202	intergenic	COLAR12 // SAT1_AGE // COLAR12	160	17718	1	chr5_cl21072
chr5_h952	Chr5	11895991	11896192	202	intergenic	COLAR12 // SAT1_AGE // COLAR12	160	17718	1	chr5_cl21072
chr5_h953	Chr5	11896879	11897080	202	intergenic	COLAR12 // SAT1_AGE // COLAR12	160	17718	1	chr5_cl21072
chr5_h954	Chr5	11900600	11900743	144	intergenic	SAT1_AGE // COLAR12	47	4379	0.986111	chr5_cl21076
chr5_h955	Chr5	11902909	11903052	144	intergenic	SAT1_AGE // COLAR12	141	16136	1	chr5_cl21080
chr5_h960	Chr5	11916008	11916163	156	intergenic	COLAR12 // SAT1_AGE	48	3225	1	chr5_cl21102
chr5_h962	Chr5	11928307	11928522	216	intergenic	COLAR12 // SAT1_AGE // COLAR12	74	6840	1	chr5_cl21126
chr5_h963	Chr5	11934351	11934486	136	intergenic	COLAR12 // SAT1_AGE	44	3137	1	chr5_cl21137
chr5_h973	Chr5	11947378	11947513	136	intergenic	COLAR12 // SAT1_AGE	44	3137	1	chr5_cl21143
chr5_h974	Chr5	11947911	11948046	136	intergenic	COLAR12 // SAT1_AGE	31	2953	1	chr5_cl21143
chr5_h975	Chr5	11950222	11950357	136	intergenic	COLAR12 // SAT1_AGE	44	3137	1	chr5_cl21144
chr5_h976	Chr5	11952710	11952845	136	intergenic	COLAR12 // SAT1_AGE	44	3137	1	chr5_cl21147
chr5_h977	Chr5	11962712	11962943	232	intergenic	COLAR12	250	3964	1	chr5_cl21177
chr5_h978	Chr5	11963162	11963384	223	intergenic	COLAR12 // SAT1_AGE // COLAR12	115	5925	1	chr5_cl21179
chr5_h979	Chr5	11964517	11964654	138	intergenic	SAT1_AGE // COLAR12 // SAT1_AGE	127	17235	1	chr5_cl21180
chr5_h980	Chr5	11967691	11967875	185	intergenic	COLAR12	67	11666	1	chr5_cl21186
chr5_h981	Chr5	11968885	11969086	202	intergenic	COLAR12	40	3305	1	chr5_cl21188
chr5_h995	Chr5	12026789	12026964	176	intergenic	COLAR12	142	19373	1	chr5_cl21419
chr5_h996	Chr5	12027166	12027319	154	intergenic	COLAR12	158	9627	1	chr5_cl21421
chr5_h997	Chr5	12027831	12028043	213	intergenic	COLAR12	62	13908	1	chr5_cl21423
chr5_h1003	Chr5	12045030	12045206	177	intergenic	COLAR12 // SAT1_AGE // COLAR12	105	2854	1	chr5_cl21433
chr5_h1004	Chr5	12045797	12045969	173	intergenic	COLAR12	154	23535	1	chr5_cl21435
chr5_h1005	Chr5	12046814	12046947	134	intergenic	SAT1_AGE // COLAR12	93	5855	1	chr5_cl21439
chr5_h1006	Chr5	12047710	12047846	137	intergenic	SAT1_AGE // COLAR12	61	15041	1	chr5_cl21442
chr5_h1009	Chr5	12053825	12053998	174	intergenic	COLAR12 // SAT1_AGE // COLAR12	137	6501	1	chr5_cl21456
chr5_h1010	Chr5	12054627	12054789	163	intergenic	SAT1_AGE // COLAR12 // SAT1_AGE	203	23556	1	chr5_cl21456
chr5_h1011	Chr5	12056048	12056210	163	intergenic	SAT1_AGE // COLAR12 // SAT1_AGE	203	23556	1	chr5_cl21458
chr5_h1012	Chr5	12056669	12056831	163	intergenic	COLAR12 // SAT1_AGE	141	5125	1	chr5_cl21459
chr5_h1013	Chr5	12058269	12058442	174	intergenic	COLAR12 // SAT1_AGE // COLAR12	129	16259	1	chr5_cl21462
chr5_h1014	Chr5	12059691	12059864	174	intergenic	COLAR12 // SAT1_AGE // COLAR12	101	4449	1	chr5_cl21464
chr5_h1015	Chr5	12060493	12060655	163	intergenic	SAT1_AGE // COLAR12	203	23556	1	chr5_cl21464
chr5_h1016	Chr5	12063132	12063261	130	intergenic	SAT1_AGE // COLAR12	53	3365	0.992308	chr5_cl21471
chr5_h1017	Chr5	12065141	12065301	161	intergenic	COLAR12	37	4429	1	chr5_cl21476
chr5_h1096	Chr5	12808861	12808993	133	intergenic	NULL	2537	5399	1	chr5_cl25521
chr5_h1099	Chr5	12811026	12811207	182	intergenic	NULL	95	6636	1	chr5_cl25525
chr5_h1102	Chr5	12812610	12812751	142	intergenic	NULL	1852	4204	0.985915	chr5_cl25528
chr5_h1105	Chr5	12814030	12814251	222	intergenic	NULL	2639	22721	0.990991	chr5_cl25533
chr5_h1108	Chr5	12814764	12814985	222	intergenic	NULL	2634	12203	1	chr5_cl25535
chr5_h1110	Chr5	12815265	12815486	222	intergenic	NULL	2393	11397	1	chr5_cl25535
chr5_h1111	Chr5	12816013	12816161	149	intergenic	NULL	2289	5392	1	chr5_cl25538
chr5_h1115	Chr5	12819272	12819474	203	intergenic	NULL	2392	11120	1	chr5_cl25544
chr5_h1116	Chr5	12820001	12820149	149	intergenic	NULL	2289	5392	1	chr5_cl25547
chr5_h1127	Chr5	12828553	12828774	222	intergenic	NULL	2634	12167	0.990991	chr5_cl25563
chr5_h1129	Chr5	12833865	12833997	133	intergenic	NULL	2537	5399	1	chr5_cl25567
chr5_h1132	Chr5	12850830	12850962	133	intergenic	NULL	2537	5399	1	chr5_cl25674
chr5_h1135	Chr5	12853006	12853176	171	intergenic	NULL	483	16710	1	chr5_cl25678
chr5_h1138	Chr5	12854579	12854720	142	intergenic	NULL	1852	4204	0.985915	chr5_cl25681
chr5_h1142	Chr5	12856749	12856970	222	intergenic	NULL	2639	22721	0.990991	chr5_cl25688
chr5_h1145	Chr5	12857483	12857704	222	intergenic	NULL	2634	12203	1	chr5_cl25690
chr5_h1147	Chr5	12857984	12858205	222	intergenic	NULL	2393	11397	1	chr5_cl25690
chr5_h1148	Chr5	12858732	12858880	149	intergenic	NULL	2289	5392	1	chr5_cl25693
chr5_h1152	Chr5	12861991	12862193	203	intergenic	NULL	2392	11120	1	chr5_cl25699
chr5_h1153	Chr5	12862720	12862868	149	intergenic	NULL	2289	5392	1	chr5_cl25702
chr5_h1229	Chr5	14046914	14047050	137	intergenic	NULL	21	1516	1	chr5_cl31588
chr5_h1231	Chr5	14055649	14055784	136	intergenic	NULL	94	464	1	chr5_cl31627
chr5_h1235	Chr5	14253341	14253662	322	intergenic	SSU-rRNA_Ath	10549	2992	1	chr5_cl32465
chr5_h1239	Chr5	14301151	14301287	137	intergenic	NULL	335	4320	1	chr5_cl32704
chr5_h1281	Chr5	15408254	15408418	165	intergenic	NULL	28	2776	1	chr5_cl36027
chr5_h1295	Chr5	15810548	15810679	132	intergenic	NULL	13	0	0	NULL
chr5_h1307	Chr5	16015638	16016164	527	intergenic	NULL	683	7434	1	chr5_cl37402
chr5_h1308	Chr5	16017828	16017956	129	intergenic	NULL	27	3218	1	chr5_cl37411
chr5_h1312	Chr5	16131492	16131633	142	intergenic	NULL	10	0	0	NULL
chr5_h1361	Chr5	16828851	16829005	155	intergenic	Sadhu6-1	19	45	0.954839	NULL
chr5_h1380	Chr5	17174899	17175127	229	intergenic	NULL	91	4282	1	chr5_cl38878
chr5_h1396	Chr5	17475020	17475152	133	intergenic	NULL	474	9	0.661654	NULL
chr5_h1431	Chr5	18040002	18040131	130	intergenic	NULL	900	6929	1	chr5_cl40233
chr5_h1442	Chr5	18520908	18521044	137	intergenic	NULL	355	3754	1	chr5_cl40980
chr5_h1497	Chr5	19407708	19407881	174	intergenic	NULL	105	1093	1	chr5_cl41998
chr5_h1510	Chr5	19624535	19624689	155	intergenic	NULL	707	10	0.612903	NULL
chr5_h1511	Chr5	19624706	19624870	165	intergenic	NULL	1218	203	0.472727	chr5_cl42288
chr5_h1529	Chr5	19885589	19885746	158	intergenic	NULL	2134	48	0.759494	NULL
chr5_h1530	Chr5	19885932	19886094	163	intergenic	NULL	3481	38	0.91411	NULL
chr5_h1538	Chr5	19952445	19952592	148	intergenic	NULL	140	3421	1	chr5_cl42611
chr5_h1562	Chr5	20313625	20313931	307	intergenic	NULL	248	9595	1	chr5_cl42957
chr5_h1588	Chr5	20787883	20788043	161	intergenic	AT_rich	906	2882	1	chr5_cl43500
chr5_h1589	Chr5	20795694	20795831	138	intergenic	NULL	808	108	0.57971	NULL
chr5_h1591	Chr5	20796105	20796233	129	intergenic	NULL	280	6	0.72093	NULL
chr5_h1596	Chr5	20996761	20996926	166	intergenic	NULL	7639	91	0.951807	NULL
chr5_h1597	Chr5	21014938	21015145	208	intergenic	NULL	349	3335	1	chr5_cl43646
chr5_h1666	Chr5	21939728	21939861	134	intergenic	NULL	632	2	0.320896	NULL
chr5_h1669	Chr5	21990592	21990811	220	intergenic	NULL	26407	209	0.931818	NULL
chr5_h1678	Chr5	22165086	22165371	286	intergenic	NULL	428	4198	1	chr5_cl44834
chr5_h1732	Chr5	22828499	22828730	232	intergenic	NULL	777	10	0.331897	NULL
chr5_h1775	Chr5	23431310	23431493	184	intergenic	NULL	14754	251	1	chr5_cl45991
chr5_h1790	Chr5	23683304	23683491	188	intergenic	NULL	1126	47	0.382979	NULL
chr5_h1852	Chr5	24695338	24695508	171	intergenic	NULL	1063	4421	1	chr5_cl47009
chr5_h1885	Chr5	25066562	25066760	199	intergenic	NULL	12916	81	0.994975	NULL
chr5_h2006	Chr5	26949656	26949858	203	intergenic	NULL	15917	422	0.935961	NULL
chrM_h6	ChrM	22953	23368	416	intergenic	ATCopia8AI	268	10	0.401442	NULL
chrM_h8	ChrM	24443	24872	430	intergenic	NULL	612	6	0.327907	NULL
chrM_h18	ChrM	46899	47172	274	intergenic	NULL	2473	753	0.934307	chrM_cl511
chrM_h23	ChrM	57223	57460	238	intergenic	NULL	41	14	0.567227	NULL
chrM_h26	ChrM	58448	58807	360	intergenic	NULL	255	27	0.413889	NULL
chrM_h27	ChrM	58817	59122	306	intergenic	NULL	293	13	0.454248	NULL
chrM_h28	ChrM	59194	59417	224	intergenic	NULL	732	27	0.790179	NULL
chrM_h29	ChrM	59911	60148	238	intergenic	NULL	115	18	0.537815	NULL
chrM_h42	ChrM	107018	107351	334	intergenic	NULL	418	66	0.697605	NULL
chrM_h45	ChrM	113169	113381	213	intergenic	NULL	78	283	0.830986	chrM_cl1247
chrM_h46	ChrM	122472	122811	340	intergenic	NULL	52	45	0.847059	NULL
chrM_h50	ChrM	131623	131834	212	intergenic	NULL	129	18	0.811321	NULL
chrM_h71	ChrM	170797	171036	240	intergenic	NULL	659	21	0.683333	NULL
chrM_h72	ChrM	176283	176499	217	intergenic	NULL	125	45	0.852535	NULL
chrM_h73	ChrM	181064	181337	274	intergenic	NULL	2473	753	0.934307	chrM_cl2049
chrM_h85	ChrM	231573	231818	246	intergenic	NULL	153	30	0.890244	NULL
chrM_h86	ChrM	250945	251170	226	intergenic	GA-rich	44	17	0.747788	NULL
chrM_h94	ChrM	287300	287521	222	intergenic	NULL	79	31	0.684685	NULL
chrM_h98	ChrM	289587	289798	212	intergenic	NULL	494	26	0.674528	NULL
chrM_h99	ChrM	296346	296558	213	intergenic	NULL	78	283	0.830986	chrM_cl3416
chrM_h103	ChrM	314178	314606	429	intergenic	NULL	301	75	0.65035	NULL
chrM_h105	ChrM	315165	315428	264	intergenic	NULL	108	58	0.659091	NULL
chrM_h108	ChrM	333164	333371	208	intergenic	NULL	122	22	0.798077	NULL
chrM_h109	ChrM	334343	334832	490	intergenic	NULL	31636	75	0.755102	NULL
chrM_h117	ChrM	364679	365189	511	intergenic	LSU-rRNA_Ath	94873	225	0.994129	NULL
