# Supplementary material for: Genome-Wide Double-Stranded RNA Sequencing Reveals the Functional Significance of Base-Paired RNAs in Arabidopsis
Source: PLoS Genet. 2010 Sep 30;6(9):e1001141. doi: 10.1371/journal.pgen.1001141 (PMC2947979; doi:10.1371/journal.pgen.1001141)
Supplement: Table S7 — Primers used. (0.03 MB XLS) [file pgen.1001141.s016.xls]

## Sheet: Table S7 Primer list
Primer Name	Primer Sequence	Primer Use
BG13	TCAAATTAATTACAATGTGAAAGATGC	At2g27400 qPCR F
BG14	GGCTTGTAATGGGTGTTGTG	At2g27400 qPCR R
BG244	GAATCTGTACAAAGGTTCACAAG	ARF4 qPCR' F
BG245	CTAGTGATTGTAGGAGAAGAATC	ARF4 qPCR' R
BG347	TACTGTCCCTGGCGATCTCT	genotyping of rdr6-11 F
BG348	CCACCTCACACGTTCCTCTT	genotyping of rdr6-11 R
BG1091	CAGTCTCCAAGCCCATCGGAACAC	At5g39370 qPCR F
BG1092	GTGTAATCGCCAGTTGAAGGATCATTCCTG	At5g39370 qPCR R
BG1105	CTCATCTGGCTCACTAGTCCAGTTTGGAC	At1g20370 qPCR F
BG1106	GAAGGAACGACTATGGAAGAGAGGACCAC	At1g20370 qPCR R
BG1237	GACATTAATGGGAAACTGGTGTAGTTGTG	Chr 2 IGR At2g41480/At2g41490 TAS F
BG1238	GATGAAGAAGATGATCCATGCGACATTTGCTCAC	Chr 2 IGR At2g41480/At2g41490 TAS R
BG1263	CTGAGCACTTCATTCTTATGCACCCATTTCAC	A thal. Chr M intergenic h95 F
BG1264	GAGCCTCAACAGCAGCTAGGTCTAGAGGGAAGTTGTG	A thal. Chr M intergenic h95 R
BG1265	GACTCACCTTTAGGGTGAAGCGATCGAGAG	A thal. Chr 2 intergenic h348 F
BG1266	CATGCCCAGCGGTGATATTTTCTGAGTATCAG	A thal. Chr 2 intergenic h348 R
BG1267	GACCTTACTTGAACAGGATCTGTTCTATAGGCTC	A thal. Chr 5 intergenic h2052 F
BG1268	GAACCGAGCCGAGTAACGATCCTCTACAGCAC	A thal. Chr 5 intergenic h2052 R
BG1269	GAGCGAAGTAACATGAGCTTGTAACCCATGTG	A thal. Chr 4 intergenic h76 F
BG1270	GAGCGACGCCAAACTGTGATCCGTCCACTGCTG	A thal. Chr 4 intergenic h76 R
BG1271	CAACCGCAAACGCTTGCGGAAAGGAG	A thal. Chr 1 intergenic h2101 F
BG1272	CACACCCACGACTAAGGGCTTGATTGGTTCTC	A thal. Chr 1 intergenic h2101 R
BG1273	CAAGTGAGGACAGGTAGTAGCTCTGGTAGAG	A thal. Chr M intergenic h20 F
BG1274	GAGCTGACACAAAAAGGATTTCAAGTCCCTG	A thal. Chr M intergenic h20 R
BG1275	CTGGACGGGGTCAACTCGTGATCAAGAAGACGAG	A thal. Chr 5 intergenic h2010 F
BG1276	CTGCGCGAACGCAAACCCCCTCTGCCAC	A thal. Chr 5 intergenic h2010 R
BG1304	GACTTCCCTTTGGGGTTAACCGATCGAGAG	A thal. Chr 2 intergenic h349 F
BG1305	GACAAAACAATATTTTTGGGTCTGAGCCATATCAC	A thal. Chr 2 intergenic h349 R
BG1306	GTCGAGTGGTCTCAGTTGGAGATGGGATTGCAC	At2g07698 Hotspot 902 F
BG1307	CACTTCGACACGTCTTTGCTCGTGATCGCTTAGAG	At2g07698 Hotspot 1209 R
BG1308	CTGGGATTCTTGAACGTAAATCAGTGCACGAG	At2g07698 Hotspot 1217 F
BG1309	CAGAGGAGCAGGATCCGAAGCGGTGGCTG	At2g07698 Hotspot 1545 R
BG1312	GTCGTGGCTACTGGGACACTTCCGCTG	At5g13630 Hotspot 4197 F
BG1313	CAGAGAGATGATGTCGTTTGGTAGAATACTG	At5g13630 Hotspot 4382 R
BG1314	GTCTGTACATGGAAGCAAGACCCATGGAG	At1g56070 Hotspot 1868 F
BG1315	CTCCTCTGTGGATGGCATCAGAGTGAAGCAC	At1g56070 Hotspot 2218 R
BG1320	GTGTTGATCCAGGTGTACGAAGGAGAGAGAG	At5g02500 Hotspot 1438 F
BG1321	GTGTTCCTCATGTTGTAAGCGTAGTTCTCGAGAG	At5g02500 Hotspot 1781 R
BG1326	GAGGGTGTGGAGTTAACTGATAAAGGAGAC	At4g02510 Hotspot 649 F
BG1327	CTTGTCAGACACAGGTTCAAATTCACCAC	At4g02510 Hotspot 870 R
BG1428	GACTTTTGAGATTAGGCACTTTGTGGAACATG	At2g05790 TAS F
BG1429	CAAACTAATCTTCATGTCGCAGAG	At2g05790 TAS R
BG1430	CTATTAGCTCAGTTGGTTAGAGCGTCGTG	At2g22380 tRNA-Ile TAS F
BG1431	CTATACAGGGATCGAACCTGTGACCTTC	At2g22380 tRNA-Ile TAS R
BG1432	CAAGACTGAGCTCCTTGGATCGTTGCCAC	At5g41610 CHX18 TAS F
BG1433	GAGGAAACCTACATCTGTGCCACTTTGGCTG	At5g41610 CHX18 TAS R
BG1434	GAAGGTAGCGAGTATTGTACGTCGAACTCAG	At2g41310 ATRR3 TAS F
BG1435	GTCTCCCCCACTCTAGAAGACATGAGAC	At2g41310 ATRR3 TAS R
BG1436	GATCTCACATAGCAAGTTAGCAACCTTTTACTC	At1g68840 RAV2 TAS F
BG1437	CAGAAGCAACACCTAGAGTAGAG	At1g68840 RAV2 TAS R
BG1438	CATCTCGCCTGTATCCCAGCGCTGATATAGAG	At3g19890 TAS F
BG1439	CAAGACAGAATCATGGGGGGAAGAAGATCAC	At3g19890 TAS R
BG1444	GAGAACCCGTGGCATAAATTTCCTTTCTC	At4g19690 IRT1 5' TAS F
BG1445	CTGCGTTCTTGCTGGTGTATAGGCTCGTG	At4g19690 IRT1 5' TAS R
BG1446	GTTGAGGGCGATTGTTTCGAAGTTTAGAC	At5g02370 5'UTR TAS F
BG1447	GTGATTAATACTTTTAGATCGGACGGCTC	At5g02370 5'UTR TAS R
BG1456	TACCACGAAAGCATACACCACATTTCACACTTGAATC	At1g30680 TAS F
BG1457	CTAGATAACTAATTCTTCATTAGAAAGTAGTG	At1g30680 TAS R
BG1328	CGGCCTTAGCAAAGTGGTTGAGTCTCAG	A. thal intergenic chr4_h1250 F
BG1329	GTGGAAGACAGGACGACATCCACGAGGATAG	A. thal intergenic chr4_h1250 R
BG1358	GTCATTGGACAAAGTGAATGGGTCACATG	A. thal intergenic chr2_h1217 F
BG1359	GTCATTGGAACATAAGCCCCGTTCAGTTAG	A. thal intergenic chr2_h1217 R
BG1360	GTAGAAGGTGTAGCTGGCATACTGGAGTC	A. thal intergenic chr2_h438 F
BG1361	CAGCCTATACTAACACATATTCTAGGAAATG	A. thal intergenic chr2_h438 R
